# Supplementary material for: Identification of proprotein convertase substrates using genome-wide expression correlation analysis
Source: BMC Genomics. 2011 Dec 20;12:618. doi: 10.1186/1471-2164-12-618 (PMC3258279; doi:10.1186/1471-2164-12-618)
Supplement: Additional file 2 — Whole genome expression correlations for PCSK1-7 genes. Non-logarithmic and logarithmic correlations as well as p values and common data points are listed. Genes in blue are bottom 5% genes that fulfill the inclusion criteria of signal peptide and PCSK recognition site. Red ones are the corresponding genes for top 5%. [file 1471-2164-12-618-S2.XLS]

## Sheet: Sheet1
PCSK1	non log corr	non log pval	log corr	log pval	common data points	PCSK2	non log corr	non log pval	log corr	log pval	common data points	PCSK3	non log corr	non log pval	log corr	log pval	common data points	PCSK4	non log corr	non log pval	log corr	log pval	common data points	PCSK5	non log corr	non log pval	log corr	log pval	common data points	PCSK6	non log corr	non log pval	log corr	log pval	common data points	PCSK7	non log corr	non log pval	log corr	log pval	common data points
ENSG00000070756	-0.478709	7.20207e-27	-0.580992	1.57584e-41	445	ENSG00000166295	-0.636617	7.78753e-58	-0.711249	8.43458e-78	497	ENSG00000064726	-0.512367	8.3256e-85	-0.550516	3.36677e-100	1253	ENSG00000180964	-0.48045	7.10115e-40	-0.476362	3.8779e-39	668	ENSG00000172775	-0.492913	8.71709e-32	-0.526974	7.29122e-37	497	ENSG00000144895	-0.526037	1.02374e-36	-0.573791	7.41201e-45	497	ENSG00000188636	-0.480623	4.33186e-30	-0.469563	1.27528e-28	497
ENSG00000172053	-0.440557	1.2297e-60	-0.538479	3.96891e-95	1253	ENSG00000138600	-0.58173	2.41967e-46	-0.747021	8.17802e-90	497	ENSG00000143742	-0.501389	9.96926e-81	-0.560521	1.41833e-104	1253	ENSG00000028203	-0.465786	2.82031e-37	-0.504711	1.84072e-44	668	ENSG00000133134	-0.439475	6.92854e-25	-0.45803	3.81408e-27	497	ENSG00000211450	-0.48697	5.87918e-31	-0.529958	2.45444e-37	497	ENSG00000165533	-0.454295	1.1153e-26	-0.507112	7.81819e-34	497
ENSG00000143545	-0.427195	3.6321e-21	-0.370492	6.31988e-16	445	ENSG00000166797	-0.565712	2.19334e-43	-0.669546	6.3197e-66	497	ENSG00000174748	-0.474042	3.42029e-71	-0.490082	1.11247e-76	1253	ENSG00000134294	-0.462007	1.25826e-36	-0.485201	9.59087e-41	668	ENSG00000131242	-0.430578	7.51025e-24	-0.460611	1.8031e-27	497	ENSG00000150977	-0.47787	1.01728e-29	-0.620416	3.3234e-54	497	ENSG00000165914	-0.451298	2.61346e-26	-0.492142	1.11905e-31	497
ENSG00000138085	-0.415065	2.34342e-53	-0.488124	5.39475e-76	1253	ENSG00000066379	-0.56077	1.6651e-42	-0.669696	5.77135e-66	497	ENSG00000106701	-0.45621	6.4448e-27	-0.531441	1.42292e-37	497	ENSG00000140367	-0.447437	3.38563e-34	-0.445612	6.6943e-34	668	ENSG00000166562	-0.426585	2.13938e-23	-0.448039	6.5336e-26	497	ENSG00000180019	-0.475965	1.53583e-26	-0.544714	9.54578e-36	445	ENSG00000116641	-0.447459	7.68306e-26	-0.451676	2.3479e-26	497
ENSG00000144579	-0.409695	6.68475e-52	-0.485729	3.66944e-75	1253	ENSG00000181038	-0.557833	5.46457e-42	-0.662444	4.29261e-64	497	ENSG00000125124	-0.438737	8.46684e-25	-0.486222	7.45431e-31	497	ENSG00000102158	-0.442949	1.79723e-33	-0.390437	9.45208e-26	668	ENSG00000145029	-0.416528	2.81089e-22	-0.401156	1.22225e-20	497	ENSG00000066379	-0.472071	5.98679e-29	-0.560567	1.80825e-42	497	ENSG00000173436	-0.446038	1.14133e-25	-0.423937	4.25134e-23	497
ENSG00000189378	-0.409378	8.13316e-52	-0.489241	2.19437e-76	1253	ENSG00000144895	-0.557248	6.91384e-42	-0.639594	1.58696e-58	497	ENSG00000088854	-0.434284	2.80698e-24	-0.488761	3.32004e-31	497	ENSG00000101752	-0.442799	1.89963e-33	-0.47439	8.72039e-39	668	ENSG00000204564	-0.416151	3.09116e-22	-0.409274	1.70848e-21	497	ENSG00000134283	-0.471857	6.38733e-29	-0.580489	4.15625e-46	497	ENSG00000172301	-0.445664	1.26611e-25	-0.457142	4.92739e-27	497
ENSG00000106211	-0.409077	2.21367e-19	-0.34952	3.12138e-14	445	ENSG00000203875	-0.549931	1.26178e-40	-0.634328	2.61552e-57	497	ENSG00000168958	-0.431706	4.8812e-58	-0.500078	2.99027e-80	1253	ENSG00000108091	-0.438873	8.01463e-33	-0.457731	6.68504e-36	668	ENSG00000160844	-0.402146	9.64348e-21	-0.418619	1.6573e-22	497	ENSG00000134049	-0.463657	7.38537e-28	-0.536252	2.38316e-38	497	ENSG00000134278	-0.445298	1.40153e-25	-0.489684	2.47015e-31	497
ENSG00000166295	-0.407223	2.82308e-21	-0.556042	1.1213e-41	497	ENSG00000139350	-0.546008	5.81374e-40	-0.67342	6.02069e-67	497	ENSG00000078668	-0.423064	1.07202e-74	-0.453865	4.78695e-87	1698	ENSG00000135974	-0.435572	2.65022e-32	-0.459827	2.95727e-36	668	ENSG00000100829	-0.401252	1.19463e-20	-0.381268	1.21313e-18	497	ENSG00000166295	-0.462409	1.06574e-27	-0.511307	1.86016e-34	497	ENSG00000166455	-0.436212	1.67433e-24	-0.435826	1.8571e-24	497
ENSG00000187684	-0.40587	4.46597e-19	-0.516472	1.03985e-31	445	ENSG00000138867	-0.544893	8.94246e-40	-0.712413	3.66771e-78	497	ENSG00000171204	-0.420532	7.25774e-55	-0.435622	3.53351e-59	1253	ENSG00000077147	-0.434021	4.62578e-32	-0.466342	2.25922e-37	668	ENSG00000154319	-0.400994	1.27061e-20	-0.499145	1.13132e-32	497	ENSG00000166896	-0.456903	5.27883e-27	-0.564511	3.60129e-43	497	ENSG00000102804	-0.428703	7.30371e-77	-0.463789	2.64512e-91	1698
ENSG00000104529	-0.404121	1.02877e-67	-0.485472	4.13007e-101	1698	ENSG00000149483	-0.531014	1.66516e-37	-0.649541	6.85161e-61	497	ENSG00000179010	-0.415491	3.64881e-22	-0.463394	7.97869e-28	497	ENSG00000162980	-0.433532	5.5121e-32	-0.442858	1.85894e-33	668	ENSG00000198208	-0.399943	1.63252e-20	-0.390059	1.6519e-19	497	ENSG00000175768	-0.453199	1.5242e-26	-0.49867	1.32394e-32	497	ENSG00000179010	-0.427475	1.69614e-23	-0.400093	1.57535e-20	497
ENSG00000144713	-0.402798	8.68591e-19	-0.457797	1.94979e-24	445	ENSG00000175309	-0.528554	4.10178e-37	-0.623759	6.16593e-55	497	ENSG00000069275	-0.414453	3.44353e-53	-0.396957	1.48771e-48	1253	ENSG00000136100	-0.431215	1.25909e-31	-0.433088	6.45939e-32	668	ENSG00000146216	-0.395345	4.83854e-20	-0.424138	4.03558e-23	497	ENSG00000198755	-0.452332	7.91676e-24	-0.497066	3.79933e-29	445	ENSG00000196507	-0.427042	1.89929e-23	-0.454656	1.00598e-26	497
ENSG00000175390	-0.40206	1.01791e-18	-0.439166	2.09028e-22	445	ENSG00000198856	-0.52712	6.91386e-37	-0.604241	8.71056e-51	497	ENSG00000173436	-0.411744	9.28806e-22	-0.422299	6.48002e-23	497	ENSG00000168175	-0.427688	4.37144e-31	-0.416434	2.10776e-29	668	ENSG00000142082	-0.394329	7.00051e-48	-0.436442	2.03003e-59	1253	ENSG00000062582	-0.450976	2.86185e-26	-0.454918	9.33413e-27	497	ENSG00000137727	-0.423465	4.80087e-23	-0.427578	1.65124e-23	497
ENSG00000198755	-0.400788	1.33727e-18	-0.425319	5.62323e-21	445	ENSG00000152492	-0.523649	2.42157e-36	-0.611858	2.26414e-52	497	ENSG00000136631	-0.410757	4.14567e-70	-0.445535	1.40264e-83	1698	ENSG00000176018	-0.427407	4.82551e-31	-0.469386	6.66539e-38	668	ENSG00000167220	-0.384452	5.93285e-19	-0.356743	2.31535e-16	497	ENSG00000198856	-0.448894	5.14179e-26	-0.48383	1.58738e-30	497	ENSG00000112796	-0.418613	1.65997e-22	-0.467213	2.57594e-28	497
ENSG00000203875	-0.394829	5.45998e-20	-0.516358	3.21481e-35	497	ENSG00000163840	-0.522868	3.20383e-36	-0.6503	4.4826e-61	497	ENSG00000159186	-0.409623	1.0728e-69	-0.4162	4.09359e-72	1698	ENSG00000139154	-0.426832	5.90156e-31	-0.475182	6.30167e-39	668	ENSG00000101438	-0.383737	6.97154e-19	-0.460962	1.62732e-27	497	ENSG00000102390	-0.448447	5.82868e-26	-0.527373	6.30633e-37	497	ENSG00000122378	-0.41702	2.48345e-22	-0.392966	8.43177e-20	497
ENSG00000168884	-0.394493	6.35809e-48	-0.463005	1.3936e-67	1253	ENSG00000125871	-0.521548	5.13403e-36	-0.645585	6.12051e-60	497	ENSG00000138663	-0.408626	1.29335e-51	-0.471627	2.16371e-70	1253	ENSG00000136152	-0.42541	9.6935e-31	-0.487449	3.67926e-41	668	ENSG00000184515	-0.382093	1.00868e-18	-0.379586	1.76437e-18	497	ENSG00000164054	-0.448384	5.93224e-26	-0.550187	1.14114e-40	497	ENSG00000133142	-0.417007	2.04948e-72	-0.443353	1.09435e-82	1698
ENSG00000197324	-0.392579	1.12268e-63	-0.451564	4.43842e-86	1698	ENSG00000189079	-0.52076	6.79893e-36	-0.588724	1.09747e-47	497	ENSG00000196507	-0.408527	2.05239e-21	-0.44895	5.06198e-26	497	ENSG00000185658	-0.422578	2.587e-30	-0.479331	1.13268e-39	668	ENSG00000102109	-0.380895	1.54695e-44	-0.391972	2.77489e-47	1253	ENSG00000070756	-0.446787	3.1976e-23	-0.549088	2.08816e-36	445	ENSG00000125124	-0.416878	2.57421e-22	-0.450153	3.60982e-26	497
ENSG00000186486	-0.392238	8.11397e-18	-0.435062	5.63448e-22	445	ENSG00000138085	-0.519812	1.17191e-87	-0.543328	3.80622e-97	1253	ENSG00000185787	-0.408046	1.84874e-51	-0.474614	2.20482e-71	1253	ENSG00000145860	-0.421843	3.33258e-30	-0.479931	8.82082e-40	668	ENSG00000132692	-0.379743	2.94411e-44	-0.440141	1.63629e-60	1253	ENSG00000144713	-0.446312	3.60004e-23	-0.51652	1.02429e-31	445	ENSG00000188343	-0.411032	1.1076e-21	-0.414126	5.13476e-22	497
ENSG00000151846	-0.385963	8.83099e-46	-0.435235	4.58897e-59	1253	ENSG00000134146	-0.51704	2.53067e-35	-0.571202	2.21689e-44	497	ENSG00000171566	-0.403527	6.91806e-21	-0.456741	5.5321e-27	497	ENSG00000138668	-0.412968	6.75178e-29	-0.43633	2.01615e-32	668	ENSG00000067836	-0.379516	3.34246e-44	-0.383096	4.48938e-45	1253	ENSG00000189079	-0.446311	1.05797e-25	-0.516988	2.57773e-35	497	ENSG00000172465	-0.409128	1.6233e-69	-0.444498	3.72812e-83	1698
ENSG00000066044	-0.383159	4.33216e-45	-0.49757	2.41485e-79	1253	ENSG00000165501	-0.51527	4.70406e-35	-0.684849	4.73076e-70	497	ENSG00000166503	-0.402242	6.32791e-50	-0.549157	1.28849e-99	1253	ENSG00000173276	-0.409415	2.19655e-28	-0.486763	4.93306e-41	668	ENSG00000127838	-0.378726	2.1349e-18	-0.344914	2.49006e-15	497	ENSG00000108883	-0.44578	1.22614e-25	-0.532283	1.04293e-37	497	ENSG00000170027	-0.40643	3.42542e-21	-0.413961	5.35134e-22	497
ENSG00000092036	-0.382146	7.6653e-45	-0.491148	4.69134e-77	1253	ENSG00000148303	-0.514558	6.03096e-35	-0.537152	1.70053e-38	497	ENSG00000134440	-0.401538	8.51552e-67	-0.375532	5.33021e-58	1698	ENSG00000205323	-0.409048	2.4787e-28	-0.403652	1.44383e-27	668	ENSG00000206123	-0.377735	2.65772e-18	-0.345541	2.20092e-15	497	ENSG00000175376	-0.445315	1.39478e-25	-0.568878	5.88089e-44	497	ENSG00000086289	-0.403847	6.40415e-21	-0.430213	8.26901e-24	497
ENSG00000138600	-0.381884	1.05702e-18	-0.539828	6.19742e-39	497	ENSG00000181481	-0.514218	6.78862e-35	-0.636942	6.55104e-58	497	ENSG00000130764	-0.398713	5.24405e-49	-0.429989	1.52724e-57	1253	ENSG00000148634	-0.407121	4.66843e-28	-0.445961	5.87896e-34	668	ENSG00000049769	-0.377426	2.84569e-18	-0.376162	3.75762e-18	497	ENSG00000100129	-0.44468	7.12768e-62	-0.511955	1.19231e-84	1253	ENSG00000153291	-0.402069	9.8244e-21	-0.342518	3.97956e-15	497
ENSG00000011304	-0.38148	6.08557e-60	-0.529087	4.12255e-123	1698	ENSG00000172053	-0.513273	3.77635e-85	-0.567858	7.02727e-108	1253	ENSG00000182916	-0.397999	2.58996e-20	-0.476902	1.37063e-29	497	ENSG00000122566	-0.406836	5.12425e-28	-0.424142	1.50601e-30	668	ENSG00000155961	-0.376203	3.72409e-18	-0.431597	5.73657e-24	497	ENSG00000134075	-0.439933	6.11711e-25	-0.495592	3.64243e-32	497	ENSG00000180964	-0.401657	1.08436e-20	-0.36073	1.01621e-16	497
ENSG00000157191	-0.381429	1.14685e-44	-0.449205	2.98683e-63	1253	ENSG00000168884	-0.512247	9.24674e-85	-0.581106	4.61868e-114	1253	ENSG00000119705	-0.396944	1.49905e-48	-0.438277	5.84246e-60	1253	ENSG00000115128	-0.405684	7.46529e-28	-0.395669	1.8467e-26	668	ENSG00000171604	-0.374384	5.5443e-18	-0.366599	2.96105e-17	497	ENSG00000100353	-0.438678	8.49012e-81	-0.525685	2.8104e-121	1698	ENSG00000129028	-0.400872	1.44303e-49	-0.469342	1.22285e-69	1253
ENSG00000066379	-0.379569	1.77116e-18	-0.537576	1.45006e-38	497	ENSG00000126453	-0.511631	1.66355e-34	-0.589197	8.88021e-48	497	ENSG00000179941	-0.396901	1.53749e-48	-0.518079	5.4829e-87	1253	ENSG00000033178	-0.405159	8.85572e-28	-0.44484	8.92202e-34	668	ENSG00000182902	-0.373218	7.14577e-18	-0.381272	1.21203e-18	497	ENSG00000149273	-0.438648	4.53713e-60	-0.540031	9.04113e-96	1253	ENSG00000186106	-0.399244	5.47333e-66	-0.428917	6.031e-77	1698
ENSG00000175309	-0.378718	2.13884e-18	-0.470883	8.57314e-29	497	ENSG00000204822	-0.509394	3.58882e-34	-0.539889	6.05611e-39	497	ENSG00000158079	-0.396124	4.02989e-20	-0.476524	1.53955e-29	497	ENSG00000164118	-0.404802	9.94696e-28	-0.42749	4.68721e-31	668	ENSG00000165795	-0.373158	1.11095e-42	-0.309142	3.73866e-29	1253	ENSG00000181481	-0.43687	1.40238e-24	-0.521972	4.41455e-36	497	ENSG00000188519	-0.397917	2.64083e-20	-0.407784	2.46174e-21	497
ENSG00000113732	-0.378362	6.42258e-59	-0.437287	3.05802e-80	1698	ENSG00000198355	-0.509235	3.78881e-34	-0.596604	3.06963e-49	497	ENSG00000184708	-0.394964	4.82179e-48	-0.429659	1.89936e-57	1253	ENSG00000156875	-0.404465	1.10971e-27	-0.453245	3.75853e-35	668	ENSG00000212131	-0.373105	7.32386e-18	-0.401484	1.13026e-20	497	ENSG00000137154	-0.435421	1.69047e-79	-0.476639	4.9709e-97	1698	ENSG00000120324	-0.394911	5.35566e-20	-0.364902	4.24045e-17	497
ENSG00000166797	-0.377655	2.70526e-18	-0.457338	4.65778e-27	497	ENSG00000150433	-0.508968	4.15232e-34	-0.510616	2.35965e-34	497	ENSG00000120860	-0.394934	4.90675e-48	-0.483945	1.5148e-74	1253	ENSG00000157106	-0.39973	5.09398e-27	-0.413487	5.67689e-29	668	ENSG00000198786	-0.372526	1.56781e-42	-0.344505	3.11531e-36	1253	ENSG00000172586	-0.432675	4.31033e-24	-0.489857	2.33673e-31	497	ENSG00000174132	-0.39334	7.72818e-20	-0.404701	5.21027e-21	497
ENSG00000142541	-0.377412	1.07509e-43	-0.428965	3.00446e-57	1253	ENSG00000104472	-0.507296	7.34224e-34	-0.590659	4.60237e-48	497	ENSG00000111716	-0.394727	2.0473e-64	-0.410828	3.90411e-70	1698	ENSG00000148943	-0.398023	8.77152e-27	-0.425487	9.437e-31	668	ENSG00000187957	-0.370864	1.18925e-17	-0.376715	3.32738e-18	497	ENSG00000065427	-0.431582	5.51304e-78	-0.501612	6.98818e-109	1698	ENSG00000120256	-0.392337	9.75889e-20	-0.381949	1.04168e-18	497
ENSG00000150457	-0.373989	6.04303e-18	-0.506246	1.04859e-33	497	ENSG00000162695	-0.505323	1.4331e-33	-0.645312	7.10843e-60	497	ENSG00000105254	-0.393175	7.01199e-64	-0.447136	3.0767e-84	1698	ENSG00000146282	-0.396377	1.47701e-26	-0.437014	1.57393e-32	668	ENSG00000198168	-0.370855	1.19162e-17	-0.379179	1.93101e-18	497	ENSG00000133193	-0.431156	6.44644e-24	-0.554773	1.86162e-41	497	ENSG00000126947	-0.391335	4.01832e-47	-0.435672	3.41623e-59	1253
ENSG00000008282	-0.373962	1.70833e-57	-0.448503	8.36997e-85	1698	ENSG00000174749	-0.498898	1.22771e-32	-0.640208	1.14042e-58	497	ENSG00000198894	-0.391879	1.08515e-19	-0.421177	8.63925e-23	497	ENSG00000164031	-0.394171	2.95593e-26	-0.429952	1.96956e-31	668	ENSG00000087495	-0.369359	1.64347e-17	-0.387203	3.17853e-19	497	ENSG00000162695	-0.430569	7.52964e-24	-0.551177	7.73444e-41	497	ENSG00000158301	-0.390922	1.35388e-19	-0.412945	6.89298e-22	497
ENSG00000128272	-0.37238	4.38615e-16	-0.444425	5.75148e-23	445	ENSG00000164938	-0.498842	1.2506e-32	-0.635671	1.2862e-57	497	ENSG00000156795	-0.390939	5.05508e-47	-0.472421	1.18186e-70	1253	ENSG00000140153	-0.394021	3.09773e-26	-0.423692	1.76014e-30	668	ENSG00000182771	-0.368426	2.00669e-17	-0.309776	1.62863e-12	497	ENSG00000171311	-0.429884	9.0179e-24	-0.514258	6.69455e-35	497	ENSG00000119771	-0.3895	1.87849e-19	-0.380543	1.42606e-18	497
ENSG00000163463	-0.370607	1.2569e-17	-0.395407	4.76878e-20	497	ENSG00000038210	-0.498113	1.59129e-32	-0.608682	1.04993e-51	497	ENSG00000180817	-0.389455	1.19261e-46	-0.48086	1.72644e-73	1253	ENSG00000120685	-0.393548	3.59202e-26	-0.456125	1.24406e-35	668	ENSG00000101463	-0.36811	1.69821e-41	-0.367197	2.76724e-41	1253	ENSG00000048140	-0.428835	1.18807e-23	-0.473569	3.79943e-29	497	ENSG00000155970	-0.386882	3.41905e-19	-0.358118	1.74517e-16	497
ENSG00000142961	-0.370385	1.31841e-17	-0.43087	6.95424e-24	497	ENSG00000148841	-0.496809	2.44456e-32	-0.591145	3.69485e-48	497	ENSG00000085788	-0.388785	2.20358e-62	-0.466602	1.54797e-92	1698	ENSG00000133114	-0.393462	3.68991e-26	-0.413251	6.1422e-29	668	ENSG00000139438	-0.368027	2.18473e-17	-0.381938	1.04428e-18	497	ENSG00000149483	-0.42688	1.98151e-23	-0.535904	2.71443e-38	497	ENSG00000141431	-0.384951	5.30076e-19	-0.399377	1.86805e-20	497
ENSG00000138867	-0.369401	1.6287e-17	-0.533681	6.21477e-38	497	ENSG00000127720	-0.496688	2.54311e-32	-0.613836	8.63351e-53	497	ENSG00000087448	-0.388624	2.29713e-19	-0.398111	2.52188e-20	497	ENSG00000099810	-0.39346	3.69205e-26	-0.431299	1.22174e-31	668	ENSG00000167619	-0.367289	2.55696e-17	-0.388464	2.38253e-19	497	ENSG00000055044	-0.425412	2.90257e-23	-0.551102	7.96556e-41	497	ENSG00000107669	-0.384581	5.76236e-19	-0.38776	2.7991e-19	497
ENSG00000131503	-0.368392	1.01215e-55	-0.451567	4.4272e-86	1698	ENSG00000144802	-0.49458	5.07004e-32	-0.657669	6.86337e-63	497	ENSG00000171451	-0.387147	3.21887e-19	-0.393281	7.83568e-20	497	ENSG00000175087	-0.392559	4.8919e-26	-0.423106	2.15568e-30	668	ENSG00000104177	-0.367255	2.57574e-17	-0.412371	7.94962e-22	497	ENSG00000131732	-0.424365	3.80619e-23	-0.48053	4.45962e-30	497	ENSG00000081026	-0.383696	7.03688e-19	-0.409085	1.78939e-21	497
ENSG00000181481	-0.366704	2.89558e-17	-0.502655	3.51577e-33	497	ENSG00000162623	-0.493971	6.18188e-32	-0.589355	8.27254e-48	497	ENSG00000157827	-0.386825	3.4639e-19	-0.501494	5.18313e-33	497	ENSG00000196233	-0.390609	8.96186e-26	-0.45286	4.35468e-35	668	ENSG00000157851	-0.367172	2.62158e-17	-0.37435	5.58536e-18	497	ENSG00000153560	-0.423196	1.30411e-55	-0.475732	9.32431e-72	1253	ENSG00000110013	-0.381375	1.18433e-18	-0.393467	7.50374e-20	497
ENSG00000196084	-0.366674	3.65625e-41	-0.392588	1.93761e-47	1253	ENSG00000118197	-0.49343	7.37155e-32	-0.570433	3.06411e-44	497	ENSG00000122042	-0.38669	1.12112e-61	-0.445189	1.94469e-83	1698	ENSG00000180346	-0.390513	9.23136e-26	-0.453678	3.18532e-35	668	ENSG00000149571	-0.366907	2.77367e-17	-0.392492	9.41336e-20	497	ENSG00000149262	-0.423085	5.29558e-23	-0.525787	1.1208e-36	497	ENSG00000166681	-0.379771	2.89952e-44	-0.327533	1.01889e-32	1253
ENSG00000204418	-0.365654	7.31326e-55	-0.440644	1.37366e-81	1698	ENSG00000091317	-0.492713	1.31163e-77	-0.598177	1.84814e-122	1253	ENSG00000166326	-0.384273	2.30751e-45	-0.412305	1.32148e-52	1253	ENSG00000164244	-0.389842	1.1361e-25	-0.40205	2.42123e-27	668	ENSG00000165443	-0.366773	2.85352e-17	-0.38833	2.4569e-19	497	ENSG00000146386	-0.421965	7.06151e-23	-0.563399	5.68752e-43	497	ENSG00000102038	-0.379268	3.24597e-59	-0.442744	1.93676e-82	1698
ENSG00000184584	-0.364396	4.71796e-17	-0.477682	1.07795e-29	497	ENSG00000125885	-0.49235	1.04639e-31	-0.568245	7.65936e-44	497	ENSG00000151743	-0.38138	1.18296e-18	-0.45304	1.59483e-26	497	ENSG00000119523	-0.389473	1.27311e-25	-0.450133	1.22667e-34	668	ENSG00000144040	-0.366682	2.909e-17	-0.383868	6.76865e-19	497	ENSG00000104408	-0.41925	1.64932e-54	-0.486589	1.84712e-75	1253	ENSG00000133103	-0.378885	2.06104e-18	-0.382798	8.61118e-19	497
ENSG00000076513	-0.364355	4.75857e-17	-0.424051	4.12791e-23	497	ENSG00000066044	-0.491897	2.55077e-77	-0.599041	6.73401e-123	1253	ENSG00000167220	-0.380625	1.40012e-18	-0.40362	6.76581e-21	497	ENSG00000164180	-0.38933	1.33013e-25	-0.442032	2.52089e-33	668	ENSG00000174456	-0.366219	3.20932e-17	-0.348337	1.2652e-15	497	ENSG00000122643	-0.418739	1.60786e-22	-0.521046	6.13997e-36	497	ENSG00000182700	-0.378305	2.34343e-18	-0.400196	1.53736e-20	497
ENSG00000148841	-0.362687	6.75544e-17	-0.540412	4.96637e-39	497	ENSG00000114127	-0.491826	1.23961e-31	-0.605192	5.55198e-51	497	ENSG00000153481	-0.380354	2.09378e-44	-0.470547	4.91367e-70	1253	ENSG00000119041	-0.389103	1.42677e-25	-0.446851	4.216e-34	668	ENSG00000168481	-0.366138	3.26508e-17	-0.380443	1.45828e-18	497	ENSG00000156508	-0.418389	1.75691e-22	-0.492685	9.38686e-32	497	ENSG00000132406	-0.378284	2.35426e-18	-0.377571	2.75614e-18	497
ENSG00000196419	-0.361835	3.2733e-15	-0.42701	3.79284e-21	445	ENSG00000150977	-0.491043	1.59596e-31	-0.634841	1.99466e-57	497	ENSG00000149313	-0.37974	2.27411e-59	-0.437396	2.76748e-80	1698	ENSG00000166479	-0.38824	1.86022e-25	-0.389109	1.4239e-25	668	ENSG00000133169	-0.365725	6.0569e-41	-0.426691	1.33969e-56	1253	ENSG00000151553	-0.417771	2.05453e-22	-0.449495	4.34313e-26	497	ENSG00000165156	-0.377876	2.57646e-18	-0.319941	2.7197e-13	497
ENSG00000105193	-0.36148	1.4355e-53	-0.434566	3.68981e-79	1698	ENSG00000075188	-0.487923	6.34159e-76	-0.666326	1.19616e-161	1253	ENSG00000175581	-0.378114	7.28504e-44	-0.3975	1.07863e-48	1253	ENSG00000138138	-0.387914	2.05596e-25	-0.43171	1.05571e-31	668	ENSG00000183960	-0.365454	3.77357e-17	-0.388579	2.32056e-19	497	ENSG00000176845	-0.415173	3.95137e-22	-0.519634	1.0139e-35	497	ENSG00000121413	-0.374413	5.59922e-43	-0.373085	1.15653e-42	1253
ENSG00000112343	-0.359115	7.60473e-53	-0.510691	1.93023e-113	1698	ENSG00000105483	-0.486722	6.36099e-31	-0.621842	1.62397e-54	497	ENSG00000198886	-0.378107	2.44811e-18	-0.405254	4.55713e-21	497	ENSG00000110321	-0.387214	2.54756e-25	-0.381571	1.40765e-24	668	ENSG00000141741	-0.364746	4.38265e-17	-0.376972	3.14455e-18	497	ENSG00000169490	-0.414656	4.49717e-22	-0.44615	1.1064e-25	497	ENSG00000205981	-0.37418	5.79597e-18	-0.37747	2.81766e-18	497
ENSG00000176087	-0.358483	1.61876e-16	-0.451164	2.71369e-26	497	ENSG00000162600	-0.484336	1.35366e-30	-0.498286	1.50286e-32	497	ENSG00000086289	-0.3759	3.97969e-18	-0.457121	4.95838e-27	497	ENSG00000118454	-0.38676	2.92634e-25	-0.394681	2.51873e-26	668	ENSG00000203930	-0.364684	4.44053e-17	-0.352912	5.05239e-16	497	ENSG00000107036	-0.414587	4.57601e-22	-0.515297	4.65999e-35	497	ENSG00000162378	-0.374148	5.83723e-18	-0.346685	1.75588e-15	497
ENSG00000091317	-0.356992	5.81754e-39	-0.436812	1.58044e-59	1253	ENSG00000176087	-0.483971	1.51836e-30	-0.509696	3.23596e-34	497	ENSG00000053770	-0.375428	3.20828e-43	-0.412969	8.73274e-53	1253	ENSG00000116903	-0.386202	3.46978e-25	-0.433191	6.22748e-32	668	ENSG00000127328	-0.364081	5.04153e-17	-0.432488	4.5299e-24	497	ENSG00000148303	-0.413985	5.31885e-22	-0.453494	1.40151e-26	497	ENSG00000198954	-0.373632	2.18148e-57	-0.370469	2.23136e-56	1698
ENSG00000181396	-0.35689	6.1287e-39	-0.443026	2.24408e-61	1253	ENSG00000196757	-0.483281	1.88647e-30	-0.612624	1.5598e-52	497	ENSG00000175395	-0.373528	6.67998e-18	-0.403186	7.51183e-21	497	ENSG00000005812	-0.385309	4.55416e-25	-0.403933	1.31825e-27	668	ENSG00000112379	-0.363878	5.26154e-17	-0.276906	3.36666e-10	497	ENSG00000146282	-0.41349	6.01702e-22	-0.459828	2.26456e-27	497	ENSG00000167740	-0.373548	6.65123e-18	-0.394695	5.63404e-20	497
ENSG00000166888	-0.35666	4.22945e-52	-0.404847	5.6635e-68	1698	ENSG00000199753	-0.482344	2.53099e-30	-0.603904	1.02127e-50	497	ENSG00000150459	-0.373116	3.19316e-57	-0.36349	3.44141e-54	1698	ENSG00000164211	-0.384497	5.8262e-25	-0.408094	3.39345e-28	668	ENSG00000146005	-0.363868	5.27233e-17	-0.402416	9.03937e-21	497	ENSG00000176309	-0.412076	8.55421e-22	-0.493021	8.41741e-32	497	ENSG00000151240	-0.37221	6.22298e-57	-0.370528	2.1368e-56	1698
ENSG00000136942	-0.356282	9.15848e-15	-0.387003	2.38528e-17	445	ENSG00000152520	-0.482131	2.70598e-30	-0.530866	1.75882e-37	497	ENSG00000135040	-0.372907	1.27364e-42	-0.422831	1.65195e-55	1253	ENSG00000113300	-0.384204	6.36599e-25	-0.455113	1.83731e-35	668	ENSG00000150656	-0.363842	5.30154e-17	-0.405465	4.33036e-21	497	ENSG00000131653	-0.412042	8.62513e-22	-0.462701	9.78284e-28	497	ENSG00000123472	-0.370898	1.18061e-17	-0.364591	4.52769e-17	497
ENSG00000100106	-0.354962	1.64691e-38	-0.418797	2.2021e-54	1253	ENSG00000107036	-0.481852	2.95216e-30	-0.5845	7.17105e-47	497	ENSG00000174446	-0.372297	5.83951e-57	-0.425294	1.50811e-75	1698	ENSG00000117868	-0.384193	6.38817e-25	-0.412069	9.11401e-29	668	ENSG00000197430	-0.363612	5.56382e-17	-0.370774	1.21246e-17	497	ENSG00000070950	-0.410926	1.13713e-21	-0.510184	2.73748e-34	497	ENSG00000162694	-0.370784	1.77118e-56	-0.407564	5.98061e-69	1698
ENSG00000126453	-0.354174	3.91139e-16	-0.455488	7.92753e-27	497	ENSG00000156171	-0.481326	3.48e-30	-0.629129	3.94363e-56	497	ENSG00000148541	-0.37201	9.28614e-18	-0.455698	7.46388e-27	497	ENSG00000198492	-0.383841	7.10544e-25	-0.390653	8.84168e-26	668	ENSG00000185418	-0.363076	6.22625e-17	-0.345858	2.06741e-15	497	ENSG00000205581	-0.410494	4.07786e-52	-0.472193	1.40644e-70	1253	ENSG00000118965	-0.37077	1.21364e-17	-0.349241	1.05658e-15	497
ENSG00000152492	-0.354072	3.99362e-16	-0.44016	5.75068e-25	497	ENSG00000198641	-0.480953	3.90862e-30	-0.534397	4.76293e-38	497	ENSG00000170445	-0.37161	9.67443e-57	-0.392385	1.30923e-63	1698	ENSG00000170584	-0.383293	8.38507e-25	-0.422743	2.44424e-30	668	ENSG00000107897	-0.362528	6.98392e-17	-0.348126	1.31931e-15	497	ENSG00000203760	-0.410064	1.40663e-21	-0.580609	3.94491e-46	497	ENSG00000163637	-0.370163	1.38282e-17	-0.370727	1.22489e-17	497
ENSG00000163840	-0.354055	4.00717e-16	-0.470078	1.09256e-28	497	ENSG00000177406	-0.480418	4.61804e-30	-0.558333	4.4664e-42	497	ENSG00000132406	-0.371143	1.11988e-17	-0.402868	8.10787e-21	497	ENSG00000039123	-0.383036	9.06137e-25	-0.425744	8.62892e-31	668	ENSG00000171798	-0.362287	7.3454e-17	-0.337527	1.04366e-14	497	ENSG00000138600	-0.409791	1.50432e-21	-0.482257	2.60132e-30	497	ENSG00000162755	-0.369925	1.4553e-17	-0.417897	1.98993e-22	497
ENSG00000064666	-0.353613	3.27539e-38	-0.495991	8.9109e-79	1253	ENSG00000131732	-0.480161	5.00166e-30	-0.575618	3.40062e-45	497	ENSG00000117174	-0.371077	3.44034e-42	-0.450376	1.30444e-63	1253	ENSG00000162695	-0.382982	9.20903e-25	-0.405984	6.77012e-28	668	ENSG00000092096	-0.361387	5.95207e-40	-0.342182	9.71708e-36	1253	ENSG00000141337	-0.409379	1.66499e-21	-0.437121	1.31084e-24	497	ENSG00000153130	-0.369177	1.70889e-17	-0.33926	7.48217e-15	497
ENSG00000197019	-0.353208	4.75833e-16	-0.496936	2.34475e-32	497	ENSG00000181396	-0.479243	6.11777e-73	-0.545167	6.40218e-98	1253	ENSG00000170027	-0.37052	1.28068e-17	-0.431817	5.41197e-24	497	ENSG00000131013	-0.38276	9.84532e-25	-0.421829	3.34828e-30	668	ENSG00000133958	-0.360823	9.96865e-17	-0.373545	6.65557e-18	497	ENSG00000117868	-0.409204	1.73819e-21	-0.48345	1.78872e-30	497	ENSG00000175395	-0.368661	1.90836e-17	-0.329441	4.79742e-14	497
ENSG00000117289	-0.352895	5.70592e-51	-0.47369	1.07653e-95	1698	ENSG00000150457	-0.47895	7.28351e-30	-0.562224	9.20553e-43	497	ENSG00000116288	-0.370069	2.98782e-56	-0.360877	2.1982e-53	1698	ENSG00000146414	-0.382045	1.22106e-24	-0.393486	3.66309e-26	668	ENSG00000128739	-0.360628	8.84473e-40	-0.386461	6.64922e-46	1253	ENSG00000163312	-0.408397	2.11865e-21	-0.470987	8.30917e-29	497	ENSG00000085382	-0.368564	1.94808e-17	-0.367251	2.57797e-17	497
ENSG00000101974	-0.352251	5.77426e-16	-0.39236	9.70554e-20	497	ENSG00000121851	-0.477962	9.88801e-30	-0.529356	3.05977e-37	497	ENSG00000204130	-0.369947	1.44864e-17	-0.399256	1.92228e-20	497	ENSG00000115760	-0.381232	1.55825e-24	-0.375456	8.64602e-24	668	ENSG00000124507	-0.360456	1.07576e-16	-0.414065	5.21313e-22	497	ENSG00000157778	-0.408356	2.1401e-21	-0.443344	2.40452e-25	497	ENSG00000152583	-0.368315	1.07044e-55	-0.382243	3.40745e-60	1698
ENSG00000139350	-0.351796	6.32854e-16	-0.506411	9.91548e-34	497	ENSG00000137767	-0.477955	1.66768e-72	-0.695644	6.53026e-182	1253	ENSG00000116641	-0.36964	1.54743e-17	-0.441453	4.04067e-25	497	ENSG00000047932	-0.380935	1.70348e-24	-0.39736	1.08235e-26	668	ENSG00000148123	-0.360147	1.13672e-39	-0.438324	5.6585e-60	1253	ENSG00000162623	-0.405657	4.13286e-21	-0.485047	1.08144e-30	497	ENSG00000070087	-0.368306	1.0773e-55	-0.401803	6.86096e-67	1698
ENSG00000204822	-0.351528	6.6792e-16	-0.444641	1.68109e-25	497	ENSG00000184584	-0.477042	1.31297e-29	-0.560901	1.57886e-42	497	ENSG00000090989	-0.36956	7.79827e-42	-0.420029	1.00184e-54	1253	ENSG00000197933	-0.379941	2.29273e-24	-0.460035	2.72661e-36	668	ENSG00000184221	-0.359649	1.27186e-16	-0.386695	3.56823e-19	497	ENSG00000152240	-0.404891	4.97609e-21	-0.501854	4.59616e-33	497	ENSG00000135338	-0.367641	2.37258e-17	-0.313483	8.54662e-13	497
ENSG00000071127	-0.351453	1.53164e-50	-0.447509	2.15709e-84	1698	ENSG00000164934	-0.476945	1.35244e-29	-0.616404	2.44374e-53	497	ENSG00000122507	-0.369478	4.59706e-56	-0.400299	2.33036e-66	1698	ENSG00000143889	-0.379335	2.74586e-24	-0.389269	1.35549e-25	668	ENSG00000183773	-0.359444	1.32718e-16	-0.365555	3.69432e-17	497	ENSG00000122406	-0.403866	2.37162e-50	-0.496092	8.20055e-79	1253	ENSG00000170903	-0.367631	2.3773e-17	-0.386888	3.4143e-19	497
ENSG00000092010	-0.351385	1.60362e-50	-0.448767	6.50196e-85	1698	ENSG00000189378	-0.47658	4.84079e-72	-0.487391	9.71833e-76	1253	ENSG00000100632	-0.368702	8.08591e-56	-0.365307	9.37705e-55	1698	ENSG00000131148	-0.379218	2.84309e-24	-0.39934	5.76969e-27	668	ENSG00000188091	-0.359211	1.39268e-16	-0.426139	2.40303e-23	497	ENSG00000087302	-0.403815	2.44526e-50	-0.463846	7.47513e-68	1253	ENSG00000198894	-0.366618	2.9489e-17	-0.362935	6.41296e-17	497
ENSG00000163479	-0.351364	1.6276e-50	-0.421549	4.02802e-74	1698	ENSG00000117868	-0.474357	2.9893e-29	-0.57676	2.08405e-45	497	ENSG00000168653	-0.367541	1.87498e-55	-0.406633	1.29446e-68	1698	ENSG00000155100	-0.378613	3.40373e-24	-0.415705	2.69576e-29	668	ENSG00000133612	-0.358352	1.66284e-16	-0.352541	5.44546e-16	497	ENSG00000179119	-0.403684	6.66213e-21	-0.498153	1.57049e-32	497	ENSG00000167220	-0.366001	3.36121e-17	-0.353303	4.66701e-16	497
ENSG00000124782	-0.351332	1.66339e-50	-0.416249	3.9264e-72	1698	ENSG00000138496	-0.471482	7.1541e-29	-0.606223	3.40132e-51	497	ENSG00000140391	-0.366622	3.64146e-55	-0.411454	2.30637e-70	1698	ENSG00000119953	-0.37824	3.80213e-24	-0.448129	2.61144e-34	668	ENSG00000185117	-0.357732	1.88972e-16	-0.378453	2.26783e-18	497	ENSG00000126453	-0.403528	6.91637e-21	-0.47778	1.04585e-29	497	ENSG00000130224	-0.365581	3.67392e-17	-0.298079	1.17461e-11	497
ENSG00000165501	-0.350965	7.48097e-16	-0.519678	9.98016e-36	497	ENSG00000126756	-0.47078	4.11823e-70	-0.580871	5.9817e-114	1253	ENSG00000155816	-0.366472	3.0417e-17	-0.401294	1.18271e-20	497	ENSG00000117620	-0.377856	4.25976e-24	-0.468181	1.08229e-37	668	ENSG00000177576	-0.357652	1.92072e-16	-0.343178	3.49881e-15	497	ENSG00000117133	-0.403275	3.39222e-50	-0.467837	3.80179e-69	1253	ENSG00000122642	-0.364792	1.8767e-15	-0.434895	5.8655e-22	445
ENSG00000123992	-0.350943	2.16911e-50	-0.375794	4.38499e-58	1698	ENSG00000115128	-0.469876	1.16093e-28	-0.517747	1.97426e-35	497	ENSG00000165443	-0.366241	3.19479e-17	-0.419386	1.36395e-22	497	ENSG00000163510	-0.377583	4.61848e-24	-0.420711	4.91667e-30	668	ENSG00000185818	-0.357478	1.99092e-16	-0.393859	6.84899e-20	497	ENSG00000153066	-0.402799	8.24394e-21	-0.52489	1.54941e-36	497	ENSG00000165572	-0.364471	4.64391e-17	-0.352149	5.89368e-16	497
ENSG00000104472	-0.35074	7.82549e-16	-0.442434	3.08775e-25	497	ENSG00000163463	-0.469037	1.49351e-28	-0.480922	3.94741e-30	497	ENSG00000161048	-0.366039	3.33449e-17	-0.442624	2.93055e-25	497	ENSG00000035681	-0.377549	4.66545e-24	-0.427105	5.36305e-31	668	ENSG00000197444	-0.357333	4.87866e-39	-0.423984	7.824e-56	1253	ENSG00000105373	-0.402664	4.90767e-50	-0.431013	7.74328e-58	1253	ENSG00000061676	-0.364144	2.15768e-54	-0.3793	3.16849e-59	1698
ENSG00000131233	-0.350399	3.14157e-50	-0.437645	2.20033e-80	1698	ENSG00000124370	-0.468421	1.79612e-28	-0.516702	2.84996e-35	497	ENSG00000175575	-0.365894	5.53582e-41	-0.463072	1.32583e-67	1253	ENSG00000151135	-0.37689	5.66809e-24	-0.426303	7.09936e-31	668	ENSG00000167654	-0.357278	2.07422e-16	-0.38677	3.50792e-19	497	ENSG00000127720	-0.402618	8.61115e-21	-0.487164	5.52708e-31	497	ENSG00000185222	-0.364097	1.43382e-40	-0.435989	2.75814e-59	1253
ENSG00000170275	-0.350251	8.63178e-16	-0.483348	1.84726e-30	497	ENSG00000168288	-0.466585	9.71635e-69	-0.491518	3.47109e-77	1253	ENSG00000128731	-0.365549	6.648e-41	-0.446865	1.54957e-62	1253	ENSG00000119318	-0.376396	6.55694e-24	-0.421138	4.24701e-30	668	ENSG00000170113	-0.35721	2.10376e-16	-0.376505	3.48485e-18	497	ENSG00000164088	-0.402482	8.89723e-21	-0.506866	8.4972e-34	497	ENSG00000205726	-0.363772	2.81491e-54	-0.389623	1.14555e-62	1698
ENSG00000176393	-0.349853	4.55127e-50	-0.469872	5.52272e-94	1698	ENSG00000171469	-0.465457	4.34008e-28	-0.512827	1.10015e-34	497	ENSG00000182093	-0.365329	9.22998e-55	-0.420953	6.76947e-74	1698	ENSG00000188725	-0.375503	8.52756e-24	-0.387941	2.03895e-25	668	ENSG00000173264	-0.357083	5.54984e-39	-0.412676	1.04844e-52	1253	ENSG00000185220	-0.401691	1.07549e-20	-0.509708	3.22261e-34	497	ENSG00000173409	-0.363529	5.66195e-17	-0.344215	2.85629e-15	497
ENSG00000161016	-0.349627	5.30758e-50	-0.451649	4.09068e-86	1698	ENSG00000104689	-0.46541	4.40023e-28	-0.562626	7.80844e-43	497	ENSG00000198718	-0.365135	1.06141e-54	-0.419646	2.10629e-73	1698	ENSG00000189190	-0.375408	8.76839e-24	-0.425184	1.04867e-30	668	ENSG00000136297	-0.356978	2.20604e-16	-0.357992	1.79123e-16	497	ENSG00000180979	-0.401215	1.20516e-20	-0.499426	1.03084e-32	497	ENSG00000163067	-0.360869	9.87373e-17	-0.411088	1.09239e-21	497
ENSG00000164713	-0.349542	9.94879e-16	-0.378912	2.04891e-18	497	ENSG00000163312	-0.465017	4.94432e-28	-0.57624	2.60464e-45	497	ENSG00000120324	-0.364678	4.44569e-17	-0.35858	1.58651e-16	497	ENSG00000105849	-0.375063	9.7048e-24	-0.438827	8.14931e-33	668	ENSG00000131067	-0.356842	2.2685e-16	-0.346792	1.71924e-15	497	ENSG00000134905	-0.399401	3.47881e-49	-0.488548	3.83474e-76	1253	ENSG00000088854	-0.36029	1.11348e-16	-0.369533	1.58307e-17	497
ENSG00000038210	-0.349506	1.00198e-15	-0.458385	3.44218e-27	497	ENSG00000059378	-0.464348	5.15143e-68	-0.591037	6.92726e-119	1253	ENSG00000014824	-0.36454	1.62493e-54	-0.397653	1.97212e-65	1698	ENSG00000134108	-0.374343	1.19809e-23	-0.353904	3.84063e-21	668	ENSG00000198013	-0.356288	2.54156e-16	-0.345908	2.04717e-15	497	ENSG00000163322	-0.3994	1.85795e-20	-0.481849	2.9552e-30	497	ENSG00000142192	-0.360136	3.70868e-53	-0.39316	7.09423e-64	1698
ENSG00000140612	-0.349134	7.41223e-50	-0.442039	3.74468e-82	1698	ENSG00000198235	-0.462332	2.2909e-67	-0.457767	6.47828e-66	1253	ENSG00000089335	-0.364074	1.45095e-40	-0.450202	1.47602e-63	1253	ENSG00000111711	-0.373197	1.67458e-23	-0.434428	3.99814e-32	668	ENSG00000110675	-0.355765	2.82825e-16	-0.330898	3.65679e-14	497	ENSG00000116251	-0.398726	5.20436e-49	-0.458403	4.07863e-66	1253	ENSG00000119865	-0.359986	1.18603e-16	-0.405659	4.13127e-21	497
ENSG00000164938	-0.34818	1.30513e-15	-0.521262	5.68588e-36	497	ENSG00000146282	-0.462195	1.13472e-27	-0.55867	3.89948e-42	497	ENSG00000096092	-0.363861	1.62369e-40	-0.431658	5.04091e-58	1253	ENSG00000163389	-0.373013	1.76661e-23	-0.423926	1.62337e-30	668	ENSG00000166455	-0.355735	2.84578e-16	-0.303483	4.76691e-12	497	ENSG00000041357	-0.398333	1.141e-65	-0.45366	5.84077e-87	1698	ENSG00000183579	-0.357108	2.14814e-16	-0.378875	2.06553e-18	497
ENSG00000110700	-0.347831	6.00543e-37	-0.35017	1.86565e-37	1253	ENSG00000177119	-0.462056	1.18198e-27	-0.605987	3.80693e-51	497	ENSG00000130224	-0.362266	7.37803e-17	-0.401634	1.09037e-20	497	ENSG00000144233	-0.372364	2.13367e-23	-0.435829	2.4154e-32	668	ENSG00000171723	-0.355666	1.14896e-38	-0.389894	9.2565e-47	1253	ENSG00000143207	-0.398304	2.40946e-20	-0.530443	2.05435e-37	497	ENSG00000123562	-0.356707	4.09177e-52	-0.310151	3.50869e-39	1698
ENSG00000107438	-0.347523	2.1996e-49	-0.430652	1.27396e-77	1698	ENSG00000143486	-0.4619	3.14951e-67	-0.482906	3.44694e-74	1253	ENSG00000198513	-0.361847	8.05162e-17	-0.465756	3.97153e-28	497	ENSG00000143952	-0.372168	2.25891e-23	-0.408932	2.57521e-28	668	ENSG00000117408	-0.355579	8.95924e-52	-0.364208	2.06071e-54	1698	ENSG00000166199	-0.398301	2.41114e-20	-0.432196	4.895e-24	497	ENSG00000138663	-0.355581	1.1999e-38	-0.331538	1.57942e-33	1253
ENSG00000162600	-0.347522	1.48747e-15	-0.33812	9.31585e-15	497	ENSG00000106609	-0.461717	3.6031e-67	-0.529121	2.52355e-91	1253	ENSG00000111328	-0.36078	2.35492e-53	-0.431754	4.72114e-78	1698	ENSG00000134152	-0.371678	2.60336e-23	-0.426172	7.43269e-31	668	ENSG00000182604	-0.355108	3.23391e-16	-0.358994	1.45661e-16	497	ENSG00000166439	-0.397692	2.78508e-20	-0.494188	5.76147e-32	497	ENSG00000205707	-0.355233	3.15274e-16	-0.347872	1.38756e-15	497
ENSG00000072506	-0.347492	2.24546e-49	-0.431073	8.72353e-78	1698	ENSG00000123353	-0.46055	8.49443e-67	-0.517392	1.00798e-86	1253	ENSG00000198954	-0.359938	4.26275e-53	-0.391	3.89455e-63	1698	ENSG00000115652	-0.371441	2.78829e-23	-0.417555	1.44198e-29	668	ENSG00000153982	-0.354001	4.05166e-16	-0.377731	2.66016e-18	497	ENSG00000144233	-0.397478	2.92906e-20	-0.510905	2.13605e-34	497	ENSG00000104412	-0.355117	1.2334e-51	-0.355164	1.19439e-51	1698
ENSG00000122783	-0.347298	7.83131e-37	-0.392041	2.66465e-47	1253	ENSG00000128908	-0.460226	2.01683e-27	-0.482113	2.72132e-30	497	ENSG00000079785	-0.359788	4.73896e-53	-0.383419	1.38846e-60	1698	ENSG00000124786	-0.371151	3.03297e-23	-0.401868	2.56784e-27	668	ENSG00000102452	-0.353841	4.18494e-16	-0.320036	2.67372e-13	497	ENSG00000109113	-0.397308	3.04937e-20	-0.352701	5.27157e-16	497	ENSG00000055813	-0.354828	3.424e-16	-0.310785	1.36751e-12	497
ENSG00000123353	-0.347277	7.91133e-37	-0.366897	3.24715e-41	1253	ENSG00000117862	-0.460214	2.0237e-27	-0.533262	7.2599e-38	497	ENSG00000172465	-0.359229	7.01914e-53	-0.421982	2.76078e-74	1698	ENSG00000169299	-0.369589	4.7597e-23	-0.422785	2.40844e-30	668	ENSG00000184524	-0.353716	3.10819e-38	-0.385694	1.02958e-45	1253	ENSG00000147905	-0.396609	3.59523e-20	-0.517166	2.42182e-35	497	ENSG00000104341	-0.354711	1.63329e-51	-0.423749	5.87748e-75	1698
ENSG00000173039	-0.346843	3.47335e-49	-0.448785	6.39272e-85	1698	ENSG00000137393	-0.459628	2.40041e-27	-0.58283	1.49513e-46	497	ENSG00000172260	-0.358936	1.47402e-16	-0.455697	7.46714e-27	497	ENSG00000137145	-0.368422	6.65421e-23	-0.406569	5.59277e-28	668	ENSG00000101489	-0.352915	5.04831e-16	-0.374988	4.85904e-18	497	ENSG00000135269	-0.396264	6.00647e-65	-0.490113	2.65425e-103	1698	ENSG00000122778	-0.354369	3.75954e-16	-0.354981	3.31897e-16	497
ENSG00000101608	-0.346381	5.45983e-14	-0.554728	2.84622e-37	445	ENSG00000113732	-0.459106	2.81274e-89	-0.48752	4.49784e-102	1698	ENSG00000102181	-0.358352	1.66297e-16	-0.412969	6.85122e-22	497	ENSG00000177058	-0.367924	7.67531e-23	-0.446182	5.41276e-34	668	ENSG00000165566	-0.352867	5.09793e-16	-0.397467	2.93651e-20	497	ENSG00000196757	-0.395567	4.59287e-20	-0.515368	4.54643e-35	497	ENSG00000166532	-0.352052	6.00995e-16	-0.361221	9.17521e-17	497
ENSG00000186625	-0.346313	4.95648e-49	-0.412829	7.21815e-71	1698	ENSG00000197498	-0.459093	2.80306e-27	-0.519933	9.11953e-36	497	ENSG00000151835	-0.358188	1.4561e-52	-0.431123	8.34024e-78	1698	ENSG00000162647	-0.367791	7.97131e-23	-0.371841	2.48356e-23	668	ENSG00000198712	-0.35207	5.9879e-16	-0.403795	6.48553e-21	497	ENSG00000198235	-0.395294	3.96954e-48	-0.403742	2.55726e-50	1253	ENSG00000182224	-0.351609	6.57191e-16	-0.383087	8.07007e-19	497
ENSG00000143486	-0.346251	1.31577e-36	-0.398757	5.10767e-49	1253	ENSG00000153066	-0.458759	3.08869e-27	-0.604828	6.599e-51	497	ENSG00000172458	-0.35791	1.82152e-16	-0.408603	2.01411e-21	497	ENSG00000154359	-0.367236	9.34025e-23	-0.401678	2.72927e-27	668	ENSG00000188385	-0.350618	8.01958e-16	-0.346849	1.6998e-15	497	ENSG00000172780	-0.394338	6.12361e-20	-0.442316	3.18939e-25	497	ENSG00000104067	-0.351285	1.06434e-37	-0.362904	2.68791e-40	1253
ENSG00000140575	-0.346162	5.48765e-49	-0.452978	1.13161e-86	1698	ENSG00000173928	-0.457925	3.93092e-27	-0.526081	1.00779e-36	497	ENSG00000142920	-0.357709	1.89844e-16	-0.399727	1.71872e-20	497	ENSG00000131263	-0.367152	9.56711e-23	-0.377266	5.07311e-24	668	ENSG00000089693	-0.350557	2.82078e-50	-0.339053	6.03678e-47	1698	ENSG00000164934	-0.393729	7.05915e-20	-0.477839	1.02679e-29	497	ENSG00000182768	-0.350856	1.32123e-37	-0.364108	1.4254e-40	1253
ENSG00000130811	-0.346048	5.92106e-49	-0.429833	2.65673e-77	1698	ENSG00000122783	-0.457557	7.54523e-66	-0.534377	1.90872e-93	1253	ENSG00000107874	-0.357409	4.69257e-39	-0.384955	1.56677e-45	1253	ENSG00000186020	-0.366375	1.19393e-22	-0.348919	1.47388e-20	668	ENSG00000015592	-0.350035	1.9961e-37	-0.395862	2.84019e-48	1253	ENSG00000107371	-0.393273	7.85104e-20	-0.444839	1.59124e-25	497	ENSG00000198513	-0.3507	7.88974e-16	-0.404632	5.29885e-21	497
ENSG00000198641	-0.345702	2.1323e-15	-0.42569	2.70034e-23	497	ENSG00000158615	-0.457405	4.56786e-27	-0.518674	1.42386e-35	497	ENSG00000015479	-0.355632	1.16905e-38	-0.427643	7.17469e-57	1253	ENSG00000120948	-0.366041	1.31281e-22	-0.363941	2.37918e-22	668	ENSG00000179292	-0.350033	9.01776e-16	-0.369932	1.45311e-17	497	ENSG00000064703	-0.393006	8.35327e-20	-0.519858	9.36421e-36	497	ENSG00000179195	-0.350419	8.34656e-16	-0.344316	2.80008e-15	497
ENSG00000083845	-0.34521	1.03711e-48	-0.402299	4.57544e-67	1698	ENSG00000197019	-0.457321	4.67972e-27	-0.552486	4.61377e-41	497	ENSG00000133731	-0.355292	1.09261e-51	-0.410907	3.65419e-70	1698	ENSG00000155545	-0.365923	1.35762e-22	-0.437704	1.22563e-32	668	ENSG00000204954	-0.349436	1.01623e-15	-0.369382	1.6352e-17	497	ENSG00000107625	-0.392562	1.9678e-47	-0.427439	8.20744e-57	1253	ENSG00000066629	-0.350263	3.44453e-50	-0.368558	8.9728e-56	1698
ENSG00000133639	-0.345014	1.18197e-48	-0.503479	8.27694e-110	1698	ENSG00000170275	-0.457145	4.92328e-27	-0.551168	7.76125e-41	497	ENSG00000186106	-0.354956	1.37935e-51	-0.432431	2.56194e-78	1698	ENSG00000152382	-0.365753	1.42469e-22	-0.376231	6.88522e-24	668	ENSG00000172508	-0.348874	1.1368e-15	-0.411046	1.10395e-21	497	ENSG00000180230	-0.392469	2.07685e-47	-0.463965	6.84527e-68	1253	ENSG00000196632	-0.349708	9.62446e-16	-0.405456	4.33951e-21	497
ENSG00000161618	-0.344937	2.4788e-15	-0.419694	1.26143e-22	497	ENSG00000164073	-0.456005	6.83546e-27	-0.480373	4.68275e-30	497	ENSG00000080824	-0.354741	1.60016e-51	-0.346412	4.64092e-49	1698	ENSG00000100744	-0.365289	1.6253e-22	-0.396386	1.47272e-26	668	ENSG00000203964	-0.348602	1.2002e-15	-0.345279	2.31726e-15	497	ENSG00000160075	-0.392445	9.51603e-20	-0.411124	1.08269e-21	497	ENSG00000110429	-0.349265	2.93663e-37	-0.34056	2.1387e-35	1253
ENSG00000173473	-0.344669	1.48709e-48	-0.437639	2.21204e-80	1698	ENSG00000140931	-0.455945	6.95418e-27	-0.548103	2.578e-40	497	ENSG00000143079	-0.354608	3.58094e-16	-0.41215	8.39735e-22	497	ENSG00000133103	-0.364699	1.9206e-22	-0.400896	3.50762e-27	668	ENSG00000116661	-0.348327	4.69189e-37	-0.372832	1.32703e-42	1253	ENSG00000161939	-0.39038	1.53436e-19	-0.455507	7.88478e-27	497	ENSG00000177888	-0.348841	1.14419e-15	-0.373347	6.94815e-18	497
ENSG00000170889	-0.344506	1.65817e-48	-0.402373	4.30887e-67	1698	ENSG00000166439	-0.455348	8.25147e-27	-0.53489	3.9649e-38	497	ENSG00000134278	-0.354201	3.88981e-16	-0.420464	1.0366e-22	497	ENSG00000158411	-0.364357	2.11546e-22	-0.412323	8.37301e-29	668	ENSG00000054690	-0.348218	1.29551e-15	-0.368198	2.10673e-17	497	ENSG00000111237	-0.390263	1.57603e-19	-0.415972	3.23356e-22	497	ENSG00000162929	-0.348733	1.16907e-15	-0.325389	1.01297e-13	497
ENSG00000199753	-0.344468	2.71799e-15	-0.46794	2.07375e-28	497	ENSG00000164329	-0.454841	9.5419e-27	-0.495314	3.99005e-32	497	ENSG00000085832	-0.352909	5.6513e-51	-0.367002	2.76835e-55	1698	ENSG00000126821	-0.364338	2.12719e-22	-0.404396	1.13481e-27	668	ENSG00000139737	-0.347297	1.55548e-15	-0.46868	1.66198e-28	497	ENSG00000145365	-0.389936	1.69941e-19	-0.496794	2.45643e-32	497	ENSG00000011566	-0.347676	6.48956e-37	-0.348309	4.73284e-37	1253
ENSG00000100300	-0.344461	1.70785e-48	-0.477307	2.46554e-97	1698	ENSG00000155729	-0.454831	9.56961e-27	-0.521683	4.89378e-36	497	ENSG00000138095	-0.352674	6.63745e-51	-0.393403	5.85434e-64	1698	ENSG00000113369	-0.363886	2.4162e-22	-0.400588	3.8716e-27	668	ENSG00000164089	-0.347042	8.8895e-37	-0.429098	2.75236e-57	1253	ENSG00000169299	-0.389739	1.77836e-19	-0.524595	1.72329e-36	497	ENSG00000136143	-0.347489	2.25063e-49	-0.381166	7.72478e-60	1698
ENSG00000170248	-0.343465	5.19074e-36	-0.309093	3.81843e-29	1253	ENSG00000166801	-0.45408	9.28649e-65	-0.598242	1.71296e-122	1253	ENSG00000118473	-0.352342	5.66817e-16	-0.435212	2.18976e-24	497	ENSG00000120526	-0.363795	2.47909e-22	-0.419105	8.512e-30	668	ENSG00000164620	-0.347025	1.64156e-15	-0.337946	9.63159e-15	497	ENSG00000163840	-0.389578	1.84524e-19	-0.483915	1.54571e-30	497	ENSG00000171160	-0.346839	1.70332e-15	-0.289926	4.4212e-11	497
ENSG00000144802	-0.343403	3.34861e-15	-0.528847	3.68557e-37	497	ENSG00000158435	-0.45356	1.37534e-26	-0.455864	7.11809e-27	497	ENSG00000188519	-0.35221	5.82142e-16	-0.374702	5.17275e-18	497	ENSG00000167881	-0.363439	2.74069e-22	-0.368329	6.83474e-23	668	ENSG00000005486	-0.346676	1.75907e-15	-0.341384	4.96208e-15	497	ENSG00000134759	-0.389526	1.86727e-19	-0.447976	6.6497e-26	497	ENSG00000074657	-0.346749	1.73369e-15	-0.313682	8.2537e-13	497
ENSG00000104689	-0.343281	3.42921e-15	-0.483315	1.86644e-30	497	ENSG00000111581	-0.45328	1.64837e-64	-0.559928	2.60311e-104	1253	ENSG00000132963	-0.351557	9.27846e-38	-0.406235	5.60905e-51	1253	ENSG00000137504	-0.363139	2.98234e-22	-0.410281	1.64957e-28	668	ENSG00000152154	-0.34654	1.80715e-15	-0.347002	1.64914e-15	497	ENSG00000171469	-0.389306	1.96446e-19	-0.445893	1.18821e-25	497	ENSG00000167554	-0.345976	2.02008e-15	-0.342032	4.37533e-15	497
ENSG00000148303	-0.343201	3.48313e-15	-0.445328	1.38975e-25	497	ENSG00000189190	-0.453198	1.52447e-26	-0.595344	5.47493e-49	497	ENSG00000147419	-0.351086	1.17667e-37	-0.426822	1.23018e-56	1253	ENSG00000088448	-0.362935	3.1581e-22	-0.396304	1.51175e-26	668	ENSG00000180834	-0.346442	1.19697e-36	-0.379602	3.18623e-44	1253	ENSG00000162341	-0.389204	2.01075e-19	-0.468725	1.63969e-28	497	ENSG00000196227	-0.345877	2.05991e-15	-0.34141	4.9371e-15	497
ENSG00000051620	-0.342543	6.09636e-48	-0.464947	8.24668e-92	1698	ENSG00000125457	-0.452629	1.79229e-26	-0.56364	5.15178e-43	497	ENSG00000103021	-0.350893	7.58855e-16	-0.473163	4.29877e-29	497	ENSG00000085382	-0.361882	4.24363e-22	-0.392927	4.36088e-26	668	ENSG00000142920	-0.346377	1.86599e-15	-0.337293	1.09137e-14	497	ENSG00000117862	-0.38874	2.23666e-19	-0.46191	1.23353e-27	497	ENSG00000128609	-0.345722	7.36347e-49	-0.33684	2.54404e-46	1698
ENSG00000142676	-0.342257	7.36615e-48	-0.37471	9.81905e-58	1698	ENSG00000186104	-0.45247	1.87481e-26	-0.52194	4.465e-36	497	ENSG00000179104	-0.350025	9.03211e-16	-0.412887	6.99297e-22	497	ENSG00000090470	-0.361372	4.89514e-22	-0.387495	2.33723e-25	668	ENSG00000145794	-0.346212	1.92793e-15	-0.340384	6.02295e-15	497	ENSG00000172053	-0.388667	1.87751e-46	-0.439185	3.14522e-60	1253	ENSG00000180881	-0.34562	2.16679e-15	-0.299011	1.00678e-11	497
ENSG00000204523	-0.341951	1.08788e-35	-0.43117	6.97182e-58	1253	ENSG00000157191	-0.452	4.11385e-64	-0.501607	8.29694e-81	1253	ENSG00000184277	-0.349951	2.08144e-37	-0.397096	1.37001e-48	1253	ENSG00000118217	-0.361204	5.12944e-22	-0.380291	2.06501e-24	668	ENSG00000162188	-0.34589	1.57325e-36	-0.404042	2.13126e-50	1253	ENSG00000137876	-0.387674	3.32154e-46	-0.418431	2.77959e-54	1253	ENSG00000116885	-0.345378	2.27247e-15	-0.407205	2.83577e-21	497
ENSG00000125457	-0.341485	4.86558e-15	-0.431578	5.76585e-24	497	ENSG00000196214	-0.451872	2.22136e-26	-0.510811	2.20675e-34	497	ENSG00000182628	-0.349287	1.04688e-15	-0.412091	8.52167e-22	497	ENSG00000157800	-0.359937	7.30227e-22	-0.3912	7.46326e-26	668	ENSG00000164970	-0.345492	2.22205e-15	-0.282918	1.33582e-10	497	ENSG00000147677	-0.387662	5.27633e-62	-0.461793	1.94987e-90	1698	ENSG00000188010	-0.34503	2.4337e-15	-0.384934	5.32045e-19	497
ENSG00000100441	-0.34124	1.44006e-47	-0.388174	3.54515e-62	1698	ENSG00000180917	-0.451786	2.27632e-26	-0.593912	1.05322e-48	497	ENSG00000170915	-0.349088	1.0893e-15	-0.404194	5.88973e-21	497	ENSG00000078177	-0.359381	8.52149e-22	-0.42838	3.42804e-31	668	ENSG00000107902	-0.345326	2.079e-36	-0.37104	3.50848e-42	1253	ENSG00000172315	-0.387592	2.90843e-19	-0.452197	2.02605e-26	497	ENSG00000175497	-0.344668	2.61345e-15	-0.351243	7.07321e-16	497
ENSG00000100353	-0.340834	1.8805e-47	-0.486246	1.78986e-101	1698	ENSG00000148803	-0.451638	2.37356e-26	-0.563132	6.34755e-43	497	ENSG00000174456	-0.349008	1.10675e-15	-0.386496	3.73305e-19	497	ENSG00000196151	-0.358079	1.2223e-21	-0.412658	7.48773e-29	668	ENSG00000163888	-0.345247	2.33192e-15	-0.355358	3.07354e-16	497	ENSG00000189190	-0.387373	3.05716e-19	-0.488699	3.38683e-31	497	ENSG00000156642	-0.344603	1.55457e-48	-0.297018	6.29205e-36	1698
ENSG00000163513	-0.340771	1.96049e-47	-0.446417	6.08319e-84	1698	ENSG00000163933	-0.450521	3.25445e-26	-0.483277	1.88907e-30	497	ENSG00000134308	-0.348995	8.14527e-50	-0.347044	3.03622e-49	1698	ENSG00000166012	-0.357932	1.27272e-21	-0.397815	9.37217e-27	668	ENSG00000186231	-0.343713	3.15117e-15	-0.390751	1.40845e-19	497	ENSG00000174839	-0.385798	4.37452e-19	-0.441569	3.91428e-25	497	ENSG00000171055	-0.344126	2.13473e-48	-0.32543	3.5156e-43	1698
ENSG00000003402	-0.340367	2.55507e-47	-0.449784	2.45762e-85	1698	ENSG00000142961	-0.450468	3.30342e-26	-0.441346	4.1597e-25	497	ENSG00000100442	-0.348572	4.15203e-37	-0.413542	6.1013e-53	1253	ENSG00000115295	-0.357279	1.52391e-21	-0.412143	8.89143e-29	668	ENSG00000131409	-0.343298	3.41812e-15	-0.320024	2.67965e-13	497	ENSG00000140988	-0.385255	1.32169e-45	-0.450478	1.21363e-63	1253	ENSG00000187251	-0.344069	2.93894e-15	-0.364512	4.60432e-17	497
ENSG00000169919	-0.339759	3.80536e-47	-0.457253	1.74623e-88	1698	ENSG00000114779	-0.450092	3.67254e-26	-0.536467	2.19904e-38	497	ENSG00000138430	-0.347197	8.23408e-37	-0.422947	1.53258e-55	1253	ENSG00000185515	-0.357161	1.57461e-21	-0.37866	3.35665e-24	668	ENSG00000124126	-0.343245	3.45349e-15	-0.361722	8.26516e-17	497	ENSG00000170275	-0.384981	5.26428e-19	-0.437631	1.14219e-24	497	ENSG00000182093	-0.343533	3.16614e-48	-0.352522	7.37036e-51	1698
ENSG00000111332	-0.339455	7.20636e-15	-0.550754	9.13426e-41	497	ENSG00000124782	-0.449549	3.07786e-85	-0.534906	2.6922e-126	1698	ENSG00000171055	-0.346996	3.13434e-49	-0.372958	3.58816e-57	1698	ENSG00000198408	-0.357106	1.59862e-21	-0.395408	2.00472e-26	668	ENSG00000158806	-0.343165	3.50823e-15	-0.293871	2.34023e-11	497	ENSG00000188846	-0.384814	4.76268e-61	-0.441578	5.75469e-82	1698	ENSG00000150756	-0.343354	3.38095e-15	-0.356676	2.34701e-16	497
ENSG00000137154	-0.338929	6.54359e-47	-0.425653	1.09755e-75	1698	ENSG00000129465	-0.448845	5.21392e-26	-0.522712	3.38772e-36	497	ENSG00000144935	-0.346926	3.2854e-49	-0.364408	1.78575e-54	1698	ENSG00000128791	-0.357057	1.62022e-21	-0.410118	1.741e-28	668	ENSG00000182685	-0.343013	3.61345e-15	-0.346546	1.80467e-15	497	ENSG00000137760	-0.38463	5.6988e-19	-0.410697	1.20335e-21	497	ENSG00000171451	-0.341791	4.5849e-15	-0.340601	5.77565e-15	497
ENSG00000161999	-0.338254	9.07969e-15	-0.402657	8.52999e-21	497	ENSG00000148248	-0.448811	5.26352e-26	-0.549572	1.45219e-40	497	ENSG00000135778	-0.34683	1.70635e-15	-0.363671	5.49573e-17	497	ENSG00000113456	-0.356985	1.65269e-21	-0.389367	1.31507e-25	668	ENSG00000177453	-0.342421	4.05593e-15	-0.322175	1.81833e-13	497	ENSG00000078177	-0.384469	5.91088e-19	-0.518428	1.5525e-35	497	ENSG00000129055	-0.341454	1.25107e-47	-0.32605	2.39299e-43	1698
ENSG00000118705	-0.338095	1.12701e-46	-0.416904	2.23963e-72	1698	ENSG00000149262	-0.448486	5.76499e-26	-0.495923	3.2691e-32	497	ENSG00000138650	-0.346569	1.79653e-15	-0.459556	2.45085e-27	497	ENSG00000164603	-0.35639	1.94617e-21	-0.403852	1.3537e-27	668	ENSG00000198794	-0.341939	9.08903e-48	-0.382012	4.06015e-60	1698	ENSG00000178035	-0.384057	8.51361e-61	-0.460458	7.36853e-90	1698	ENSG00000122203	-0.341396	4.95095e-15	-0.299661	9.0391e-12	497
ENSG00000134046	-0.338009	1.19141e-46	-0.449063	4.90103e-85	1698	ENSG00000166130	-0.448446	5.82941e-26	-0.592817	1.73366e-48	497	ENSG00000135945	-0.345555	1.85618e-36	-0.401495	9.9213e-50	1253	ENSG00000113240	-0.355381	2.56637e-21	-0.389476	1.27187e-25	668	ENSG00000108797	-0.341935	1.09591e-35	-0.358057	3.35849e-39	1253	ENSG00000165501	-0.383171	7.91799e-19	-0.485591	9.10542e-31	497	ENSG00000197202	-0.341257	5.08562e-15	-0.393485	7.47243e-20	497
ENSG00000175938	-0.337028	1.17227e-34	-0.371908	2.19327e-42	1253	ENSG00000109618	-0.447984	6.63545e-26	-0.568942	5.72608e-44	497	ENSG00000109775	-0.345392	2.01184e-36	-0.436038	2.66939e-59	1253	ENSG00000137876	-0.355207	2.69137e-21	-0.392077	5.6841e-26	668	ENSG00000170743	-0.341795	4.58116e-15	-0.351977	6.10128e-16	497	ENSG00000134882	-0.382944	8.33321e-19	-0.436976	1.36285e-24	497	ENSG00000166275	-0.341173	5.17e-15	-0.360593	1.04565e-16	497
ENSG00000126756	-0.336206	1.73622e-34	-0.450262	1.41433e-63	1253	ENSG00000064666	-0.447182	1.24082e-62	-0.584857	7.27848e-116	1253	ENSG00000152234	-0.345302	9.74932e-49	-0.312263	1.01464e-39	1698	ENSG00000204524	-0.355081	2.78588e-21	-0.368146	7.20261e-23	668	ENSG00000156475	-0.341452	1.38691e-35	-0.358777	2.31456e-39	1253	ENSG00000181038	-0.382868	8.47587e-19	-0.451198	2.68816e-26	497	ENSG00000148090	-0.340581	2.21992e-47	-0.364694	1.4552e-54	1698
ENSG00000078061	-0.336037	4.27449e-46	-0.423392	8.04051e-75	1698	ENSG00000164713	-0.447027	8.66557e-26	-0.491665	1.30561e-31	497	ENSG00000173674	-0.345037	1.1637e-48	-0.362534	6.79555e-54	1698	ENSG00000145740	-0.354574	3.19938e-21	-0.384724	5.43906e-25	668	ENSG00000141540	-0.341431	4.91721e-15	-0.354095	3.97471e-16	497	ENSG00000150054	-0.382528	9.1487e-19	-0.451	2.84248e-26	497	ENSG00000143742	-0.340372	2.34235e-35	-0.287538	2.80635e-25	1253
ENSG00000002586	-0.335945	4.53508e-46	-0.434013	6.10041e-79	1698	ENSG00000145220	-0.445882	1.19159e-25	-0.528093	4.85312e-37	497	ENSG00000123472	-0.344277	2.82182e-15	-0.375894	3.98517e-18	497	ENSG00000171311	-0.354534	3.23508e-21	-0.388386	1.77878e-25	668	ENSG00000167964	-0.340661	2.03629e-35	-0.356878	6.16897e-39	1253	ENSG00000084092	-0.382119	1.00266e-18	-0.459743	2.32124e-27	497	ENSG00000107186	-0.340272	2.7201e-47	-0.403091	2.39441e-67	1698
ENSG00000198355	-0.335076	1.66491e-14	-0.474968	2.48035e-29	497	ENSG00000169299	-0.445833	1.20813e-25	-0.594513	8.00584e-49	497	ENSG00000065518	-0.343996	3.99951e-36	-0.353178	4.08453e-38	1253	ENSG00000188811	-0.354253	3.49276e-21	-0.403073	1.74136e-27	668	ENSG00000204278	-0.340333	6.08298e-15	-0.35202	6.04883e-16	497	ENSG00000128272	-0.382006	6.55905e-17	-0.40654	3.85935e-19	445	ENSG00000125868	-0.339985	3.28208e-47	-0.354707	1.63778e-51	1698
ENSG00000153066	-0.334856	1.73604e-14	-0.478562	8.21453e-30	497	ENSG00000197894	-0.445442	4.19202e-62	-0.497257	3.12925e-79	1253	ENSG00000099256	-0.343612	3.21404e-15	-0.395567	4.59317e-20	497	ENSG00000107949	-0.353856	3.89146e-21	-0.375805	7.80278e-24	668	ENSG00000164929	-0.339701	3.2417e-35	-0.354658	1.9235e-38	1253	ENSG00000136169	-0.380958	1.29996e-18	-0.494291	5.57059e-32	497	ENSG00000182916	-0.339973	6.52063e-15	-0.347569	1.47366e-15	497
ENSG00000067167	-0.334628	1.0586e-45	-0.437336	2.92517e-80	1698	ENSG00000197989	-0.445369	1.37413e-25	-0.457279	4.73762e-27	497	ENSG00000071794	-0.343409	3.43583e-48	-0.406555	1.38138e-68	1698	ENSG00000134444	-0.353664	4.09989e-21	-0.360419	6.38527e-22	668	ENSG00000160781	-0.339526	3.52743e-35	-0.388923	1.6202e-46	1253	ENSG00000182952	-0.380084	1.75324e-59	-0.440853	1.13044e-81	1698	ENSG00000197170	-0.339387	4.8536e-47	-0.319911	1.04099e-41	1698
ENSG00000168264	-0.334431	1.88164e-14	-0.411061	1.09968e-21	497	ENSG00000160410	-0.445078	1.48928e-25	-0.543179	1.72797e-39	497	ENSG00000144339	-0.342182	4.2493e-15	-0.398057	2.55461e-20	497	ENSG00000121774	-0.353091	4.79011e-21	-0.387894	2.06852e-25	668	ENSG00000142459	-0.339389	7.29806e-15	-0.321929	1.90104e-13	497	ENSG00000101104	-0.379538	1.78305e-18	-0.519678	9.97932e-36	497	ENSG00000172733	-0.339258	7.48496e-15	-0.370293	1.34464e-17	497
ENSG00000146425	-0.334325	1.28618e-45	-0.442325	2.86587e-82	1698	ENSG00000176731	-0.444915	1.55824e-25	-0.550961	8.42209e-41	497	ENSG00000204013	-0.342141	9.91378e-36	-0.411834	1.77259e-52	1253	ENSG00000050130	-0.352954	4.97154e-21	-0.337374	3.03119e-19	668	ENSG00000170915	-0.33936	7.33899e-15	-0.266938	1.48437e-09	497	ENSG00000103319	-0.378569	2.21061e-18	-0.412987	6.82138e-22	497	ENSG00000118200	-0.338975	6.34952e-47	-0.374343	1.28919e-57	1698
ENSG00000125871	-0.333865	2.09402e-14	-0.480794	4.10753e-30	497	ENSG00000185009	-0.444771	1.62173e-25	-0.573975	6.85328e-45	497	ENSG00000166260	-0.342007	8.6905e-48	-0.361055	1.9389e-53	1698	ENSG00000180979	-0.352516	5.59873e-21	-0.410656	1.45705e-28	668	ENSG00000169918	-0.339283	7.44976e-15	-0.331395	3.33222e-14	497	ENSG00000119523	-0.37773	2.66088e-18	-0.473073	4.41882e-29	497	ENSG00000136238	-0.338906	6.64503e-47	-0.341151	1.5265e-47	1698
ENSG00000106609	-0.33304	7.79687e-34	-0.35762	4.20942e-39	1253	ENSG00000134049	-0.444328	1.83265e-25	-0.531536	1.37396e-37	497	ENSG00000126947	-0.341807	1.16655e-35	-0.448707	4.24728e-63	1253	ENSG00000113441	-0.352373	5.82044e-21	-0.429261	2.51346e-31	668	ENSG00000039523	-0.339226	4.07756e-35	-0.393608	1.06776e-47	1253	ENSG00000203791	-0.377212	2.9826e-18	-0.461268	1.4882e-27	497	ENSG00000166503	-0.338705	5.24072e-35	-0.333806	5.4301e-34	1253
ENSG00000100911	-0.332696	3.64494e-45	-0.399919	3.16965e-66	1698	ENSG00000174839	-0.44423	1.8833e-25	-0.492005	1.16995e-31	497	ENSG00000165572	-0.341496	4.85498e-15	-0.362566	6.92933e-17	497	ENSG00000101126	-0.352103	6.26041e-21	-0.370758	3.39776e-23	668	ENSG00000167614	-0.339166	4.19743e-35	-0.367079	2.94562e-41	1253	ENSG00000186104	-0.377121	3.0434e-18	-0.451024	2.82332e-26	497	ENSG00000143198	-0.338614	8.03461e-47	-0.305645	4.79004e-38	1698
ENSG00000137404	-0.332649	2.63325e-14	-0.394808	5.4872e-20	497	ENSG00000102390	-0.444041	1.98393e-25	-0.507754	6.28389e-34	497	ENSG00000157500	-0.341273	1.51267e-35	-0.375021	4.01185e-43	1253	ENSG00000108506	-0.352079	6.30147e-21	-0.390762	8.54772e-26	668	ENSG00000175161	-0.339137	7.66215e-15	-0.343852	3.06692e-15	497	ENSG00000176018	-0.376898	3.19604e-18	-0.423349	4.94679e-23	497	ENSG00000158806	-0.338505	8.65184e-15	-0.362005	7.79099e-17	497
ENSG00000108592	-0.331865	1.35504e-33	-0.370733	4.14388e-42	1253	ENSG00000092439	-0.443656	2.20637e-25	-0.49951	1.00244e-32	497	ENSG00000182700	-0.341091	5.25256e-15	-0.394698	5.62959e-20	497	ENSG00000120370	-0.351369	7.6332e-21	-0.411159	1.23334e-28	668	ENSG00000198915	-0.338399	8.82973e-15	-0.361948	7.88509e-17	497	ENSG00000161016	-0.376341	2.91727e-58	-0.441134	8.70869e-82	1698	ENSG00000135778	-0.338059	9.42464e-15	-0.344705	2.59439e-15	497
ENSG00000181038	-0.331212	3.44811e-14	-0.481926	2.88463e-30	497	ENSG00000076513	-0.441706	3.77031e-25	-0.457909	3.94928e-27	497	ENSG00000119185	-0.34084	1.87283e-47	-0.361001	2.01416e-53	1698	ENSG00000180008	-0.351064	8.28768e-21	-0.412918	6.86664e-29	668	ENSG00000167807	-0.33799	9.55112e-15	-0.345558	2.19333e-15	497	ENSG00000198945	-0.375248	4.59085e-18	-0.50722	7.53522e-34	497	ENSG00000155816	-0.337947	9.6302e-15	-0.324158	1.26851e-13	497
ENSG00000100345	-0.330784	1.22765e-44	-0.421448	4.40183e-74	1698	ENSG00000122643	-0.441548	3.93669e-25	-0.545359	7.47124e-40	497	ENSG00000125703	-0.340706	5.6596e-15	-0.423056	5.3354e-23	497	ENSG00000113971	-0.350953	8.53993e-21	-0.369523	4.85149e-23	668	ENSG00000196435	-0.337376	9.92462e-35	-0.344245	3.53924e-36	1253	ENSG00000131351	-0.375171	4.66853e-18	-0.415645	3.51012e-22	497	ENSG00000184280	-0.337561	1.03695e-14	-0.380639	1.3958e-18	497
ENSG00000135930	-0.330006	2.00709e-44	-0.434804	2.97052e-79	1698	ENSG00000174032	-0.441245	4.27636e-25	-0.605024	6.01259e-51	497	ENSG00000125863	-0.340576	2.12157e-35	-0.39093	5.08119e-47	1253	ENSG00000130340	-0.350889	8.68905e-21	-0.348161	1.8046e-20	668	ENSG00000157833	-0.337148	1.12222e-14	-0.340621	5.75269e-15	497	ENSG00000163002	-0.374219	5.74774e-18	-0.42659	2.13663e-23	497	ENSG00000164608	-0.336869	1.26519e-34	-0.341384	1.43324e-35	1253
ENSG00000162144	-0.329714	4.55969e-14	-0.44485	1.5864e-25	497	ENSG00000176142	-0.440947	9.40806e-61	-0.479855	3.7926e-73	1253	ENSG00000069329	-0.340192	2.55551e-35	-0.383091	4.50176e-45	1253	ENSG00000178202	-0.350858	8.76177e-21	-0.38249	1.06806e-24	668	ENSG00000205060	-0.336886	1.17975e-14	-0.333988	2.0458e-14	497	ENSG00000124496	-0.373968	6.07045e-18	-0.396063	4.08808e-20	497	ENSG00000198718	-0.336833	2.55526e-46	-0.335371	6.5663e-46	1698
ENSG00000177731	-0.329704	2.42833e-44	-0.430621	1.30998e-77	1698	ENSG00000151846	-0.440863	9.97111e-61	-0.44071	1.10721e-60	1253	ENSG00000108395	-0.340142	2.96078e-47	-0.459853	1.34233e-89	1698	ENSG00000145817	-0.350846	8.79007e-21	-0.394332	2.81083e-26	668	ENSG00000005513	-0.336777	1.20463e-14	-0.287768	6.23418e-11	497	ENSG00000160410	-0.373911	6.14569e-18	-0.489709	2.4507e-31	497	ENSG00000106701	-0.33642	1.28959e-14	-0.323069	1.54649e-13	497
ENSG00000149273	-0.329471	4.14818e-33	-0.402272	6.21484e-50	1253	ENSG00000118855	-0.440461	1.31402e-60	-0.532302	1.3257e-92	1253	ENSG00000148925	-0.340102	6.36111e-15	-0.361729	8.25397e-17	497	ENSG00000198757	-0.350737	9.05208e-21	-0.300153	2.25172e-15	668	ENSG00000089220	-0.336388	3.4077e-46	-0.315094	1.89218e-40	1698	ENSG00000156171	-0.373474	6.75933e-18	-0.486205	7.49506e-31	497	ENSG00000198886	-0.335327	1.58743e-14	-0.313188	8.99892e-13	497
ENSG00000204628	-0.329202	3.33124e-44	-0.434636	3.46242e-79	1698	ENSG00000088766	-0.440202	5.68456e-25	-0.55036	1.06627e-40	497	ENSG00000188580	-0.339811	6.72884e-15	-0.417884	1.99621e-22	497	ENSG00000106443	-0.350482	9.69447e-21	-0.415735	2.66823e-29	668	ENSG00000151025	-0.336307	1.3175e-14	-0.381609	1.12401e-18	497	ENSG00000149100	-0.373291	2.80612e-57	-0.456918	2.42669e-88	1698	ENSG00000106771	-0.335314	1.5915e-14	-0.340993	5.35311e-15	497
ENSG00000084093	-0.328936	5.32056e-33	-0.355908	1.01501e-38	1253	ENSG00000153551	-0.440114	5.82326e-25	-0.621193	2.25092e-54	497	ENSG00000180964	-0.33961	6.99471e-15	-0.377272	2.94377e-18	497	ENSG00000147854	-0.350404	9.89981e-21	-0.380838	1.75374e-24	668	ENSG00000036530	-0.335799	2.10834e-34	-0.395837	2.88249e-48	1253	ENSG00000124784	-0.373212	7.15515e-18	-0.489835	2.3536e-31	497	ENSG00000100804	-0.335166	7.49292e-46	-0.328311	5.82972e-44	1698
ENSG00000168303	-0.328896	5.30789e-14	-0.368665	1.90646e-17	497	ENSG00000088930	-0.439924	6.13175e-25	-0.500891	6.33801e-33	497	ENSG00000156976	-0.33955	4.3626e-47	-0.388126	3.68028e-62	1698	ENSG00000108588	-0.350389	9.94002e-21	-0.379522	2.59718e-24	668	ENSG00000140323	-0.335752	1.46438e-14	-0.299208	9.74374e-12	497	ENSG00000156990	-0.37318	7.20591e-18	-0.389947	1.69525e-19	497	ENSG00000181110	-0.333861	2.09551e-14	-0.36243	7.12882e-17	497
ENSG00000124942	-0.328671	4.65033e-44	-0.392886	8.80956e-64	1698	ENSG00000184743	-0.439847	6.26247e-25	-0.600315	5.50167e-50	497	ENSG00000111731	-0.33924	5.34244e-47	-0.401906	6.30764e-67	1698	ENSG00000162852	-0.3498	1.16435e-20	-0.38866	1.63514e-25	668	ENSG00000136541	-0.335398	1.56645e-14	-0.413983	5.32166e-22	497	ENSG00000146376	-0.372946	7.58075e-18	-0.51361	8.38501e-35	497	ENSG00000069535	-0.333842	1.7522e-45	-0.372935	3.64802e-57	1698
ENSG00000135926	-0.328321	7.07754e-33	-0.331539	1.57865e-33	1253	ENSG00000162976	-0.439823	6.30306e-25	-0.582391	1.81187e-46	497	ENSG00000136197	-0.338989	4.56997e-35	-0.403233	3.48011e-50	1253	ENSG00000157107	-0.349417	1.28994e-20	-0.312471	1.35271e-16	668	ENSG00000172247	-0.334925	1.71353e-14	-0.342795	3.77072e-15	497	ENSG00000144028	-0.372828	3.94853e-57	-0.443292	1.15893e-82	1698	ENSG00000136805	-0.333016	2.45757e-14	-0.397383	2.99576e-20	497
ENSG00000189079	-0.327905	6.37692e-14	-0.473591	3.7742e-29	497	ENSG00000198252	-0.439415	7.04294e-25	-0.541667	3.08031e-39	497	ENSG00000145348	-0.338784	8.20056e-15	-0.359076	1.43205e-16	497	ENSG00000072364	-0.348321	1.72943e-20	-0.367031	9.90426e-23	668	ENSG00000152954	-0.334816	1.74914e-14	-0.360135	1.15003e-16	497	ENSG00000184584	-0.372149	9.01101e-18	-0.443543	2.27588e-25	497	ENSG00000049246	-0.332993	7.96929e-34	-0.346031	1.46712e-36	1253
ENSG00000177600	-0.327401	1.0303e-43	-0.424582	2.82439e-75	1698	ENSG00000156535	-0.438328	9.45933e-25	-0.522468	3.69763e-36	497	ENSG00000203778	-0.338663	8.39301e-15	-0.367771	2.30772e-17	497	ENSG00000154727	-0.347576	2.10929e-20	-0.354445	3.31383e-21	668	ENSG00000198892	-0.334735	1.77625e-14	-0.246241	2.6731e-08	497	ENSG00000108298	-0.371726	8.88046e-57	-0.421529	4.10079e-74	1698	ENSG00000205133	-0.332982	2.47326e-14	-0.416012	3.20126e-22	497
ENSG00000119655	-0.326517	1.78863e-43	-0.389024	1.8289e-62	1698	ENSG00000185404	-0.437991	7.09814e-60	-0.616306	5.98533e-132	1253	ENSG00000177200	-0.338479	5.84321e-35	-0.39116	4.44691e-47	1253	ENSG00000105875	-0.347189	2.33774e-20	-0.386942	2.76829e-25	668	ENSG00000173227	-0.334692	1.79065e-14	-0.342677	3.85863e-15	497	ENSG00000169100	-0.371552	1.00953e-56	-0.401295	1.03741e-66	1698	ENSG00000136478	-0.332597	9.60289e-34	-0.327303	1.13329e-32	1253
ENSG00000204525	-0.32639	1.72626e-32	-0.399882	2.61028e-49	1253	ENSG00000178202	-0.437817	1.08612e-24	-0.516071	3.55479e-35	497	ENSG00000162944	-0.338245	9.09461e-15	-0.42978	9.27011e-24	497	ENSG00000108443	-0.347135	2.37133e-20	-0.437965	1.11499e-32	668	ENSG00000154493	-0.3346	1.82239e-14	-0.377797	2.62163e-18	497	ENSG00000147251	-0.371483	1.04053e-17	-0.500104	8.23278e-33	497	ENSG00000147027	-0.331436	8.12075e-45	-0.344422	1.75367e-48	1698
ENSG00000059378	-0.32595	2.11321e-32	-0.396002	2.61533e-48	1253	ENSG00000166889	-0.437087	1.32285e-24	-0.492625	9.5713e-32	497	ENSG00000155827	-0.338218	9.14173e-15	-0.377174	3.00784e-18	497	ENSG00000151353	-0.34704	2.43229e-20	-0.368712	6.12399e-23	668	ENSG00000130643	-0.334245	4.41e-34	-0.366138	4.86384e-41	1253	ENSG00000188707	-0.371451	1.04771e-17	-0.512838	1.09612e-34	497	ENSG00000124006	-0.330654	1.33238e-44	-0.372268	5.9649e-57	1698
ENSG00000099875	-0.325866	2.1962e-32	-0.440476	1.30035e-60	1253	ENSG00000205581	-0.43695	1.43905e-59	-0.491789	2.78566e-77	1253	ENSG00000102401	-0.33815	6.84596e-35	-0.39619	2.34087e-48	1253	ENSG00000143633	-0.346478	2.82298e-20	-0.379636	2.51053e-24	668	ENSG00000063322	-0.33375	2.14007e-14	-0.306904	2.66732e-12	497	ENSG00000126756	-0.371245	3.14091e-42	-0.436165	2.44968e-59	1253	ENSG00000144935	-0.330602	1.37762e-44	-0.301126	6.29587e-37	1698
ENSG00000168566	-0.32559	9.76343e-14	-0.341217	5.12551e-15	497	ENSG00000131013	-0.436647	1.48921e-24	-0.491917	1.20372e-31	497	ENSG00000100591	-0.33804	1.16788e-46	-0.342142	7.94834e-48	1698	ENSG00000100519	-0.346166	1.94541e-15	-0.307796	2.28955e-12	497	ENSG00000101152	-0.333257	2.34872e-14	-0.338374	8.87208e-15	497	ENSG00000114127	-0.370892	1.18204e-17	-0.455617	7.64033e-27	497	ENSG00000151914	-0.330569	1.4066e-44	-0.396019	7.30407e-65	1698
ENSG00000144468	-0.325294	1.03086e-13	-0.290397	4.09959e-11	497	ENSG00000197324	-0.436513	6.22492e-80	-0.542013	2.84784e-130	1698	ENSG00000115310	-0.337943	1.24406e-46	-0.342483	6.34417e-48	1698	ENSG00000185009	-0.346098	3.12231e-20	-0.381975	1.24703e-24	668	ENSG00000184284	-0.332806	2.5569e-14	-0.282309	1.46853e-10	497	ENSG00000181472	-0.370345	1.32968e-17	-0.479003	7.16521e-30	497	ENSG00000170899	-0.330538	1.43402e-44	-0.389896	9.25073e-63	1698
ENSG00000172936	-0.325227	3.98776e-43	-0.499295	9.67527e-108	1698	ENSG00000168303	-0.436306	1.63262e-24	-0.458833	3.02281e-27	497	ENSG00000146731	-0.337864	1.30949e-46	-0.390105	7.8568e-63	1698	ENSG00000163104	-0.346031	3.17798e-20	-0.371136	3.04644e-23	668	ENSG00000171877	-0.332722	2.59732e-14	-0.319651	2.865e-13	497	ENSG00000104637	-0.370299	1.3429e-17	-0.445114	1.47446e-25	497	ENSG00000163625	-0.329705	2.42601e-44	-0.343219	3.89691e-48	1698
ENSG00000097033	-0.325205	4.04335e-43	-0.387192	7.59634e-62	1698	ENSG00000163945	-0.435809	1.86574e-24	-0.408202	2.22227e-21	497	ENSG00000087191	-0.337786	1.3776e-46	-0.347249	2.64409e-49	1698	ENSG00000155438	-0.345731	3.44018e-20	-0.345195	3.96341e-20	668	ENSG00000105696	-0.332483	1.01347e-33	-0.382387	6.69301e-45	1253	ENSG00000196531	-0.370169	2.77732e-56	-0.404351	8.51882e-68	1698	ENSG00000146151	-0.328952	5.25312e-14	-0.280239	2.02223e-10	497
ENSG00000185475	-0.325101	1.0678e-13	-0.357601	1.94123e-16	497	ENSG00000168264	-0.435654	1.94517e-24	-0.457415	4.55528e-27	497	ENSG00000185634	-0.337722	1.00544e-14	-0.410563	1.24379e-21	497	ENSG00000171469	-0.34505	4.11841e-20	-0.341947	9.29089e-20	668	ENSG00000161048	-0.332375	2.77271e-14	-0.271322	7.78751e-10	497	ENSG00000168288	-0.370135	5.72015e-42	-0.394881	5.06179e-48	1253	ENSG00000118473	-0.328566	5.64277e-14	-0.340978	5.36914e-15	497
ENSG00000108298	-0.325047	4.4578e-43	-0.37819	7.30664e-59	1698	ENSG00000134759	-0.435449	2.05489e-24	-0.490175	2.10988e-31	497	ENSG00000134108	-0.337627	8.7998e-35	-0.425635	2.6731e-56	1253	ENSG00000174695	-0.344721	4.49103e-20	-0.355058	2.80319e-21	668	ENSG00000083067	-0.33228	1.11477e-33	-0.365091	8.47644e-41	1253	ENSG00000197019	-0.37001	1.42925e-17	-0.426258	2.32983e-23	497	ENSG00000145348	-0.328436	5.78081e-14	-0.323057	1.54968e-13	497
ENSG00000092841	-0.324984	4.63462e-43	-0.337828	1.34054e-46	1698	ENSG00000111332	-0.435448	2.05564e-24	-0.586451	3.0236e-47	497	ENSG00000012963	-0.337538	9.18092e-35	-0.368665	1.26161e-41	1253	ENSG00000053770	-0.344623	4.60861e-20	-0.341486	1.04771e-19	668	ENSG00000166111	-0.33186	3.05387e-14	-0.374542	5.35635e-18	497	ENSG00000166130	-0.369872	1.47224e-17	-0.475232	2.2879e-29	497	ENSG00000081803	-0.328433	6.71884e-33	-0.3797	3.01686e-44	1253
ENSG00000105856	-0.324926	4.80394e-43	-0.413752	3.30243e-71	1698	ENSG00000176018	-0.435203	2.19519e-24	-0.520022	8.83572e-36	497	ENSG00000139116	-0.336959	1.16352e-14	-0.357769	1.87506e-16	497	ENSG00000125430	-0.343856	5.63736e-20	-0.367071	9.79275e-23	668	ENSG00000169085	-0.331844	3.06311e-14	-0.365665	3.60947e-17	497	ENSG00000152520	-0.369797	1.49589e-17	-0.464349	6.02241e-28	497	ENSG00000052126	-0.328183	7.54577e-33	-0.332034	1.25186e-33	1253
ENSG00000170779	-0.324368	4.35954e-32	-0.412334	1.29854e-52	1253	ENSG00000161618	-0.43493	2.36155e-24	-0.520088	8.63057e-36	497	ENSG00000130770	-0.336931	1.22796e-34	-0.438392	5.40366e-60	1253	ENSG00000162086	-0.343519	6.15858e-20	-0.389125	1.41708e-25	668	ENSG00000146063	-0.331326	3.37503e-14	-0.31367	8.27071e-13	497	ENSG00000049656	-0.369747	1.51211e-17	-0.429565	9.80828e-24	497	ENSG00000133104	-0.327184	1.18045e-43	-0.296474	8.5073e-36	1698
ENSG00000134146	-0.324366	1.22142e-13	-0.425167	3.09249e-23	497	ENSG00000144579	-0.434636	6.86964e-59	-0.482544	4.58745e-74	1253	ENSG00000145794	-0.336911	1.17411e-14	-0.401841	1.03748e-20	497	ENSG00000149483	-0.34323	6.64463e-20	-0.350516	9.60549e-21	668	ENSG00000157890	-0.330668	3.81714e-14	-0.374382	5.54661e-18	497	ENSG00000124831	-0.369746	3.7812e-56	-0.510128	3.7346e-113	1698	ENSG00000112320	-0.327161	1.20978e-32	-0.396039	2.55882e-48	1253
ENSG00000118640	-0.324356	6.83805e-43	-0.470093	4.40469e-94	1698	ENSG00000138779	-0.434178	2.88823e-24	-0.52364	2.42951e-36	497	ENSG00000131845	-0.336897	1.248e-34	-0.384499	2.02969e-45	1253	ENSG00000151304	-0.342964	7.12237e-20	-0.377915	4.18654e-24	668	ENSG00000187664	-0.330229	4.14283e-14	-0.353941	4.1007e-16	497	ENSG00000106443	-0.369653	1.54306e-17	-0.469983	1.12409e-28	497	ENSG00000141447	-0.327101	1.2433e-43	-0.401606	8.05295e-67	1698
ENSG00000152520	-0.324188	1.26155e-13	-0.396481	3.70533e-20	497	ENSG00000171115	-0.433154	3.79495e-24	-0.525866	1.08905e-36	497	ENSG00000196227	-0.336871	1.18317e-14	-0.379288	1.88515e-18	497	ENSG00000159111	-0.342811	7.41467e-20	-0.361666	4.50777e-22	668	ENSG00000173320	-0.329967	4.35011e-14	-0.18678	2.78416e-05	497	ENSG00000180992	-0.369442	1.61431e-17	-0.435546	2.00254e-24	497	ENSG00000151743	-0.327065	7.4457e-14	-0.309771	1.63007e-12	497
ENSG00000137767	-0.32389	5.42163e-32	-0.458146	4.91891e-66	1253	ENSG00000107099	-0.432887	4.07416e-24	-0.544394	1.08366e-39	497	ENSG00000115504	-0.336739	2.71575e-46	-0.429822	2.68349e-77	1698	ENSG00000108654	-0.34273	7.57329e-20	-0.335003	5.55267e-19	668	ENSG00000203877	-0.329029	5.17836e-14	-0.316304	5.2004e-13	497	ENSG00000111707	-0.369139	1.72273e-17	-0.32646	8.32269e-14	497	ENSG00000136521	-0.326487	1.82231e-43	-0.348506	1.13382e-49	1698
ENSG00000103966	-0.323847	5.52832e-32	-0.413702	5.51923e-53	1253	ENSG00000197771	-0.432594	2.69897e-58	-0.543784	2.45021e-97	1253	ENSG00000166348	-0.336178	1.35038e-14	-0.420893	9.2895e-23	497	ENSG00000125944	-0.3427	3.84098e-15	-0.331952	3.00154e-14	497	ENSG00000180354	-0.328923	5.28158e-14	-0.277248	3.19591e-10	497	ENSG00000156482	-0.368941	6.79464e-56	-0.439295	4.79721e-81	1698	ENSG00000014824	-0.326355	1.97891e-43	-0.309392	5.46872e-39	1698
ENSG00000130313	-0.323654	6.03834e-32	-0.386697	5.80867e-46	1253	ENSG00000011304	-0.432552	2.29559e-78	-0.545777	2.04213e-132	1698	ENSG00000092964	-0.33594	4.54979e-46	-0.392418	1.2752e-63	1698	ENSG00000153975	-0.342451	8.14481e-20	-0.379664	2.48952e-24	668	ENSG00000182013	-0.328805	5.65356e-33	-0.293659	2.41911e-26	1253	ENSG00000166479	-0.368875	1.82303e-17	-0.402906	8.03459e-21	497	ENSG00000187068	-0.325954	9.13347e-14	-0.331249	3.42457e-14	497
ENSG00000067182	-0.323353	1.26864e-42	-0.389783	1.01061e-62	1698	ENSG00000146833	-0.432288	4.77703e-24	-0.497129	2.2007e-32	497	ENSG00000196458	-0.33538	1.57168e-14	-0.380526	1.43137e-18	497	ENSG00000165732	-0.342332	8.40214e-20	-0.37637	6.60916e-24	668	ENSG00000180929	-0.328772	5.43151e-14	-0.339759	6.79627e-15	497	ENSG00000146909	-0.368639	1.91737e-17	-0.417128	2.41653e-22	497	ENSG00000081818	-0.325604	9.73998e-14	-0.281141	1.75967e-10	497
ENSG00000174749	-0.323235	1.50039e-13	-0.49484	4.65824e-32	497	ENSG00000109171	-0.431978	5.18596e-24	-0.519339	1.1255e-35	497	ENSG00000075151	-0.335284	6.94571e-46	-0.388333	3.13358e-62	1698	ENSG00000065613	-0.342183	4.24868e-15	-0.34777	1.4161e-15	497	ENSG00000100167	-0.328764	5.43955e-14	-0.27828	2.73087e-10	497	ENSG00000200710	-0.368453	1.99503e-17	-0.47959	5.9724e-30	497	ENSG00000166770	-0.325352	1.01994e-13	-0.238174	7.70569e-08	497
ENSG00000204592	-0.323172	1.4181e-42	-0.405617	2.9999e-68	1698	ENSG00000140612	-0.430669	1.25407e-77	-0.486557	1.27855e-101	1698	ENSG00000170903	-0.335045	1.67491e-14	-0.385936	4.23957e-19	497	ENSG00000152520	-0.341664	1.0002e-19	-0.374108	1.28343e-23	668	ENSG00000188580	-0.328401	5.81765e-14	-0.346348	1.87699e-15	497	ENSG00000164338	-0.367907	2.2416e-17	-0.484344	1.35035e-30	497	ENSG00000162604	-0.325323	3.75621e-43	-0.298978	2.10719e-36	1698
ENSG00000177119	-0.323076	1.54455e-13	-0.464534	5.70241e-28	497	ENSG00000114978	-0.430482	1.10116e-57	-0.610136	1.19127e-128	1253	ENSG00000138382	-0.335002	3.07936e-34	-0.388668	1.87692e-46	1253	ENSG00000158615	-0.34158	1.02242e-19	-0.3829	9.44043e-25	668	ENSG00000103260	-0.328077	7.92493e-33	-0.376923	1.40855e-43	1253	ENSG00000160799	-0.367369	2.51375e-17	-0.417101	2.43335e-22	497	ENSG00000114698	-0.324597	3.92685e-32	-0.385895	9.18099e-46	1253
ENSG00000150977	-0.322907	1.59243e-13	-0.450468	3.30279e-26	497	ENSG00000200710	-0.430289	8.10561e-24	-0.507411	7.06186e-34	497	ENSG00000164970	-0.334974	1.69742e-14	-0.341688	4.67747e-15	497	ENSG00000180917	-0.341307	1.09769e-19	-0.361763	4.38791e-22	668	ENSG00000180035	-0.328042	6.21702e-14	-0.375468	4.3752e-18	497	ENSG00000129586	-0.367283	2.64204e-41	-0.429968	1.54783e-57	1253	ENSG00000101363	-0.324099	1.28235e-13	-0.298387	1.11632e-11	497
ENSG00000167565	-0.322858	8.6691e-32	-0.378469	5.98228e-44	1253	ENSG00000134987	-0.430183	8.33576e-24	-0.477007	1.32713e-29	497	ENSG00000180354	-0.334721	1.78105e-14	-0.36904	1.7595e-17	497	ENSG00000059573	-0.34073	1.27507e-19	-0.416806	1.85851e-29	668	ENSG00000109956	-0.327935	8.46299e-33	-0.386027	8.51459e-46	1253	ENSG00000174444	-0.366538	3.86931e-55	-0.459488	1.92726e-89	1698	ENSG00000114019	-0.323785	9.72418e-43	-0.357559	2.25966e-52	1698
ENSG00000144895	-0.322855	1.60769e-13	-0.450856	2.96082e-26	497	ENSG00000173890	-0.429301	1.05132e-23	-0.607372	1.96585e-51	497	ENSG00000145721	-0.334402	1.89197e-14	-0.369053	1.75455e-17	497	ENSG00000112685	-0.340222	1.45476e-19	-0.335897	4.42228e-19	668	ENSG00000103253	-0.327918	6.36124e-14	-0.369206	1.69808e-17	497	ENSG00000164941	-0.366504	4.00172e-41	-0.41715	6.27634e-54	1253	ENSG00000168917	-0.322949	8.31995e-32	-0.353551	3.38104e-38	1253
ENSG00000166801	-0.322707	9.2848e-32	-0.397921	8.39728e-49	1253	ENSG00000142541	-0.428959	3.0166e-57	-0.445636	3.66001e-62	1253	ENSG00000117569	-0.334355	4.18596e-34	-0.465129	2.88173e-68	1253	ENSG00000124535	-0.33998	1.54894e-19	-0.326331	4.86278e-18	668	ENSG00000157734	-0.32772	6.59847e-14	-0.33581	1.44828e-14	497	ENSG00000166965	-0.365519	3.72234e-17	-0.396609	3.59499e-20	497	ENSG00000163281	-0.322808	1.62147e-13	-0.299912	8.66938e-12	497
ENSG00000105483	-0.322336	1.7663e-13	-0.437776	1.09832e-24	497	ENSG00000071127	-0.428432	9.29999e-77	-0.533327	1.99801e-125	1698	ENSG00000169567	-0.334301	1.30579e-45	-0.330334	1.63128e-44	1698	ENSG00000197713	-0.339979	1.54928e-19	-0.417057	1.70726e-29	668	ENSG00000127585	-0.327133	7.35369e-14	-0.353123	4.84115e-16	497	ENSG00000198492	-0.365161	8.16586e-41	-0.426166	1.88979e-56	1253	ENSG00000144647	-0.322625	1.67598e-13	-0.302586	5.54428e-12	497
ENSG00000140931	-0.322263	1.7898e-13	-0.460534	1.84381e-27	497	ENSG00000132357	-0.428239	1.38921e-23	-0.548975	1.83472e-40	497	ENSG00000114023	-0.334298	4.30181e-34	-0.428683	3.61865e-57	1253	ENSG00000122565	-0.339747	1.64496e-19	-0.377568	4.63909e-24	668	ENSG00000151743	-0.32709	7.4116e-14	-0.234313	1.26228e-07	497	ENSG00000160570	-0.365085	4.08007e-17	-0.435912	1.81478e-24	497	ENSG00000165443	-0.322603	1.68297e-13	-0.360095	1.15968e-16	497
ENSG00000149483	-0.322125	1.83509e-13	-0.45152	2.45424e-26	497	ENSG00000166888	-0.428063	1.2932e-76	-0.53235	6.86513e-125	1698	ENSG00000085433	-0.334213	1.38164e-45	-0.445723	1.17384e-83	1698	ENSG00000148572	-0.339514	1.74731e-19	-0.404855	9.77513e-28	668	ENSG00000198934	-0.326975	7.5707e-14	-0.319734	2.8225e-13	497	ENSG00000130935	-0.364637	1.07779e-40	-0.453937	1.02954e-64	1253	ENSG00000096092	-0.321423	1.66039e-31	-0.283978	1.13591e-24	1253
ENSG00000077238	-0.321909	3.07804e-42	-0.459638	1.66124e-89	1698	ENSG00000204523	-0.428047	5.50112e-57	-0.484494	9.80359e-75	1253	ENSG00000153130	-0.334003	2.04008e-14	-0.366778	2.85077e-17	497	ENSG00000145734	-0.339424	1.78822e-19	-0.341995	9.17549e-20	668	ENSG00000123472	-0.326797	7.82317e-14	-0.305084	3.63581e-12	497	ENSG00000151065	-0.363433	5.7766e-17	-0.446305	1.05953e-25	497	ENSG00000122335	-0.320972	2.25941e-13	-0.316589	4.94463e-13	497
ENSG00000128284	-0.321792	1.40548e-31	-0.381679	9.96526e-45	1253	ENSG00000143633	-0.427997	1.48009e-23	-0.537897	1.28527e-38	497	ENSG00000178558	-0.333966	1.61819e-45	-0.331055	1.03385e-44	1698	ENSG00000197771	-0.338601	2.21144e-19	-0.362931	3.16132e-22	668	ENSG00000155256	-0.326625	8.07479e-14	-0.347409	1.52134e-15	497	ENSG00000146833	-0.363231	6.02717e-17	-0.422955	5.47541e-23	497	ENSG00000155099	-0.320445	2.48434e-13	-0.283732	1.17674e-10	497
ENSG00000163933	-0.321189	2.1727e-13	-0.372789	7.84418e-18	497	ENSG00000158411	-0.427965	1.49238e-23	-0.472348	5.50511e-29	497	ENSG00000136238	-0.333856	1.73662e-45	-0.326835	1.46765e-43	1698	ENSG00000189376	-0.338599	2.21242e-19	-0.377917	4.18454e-24	668	ENSG00000204052	-0.326484	8.28692e-14	-0.278588	2.60527e-10	497	ENSG00000136709	-0.363166	6.11066e-17	-0.388355	2.44299e-19	497	ENSG00000164197	-0.320144	2.62238e-13	-0.290231	4.21022e-11	497
ENSG00000103274	-0.321169	4.83883e-42	-0.385454	2.91029e-61	1698	ENSG00000168404	-0.427902	1.51728e-23	-0.58497	5.82757e-47	497	ENSG00000112584	-0.33352	2.23502e-14	-0.361528	8.60733e-17	497	ENSG00000104442	-0.338266	2.41033e-19	-0.339342	1.82677e-19	668	ENSG00000184905	-0.326399	1.71841e-32	-0.271554	1.27684e-22	1253	ENSG00000170889	-0.362921	5.16221e-54	-0.438894	6.95297e-81	1698	ENSG00000110675	-0.319987	2.69733e-13	-0.372579	8.20859e-18	497
ENSG00000177426	-0.321055	5.18786e-42	-0.446061	8.52394e-84	1698	ENSG00000196182	-0.427768	1.57145e-23	-0.512299	1.32086e-34	497	ENSG00000084090	-0.333457	2.24251e-45	-0.309241	5.96893e-39	1698	ENSG00000116641	-0.338125	2.49927e-19	-0.350778	8.95202e-21	668	ENSG00000179178	-0.326214	8.70743e-14	-0.282803	1.35987e-10	497	ENSG00000108654	-0.362591	6.52479e-54	-0.406669	1.25665e-68	1698	ENSG00000106070	-0.319949	1.01732e-41	-0.337004	2.28801e-46	1698
ENSG00000125885	-0.320971	2.26005e-13	-0.436479	1.55829e-24	497	ENSG00000067167	-0.427753	1.7046e-76	-0.519149	8.18963e-118	1698	ENSG00000110429	-0.333216	7.17239e-34	-0.430108	1.41125e-57	1253	ENSG00000166477	-0.337939	2.62176e-19	-0.319581	2.50986e-17	668	ENSG00000144550	-0.325813	9.37241e-14	-0.352573	5.41e-16	497	ENSG00000142765	-0.362461	7.0829e-17	-0.473312	4.1091e-29	497	ENSG00000150627	-0.319674	2.8529e-13	-0.358646	1.56504e-16	497
ENSG00000140988	-0.320908	2.09446e-31	-0.378653	5.40356e-44	1253	ENSG00000169105	-0.427744	1.58119e-23	-0.406296	3.53866e-21	497	ENSG00000115233	-0.333019	2.96571e-45	-0.378609	5.33194e-59	1698	ENSG00000140395	-0.337206	3.16438e-19	-0.360531	6.19016e-22	668	ENSG00000133878	-0.325522	2.57166e-32	-0.426341	1.68527e-56	1253	ENSG00000165905	-0.362459	7.08493e-17	-0.40164	1.08873e-20	497	ENSG00000176171	-0.319501	1.3352e-41	-0.357656	2.11124e-52	1698
ENSG00000135269	-0.320731	6.32119e-42	-0.489603	4.63761e-103	1698	ENSG00000162144	-0.427628	1.6297e-23	-0.51657	2.98449e-35	497	ENSG00000037241	-0.333012	7.8989e-34	-0.434809	6.11425e-59	1253	ENSG00000102401	-0.336437	3.85311e-19	-0.337595	2.86419e-19	668	ENSG00000162729	-0.325123	1.06356e-13	-0.254049	9.25339e-09	497	ENSG00000173890	-0.362295	7.33294e-17	-0.469092	1.4691e-28	497	ENSG00000131966	-0.319257	4.3961e-31	-0.26051	6.94468e-21	1253
ENSG00000160888	-0.320441	7.54135e-42	-0.430286	1.76912e-77	1698	ENSG00000152240	-0.427626	1.63065e-23	-0.541705	3.03647e-39	497	ENSG00000140382	-0.332774	8.83799e-34	-0.36698	3.10638e-41	1253	ENSG00000151553	-0.336263	4.02813e-19	-0.425921	8.11222e-31	668	ENSG00000154930	-0.32473	1.1427e-13	-0.313736	8.17625e-13	497	ENSG00000162976	-0.362285	7.34855e-17	-0.41213	8.43891e-22	497	ENSG00000198763	-0.318888	3.28432e-13	-0.283411	1.23709e-10	497
ENSG00000198235	-0.320377	2.65955e-31	-0.330762	2.27237e-33	1253	ENSG00000103274	-0.427384	2.36716e-76	-0.533987	8.6521e-126	1698	ENSG00000140718	-0.332092	5.35175e-45	-0.340345	2.59271e-47	1698	ENSG00000153879	-0.336159	4.136e-19	-0.401481	2.90803e-27	668	ENSG00000204070	-0.324094	4.94033e-32	-0.264458	1.70073e-21	1253	ENSG00000180346	-0.362277	7.36078e-17	-0.477036	1.31514e-29	497	ENSG00000187957	-0.318499	3.52048e-13	-0.3464	1.85782e-15	497
ENSG00000105202	-0.320245	8.49762e-42	-0.416172	4.19543e-72	1698	ENSG00000131233	-0.42734	2.46021e-76	-0.521048	8.20897e-119	1698	ENSG00000178980	-0.331863	6.19032e-45	-0.35907	7.84627e-53	1698	ENSG00000102908	-0.335695	4.6557e-19	-0.356763	1.75675e-21	668	ENSG00000170091	-0.324073	4.98872e-32	-0.3601	1.16461e-39	1253	ENSG00000164073	-0.361637	8.41315e-17	-0.394831	5.45765e-20	497	ENSG00000203778	-0.31846	3.54526e-13	-0.334097	2.00411e-14	497
ENSG00000197958	-0.31977	3.49355e-31	-0.402783	4.56708e-50	1253	ENSG00000092010	-0.427274	2.60883e-76	-0.521528	4.57846e-119	1698	ENSG00000187068	-0.331736	3.12564e-14	-0.417605	2.14214e-22	497	ENSG00000100811	-0.335059	5.47497e-19	-0.370837	3.32088e-23	668	ENSG00000078328	-0.323968	5.23198e-32	-0.371528	2.69507e-42	1253	ENSG00000189007	-0.361425	8.79411e-17	-0.404785	5.10592e-21	497	ENSG00000162407	-0.318104	3.10955e-41	-0.357841	1.85634e-52	1698
ENSG00000116478	-0.319201	1.60176e-41	-0.407317	7.34023e-69	1698	ENSG00000188283	-0.427122	1.86e-23	-0.434644	2.5498e-24	497	ENSG00000149084	-0.331288	1.77606e-33	-0.372859	1.3075e-42	1253	ENSG00000083520	-0.334848	5.77637e-19	-0.358213	1.17776e-21	668	ENSG00000125814	-0.32395	1.31746e-13	-0.305082	3.63749e-12	497	ENSG00000022567	-0.36129	9.04368e-17	-0.444461	1.76674e-25	497	ENSG00000167359	-0.317943	3.88763e-13	-0.31648	5.04095e-13	497
ENSG00000149923	-0.318915	1.9044e-41	-0.388031	3.96285e-62	1698	ENSG00000173349	-0.425651	2.72799e-23	-0.45337	1.45178e-26	497	ENSG00000075089	-0.331137	1.90588e-33	-0.436687	1.72082e-59	1253	ENSG00000145332	-0.334824	5.81088e-19	-0.354906	2.92253e-21	668	ENSG00000181039	-0.323879	1.33456e-13	-0.341449	4.90031e-15	497	ENSG00000205664	-0.361099	9.41169e-17	-0.354823	3.4278e-16	497	ENSG00000178558	-0.317804	3.72565e-41	-0.259279	1.73998e-27	1698
ENSG00000084754	-0.31885	1.98166e-41	-0.416432	3.3556e-72	1698	ENSG00000115084	-0.425622	2.74849e-23	-0.51973	9.79904e-36	497	ENSG00000175497	-0.330931	3.63396e-14	-0.3838	6.87374e-19	497	ENSG00000133812	-0.334608	6.13859e-19	-0.319775	2.39554e-17	668	ENSG00000205616	-0.323721	1.37365e-13	-0.290303	4.16177e-11	497	ENSG00000144554	-0.360986	9.63629e-17	-0.471786	6.5256e-29	497	ENSG00000189043	-0.31692	1.24622e-30	-0.296816	6.67229e-27	1253
ENSG00000143384	-0.318229	2.88357e-41	-0.451739	3.74878e-86	1698	ENSG00000203760	-0.425411	2.90274e-23	-0.58632	3.20466e-47	497	ENSG00000162929	-0.330839	3.69739e-14	-0.393371	7.67389e-20	497	ENSG00000116148	-0.334569	6.20105e-19	-0.350649	9.26675e-21	668	ENSG00000166091	-0.323712	1.37588e-13	-0.314315	7.38557e-13	497	ENSG00000011304	-0.36084	2.25626e-53	-0.445811	1.07977e-83	1698	ENSG00000066185	-0.316822	4.74417e-13	-0.343122	3.53776e-15	497
ENSG00000118197	-0.318024	3.83143e-13	-0.394448	5.96887e-20	497	ENSG00000164118	-0.424721	3.47153e-23	-0.438246	9.67065e-25	497	ENSG00000175161	-0.330693	3.79907e-14	-0.389486	1.88458e-19	497	ENSG00000121864	-0.334496	6.31645e-19	-0.412761	7.23662e-29	668	ENSG00000165802	-0.323501	6.47256e-32	-0.384475	2.05798e-45	1253	ENSG00000105372	-0.360604	2.66674e-53	-0.453142	9.6602e-87	1698	ENSG00000184277	-0.316816	1.30499e-30	-0.313461	5.72817e-30	1253
ENSG00000086062	-0.316998	6.05138e-41	-0.430405	1.5905e-77	1698	ENSG00000127125	-0.424673	5.00323e-56	-0.483852	1.63103e-74	1253	ENSG00000108278	-0.330612	1.36866e-44	-0.370677	1.91535e-56	1698	ENSG00000164117	-0.333676	7.77491e-19	-0.38047	1.95722e-24	668	ENSG00000167733	-0.323488	1.43298e-13	-0.351761	6.37358e-16	497	ENSG00000124193	-0.360556	2.75857e-53	-0.452984	1.12594e-86	1698	ENSG00000148925	-0.316636	4.90306e-13	-0.297284	1.33921e-11	497
ENSG00000100926	-0.316517	8.07482e-41	-0.379536	2.65284e-59	1698	ENSG00000168566	-0.424205	3.9666e-23	-0.434639	2.55333e-24	497	ENSG00000104412	-0.330564	1.41095e-44	-0.370159	2.79761e-56	1698	ENSG00000106799	-0.332991	9.24487e-19	-0.380671	1.84346e-24	668	ENSG00000141750	-0.323481	1.435e-13	-0.351718	6.42848e-16	497	ENSG00000197070	-0.360391	1.09049e-16	-0.438391	9.29882e-25	497	ENSG00000197025	-0.316634	4.90494e-13	-0.246583	2.55337e-08	497
ENSG00000197791	-0.316226	5.2726e-13	-0.368644	1.91518e-17	497	ENSG00000112343	-0.4229	1.23754e-74	-0.567366	2.93492e-145	1698	ENSG00000187231	-0.330417	3.99976e-14	-0.392698	8.97279e-20	497	ENSG00000169490	-0.332754	9.8145e-19	-0.374532	1.13376e-23	668	ENSG00000121766	-0.323139	1.52691e-13	-0.323302	1.48228e-13	497	ENSG00000115970	-0.36029	1.05494e-39	-0.471448	2.47965e-70	1253	ENSG00000158966	-0.316544	4.98416e-13	-0.235284	1.11578e-07	497
ENSG00000107036	-0.315697	5.78935e-13	-0.448867	5.18094e-26	497	ENSG00000103966	-0.422593	1.92681e-55	-0.521118	3.64174e-88	1253	ENSG00000167552	-0.330311	1.65526e-44	-0.360529	2.81101e-53	1698	ENSG00000169446	-0.332608	1.01815e-18	-0.331827	1.23917e-18	668	ENSG00000204860	-0.322987	1.56951e-13	-0.297432	1.30693e-11	497	ENSG00000051009	-0.360059	1.16838e-16	-0.412648	7.42054e-22	497	ENSG00000157827	-0.316509	5.0154e-13	-0.400486	1.4346e-20	497
ENSG00000161960	-0.31565	2.18642e-30	-0.311207	1.53078e-29	1253	ENSG00000167302	-0.422537	6.09716e-23	-0.452406	1.90909e-26	497	ENSG00000074603	-0.329944	3.32795e-33	-0.350614	1.49252e-37	1253	ENSG00000134371	-0.332477	1.05228e-18	-0.317206	4.4286e-17	668	ENSG00000171817	-0.322977	1.57245e-13	-0.221745	5.93485e-07	497	ENSG00000159884	-0.360049	1.17067e-16	-0.399573	1.78296e-20	497	ENSG00000174740	-0.316382	5.12878e-13	-0.30717	2.54847e-12	497
ENSG00000150433	-0.315453	6.04482e-13	-0.367658	2.36385e-17	497	ENSG00000087302	-0.42222	2.45006e-55	-0.467429	5.1625e-69	1253	ENSG00000170390	-0.329798	4.48939e-14	-0.387634	2.88038e-19	497	ENSG00000176232	-0.332366	1.08203e-18	-0.317011	4.63827e-17	668	ENSG00000162755	-0.322919	1.58917e-13	-0.245982	2.76698e-08	497	ENSG00000203875	-0.35998	1.18755e-16	-0.413628	5.81411e-22	497	ENSG00000196950	-0.31638	5.13133e-13	-0.307488	2.41375e-12	497
ENSG00000157916	-0.315334	1.63975e-40	-0.382183	3.56563e-60	1698	ENSG00000179922	-0.421843	7.28455e-23	-0.478098	9.4816e-30	497	ENSG00000031003	-0.329752	3.63976e-33	-0.399555	3.1736e-49	1253	ENSG00000197780	-0.332291	1.10264e-18	-0.345478	3.67787e-20	668	ENSG00000198763	-0.322816	1.61906e-13	-0.317364	4.30884e-13	497	ENSG00000154370	-0.359871	1.21462e-16	-0.40013	1.56167e-20	497	ENSG00000136636	-0.316266	1.66519e-30	-0.324912	3.39964e-32	1253
ENSG00000200710	-0.315024	6.51976e-13	-0.405342	4.46181e-21	497	ENSG00000128534	-0.421835	3.1408e-55	-0.586381	1.32667e-116	1253	ENSG00000137878	-0.329537	4.02247e-33	-0.399677	2.9502e-49	1253	ENSG00000126653	-0.332064	1.16744e-18	-0.358947	9.61145e-22	668	ENSG00000158828	-0.322725	1.86717e-42	-0.296106	1.04349e-35	1698	ENSG00000131373	-0.359788	1.2358e-16	-0.426512	2.18043e-23	497	ENSG00000176769	-0.315779	5.70611e-13	-0.369055	1.75393e-17	497
ENSG00000075188	-0.315012	2.89735e-30	-0.404507	1.60736e-50	1253	ENSG00000145365	-0.421771	7.42032e-23	-0.561549	1.21256e-42	497	ENSG00000143442	-0.329466	2.82052e-44	-0.347534	2.1836e-49	1698	ENSG00000166170	-0.331918	1.21126e-18	-0.349878	1.14023e-20	668	ENSG00000169306	-0.322166	1.18617e-31	-0.34916	3.09505e-37	1253	ENSG00000160193	-0.359251	1.38112e-16	-0.382705	8.79265e-19	497	ENSG00000102401	-0.315776	2.06869e-30	-0.280194	4.91025e-24	1253
ENSG00000180019	-0.313583	1.30679e-11	-0.373426	3.57841e-16	445	ENSG00000165905	-0.42118	8.63284e-23	-0.515175	4.86234e-35	497	ENSG00000128789	-0.328914	5.37375e-33	-0.339357	3.8269e-35	1253	ENSG00000188529	-0.331336	1.40189e-18	-0.382996	9.172e-25	668	ENSG00000176182	-0.32193	1.90081e-13	-0.272515	6.52016e-10	497	ENSG00000179454	-0.359086	1.42919e-16	-0.448446	5.82926e-26	497	ENSG00000100380	-0.315334	1.63941e-40	-0.330637	1.34714e-44	1698
ENSG00000158163	-0.313542	8.45801e-13	-0.309114	1.82546e-12	497	ENSG00000156508	-0.421117	8.77231e-23	-0.469436	1.32497e-28	497	ENSG00000155970	-0.328864	5.33917e-14	-0.393228	7.93352e-20	497	ENSG00000171291	-0.331295	1.41646e-18	-0.369083	5.50442e-23	668	ENSG00000114631	-0.321773	1.41724e-31	-0.34872	3.85593e-37	1253	ENSG00000105202	-0.359001	8.23741e-53	-0.438399	1.09861e-80	1698	ENSG00000156795	-0.315144	2.73373e-30	-0.312336	9.36301e-30	1253
ENSG00000128908	-0.313196	8.98665e-13	-0.382446	9.31968e-19	497	ENSG00000178977	-0.421056	8.91195e-23	-0.526156	9.80876e-37	497	ENSG00000119865	-0.328816	5.3878e-14	-0.398798	2.14334e-20	497	ENSG00000118197	-0.331241	1.4355e-18	-0.371155	3.02911e-23	668	ENSG00000148948	-0.321722	1.97352e-13	-0.307115	2.5729e-12	497	ENSG00000124593	-0.358967	2.09808e-39	-0.407264	2.98766e-51	1253	ENSG00000123095	-0.315041	2.86114e-30	-0.381656	1.00985e-44	1253
ENSG00000168383	-0.313146	6.02037e-40	-0.453169	9.40844e-87	1698	ENSG00000142765	-0.421034	8.96244e-23	-0.477104	1.28809e-29	497	ENSG00000168291	-0.328723	4.50141e-44	-0.343253	3.81247e-48	1698	ENSG00000132603	-0.331107	1.48459e-18	-0.359338	8.62572e-22	668	ENSG00000105963	-0.321513	1.59409e-31	-0.312395	9.12853e-30	1253	ENSG00000151092	-0.358268	3.01134e-39	-0.456368	1.78579e-65	1253	ENSG00000102935	-0.314883	2.14533e-40	-0.353393	4.05162e-51	1698
ENSG00000185404	-0.313103	6.69981e-30	-0.431665	5.01544e-58	1253	ENSG00000185475	-0.421015	9.00503e-23	-0.456406	6.09192e-27	497	ENSG00000145293	-0.328607	6.19712e-33	-0.386902	5.16741e-46	1253	ENSG00000170185	-0.330905	1.56159e-18	-0.374356	1.19381e-23	668	ENSG00000163704	-0.320799	2.33084e-13	-0.339141	7.65544e-15	497	ENSG00000187975	-0.358198	1.71676e-16	-0.476469	1.56564e-29	497	ENSG00000102181	-0.314743	6.84972e-13	-0.297761	1.238e-11	497
ENSG00000177406	-0.312849	9.5485e-13	-0.408972	1.83998e-21	497	ENSG00000131351	-0.420914	9.23964e-23	-0.478272	8.98328e-30	497	ENSG00000075945	-0.328194	6.27369e-44	-0.440762	1.23067e-81	1698	ENSG00000177189	-0.330726	1.6333e-18	-0.386574	3.09803e-25	668	ENSG00000168993	-0.32073	2.36006e-13	-0.268702	1.14658e-09	497	ENSG00000169375	-0.358042	1.77258e-16	-0.418273	1.80942e-22	497	ENSG00000142168	-0.314686	2.41249e-40	-0.285075	4.10787e-33	1698
ENSG00000120616	-0.312342	1.04315e-12	-0.41963	1.282e-22	497	ENSG00000163584	-0.420867	9.35318e-23	-0.519619	1.01914e-35	497	ENSG00000111912	-0.328178	6.0634e-14	-0.317137	4.48678e-13	497	ENSG00000189079	-0.330633	1.67167e-18	-0.366802	1.05717e-22	668	ENSG00000125841	-0.320672	2.32866e-31	-0.334827	3.34639e-34	1253	ENSG00000114861	-0.35793	1.81393e-16	-0.38141	1.17518e-18	497	ENSG00000106524	-0.314643	2.47456e-40	-0.311142	1.96244e-39	1698
ENSG00000143570	-0.31147	1.36528e-29	-0.321101	1.91961e-31	1253	ENSG00000100911	-0.420437	1.06017e-73	-0.518301	2.27576e-117	1698	ENSG00000137500	-0.327958	8.37406e-33	-0.421476	3.958e-55	1253	ENSG00000134186	-0.330494	1.73078e-18	-0.372361	2.13558e-23	668	ENSG00000166582	-0.320384	2.51168e-13	-0.356129	2.62561e-16	497	ENSG00000142541	-0.357259	5.07062e-39	-0.408271	1.60907e-51	1253	ENSG00000173674	-0.314554	2.6099e-40	-0.29848	2.78474e-36	1698
ENSG00000166965	-0.311439	1.22077e-12	-0.330745	3.76222e-14	497	ENSG00000107020	-0.420353	8.1439e-55	-0.522775	8.20064e-89	1253	ENSG00000136193	-0.327579	9.22138e-44	-0.404681	6.49506e-68	1698	ENSG00000145781	-0.329541	2.19552e-18	-0.364357	2.11527e-22	668	ENSG00000166448	-0.32013	2.62875e-13	-0.249536	1.71571e-08	497	ENSG00000135185	-0.356989	3.36192e-52	-0.464735	1.02067e-91	1698	ENSG00000155876	-0.314466	2.74936e-40	-0.25836	2.69042e-27	1698
ENSG00000182500	-0.311225	1.26714e-12	-0.480447	4.57702e-30	497	ENSG00000144161	-0.419809	1.22485e-22	-0.505525	1.33846e-33	497	ENSG00000173726	-0.327476	9.83465e-44	-0.38121	7.47245e-60	1698	ENSG00000108256	-0.329391	2.27904e-18	-0.380953	1.69409e-24	668	ENSG00000152969	-0.320009	2.68693e-13	-0.37124	1.09658e-17	497	ENSG00000122359	-0.356927	3.51132e-52	-0.395066	1.56201e-64	1698	ENSG00000154723	-0.313736	4.24318e-40	-0.288087	8.25035e-34	1698
ENSG00000197989	-0.311001	1.31723e-12	-0.345753	2.11072e-15	497	ENSG00000184710	-0.419268	1.40551e-22	-0.541386	3.42868e-39	497	ENSG00000090266	-0.327057	1.2694e-32	-0.346682	1.06299e-36	1253	ENSG00000149474	-0.329356	2.29941e-18	-0.301336	1.72894e-15	668	ENSG00000188706	-0.319571	2.90638e-13	-0.260742	3.62234e-09	497	ENSG00000184863	-0.356697	2.33707e-16	-0.43593	1.80608e-24	497	ENSG00000111328	-0.313439	5.05907e-40	-0.340959	1.73284e-47	1698
ENSG00000171115	-0.310988	1.32032e-12	-0.372978	7.52873e-18	497	ENSG00000196785	-0.419166	1.44239e-22	-0.55306	3.67661e-41	497	ENSG00000159593	-0.326757	1.54005e-43	-0.38532	3.2258e-61	1698	ENSG00000103995	-0.329159	2.41481e-18	-0.428502	3.28427e-31	668	ENSG00000117154	-0.319505	2.9409e-13	-0.318955	3.24478e-13	497	ENSG00000168876	-0.356277	8.398e-39	-0.408151	1.73316e-51	1253	ENSG00000143079	-0.313392	8.68388e-13	-0.31509	6.44387e-13	497
ENSG00000197448	-0.310249	2.31848e-29	-0.38105	1.41835e-44	1253	ENSG00000162341	-0.418294	1.79962e-22	-0.472995	4.52453e-29	497	ENSG00000186231	-0.326575	8.14974e-14	-0.31901	3.21303e-13	497	ENSG00000100916	-0.328822	2.62622e-18	-0.370155	4.04422e-23	668	ENSG00000176058	-0.319491	2.94805e-13	-0.356655	2.35712e-16	497	ENSG00000155275	-0.356198	2.58859e-16	-0.447574	7.44032e-26	497	ENSG00000168348	-0.313351	8.74572e-13	-0.316434	5.08246e-13	497
ENSG00000183255	-0.310112	3.58898e-39	-0.274813	8.41761e-31	1698	ENSG00000139192	-0.418254	3.11121e-54	-0.553558	1.63226e-101	1253	ENSG00000018189	-0.326552	1.74998e-43	-0.395179	1.42761e-64	1698	ENSG00000198646	-0.328538	5.67171e-14	-0.338841	8.11137e-15	497	ENSG00000073464	-0.319085	1.71865e-41	-0.296137	1.02547e-35	1698	ENSG00000105193	-0.355792	7.72675e-52	-0.414639	1.55334e-71	1698	ENSG00000129625	-0.312951	6.75414e-40	-0.252401	4.35468e-26	1698
ENSG00000092531	-0.309664	4.66457e-39	-0.419698	2.01329e-73	1698	ENSG00000175895	-0.417754	4.27732e-54	-0.593401	4.64827e-120	1253	ENSG00000119242	-0.326433	1.88554e-43	-0.391344	2.97088e-63	1698	ENSG00000164329	-0.327664	3.49902e-18	-0.359659	7.88964e-22	668	ENSG00000155816	-0.319019	3.20806e-13	-0.320272	2.56296e-13	497	ENSG00000088930	-0.355663	2.88813e-16	-0.335523	1.52952e-14	497	ENSG00000115504	-0.312768	7.53009e-40	-0.305247	6.02072e-38	1698
ENSG00000166710	-0.309192	6.14486e-39	-0.360663	2.55797e-53	1698	ENSG00000100106	-0.41731	5.66935e-54	-0.48377	1.7402e-74	1253	ENSG00000135486	-0.32642	1.70228e-32	-0.366712	3.58314e-41	1253	ENSG00000120696	-0.327162	3.96219e-18	-0.367281	9.22201e-23	668	ENSG00000162426	-0.318996	3.22151e-13	-0.29454	2.09901e-11	497	ENSG00000063177	-0.355417	1.00221e-51	-0.407232	7.87711e-69	1698	ENSG00000133026	-0.312611	8.25765e-40	-0.378116	7.72601e-59	1698
ENSG00000102007	-0.309063	6.62196e-39	-0.476413	6.2963e-97	1698	ENSG00000179119	-0.417205	2.37034e-22	-0.518012	1.79832e-35	497	ENSG00000135336	-0.325802	2.79145e-43	-0.339479	4.57049e-47	1698	ENSG00000091317	-0.326975	4.14863e-18	-0.352769	5.22714e-21	668	ENSG00000150510	-0.318831	3.31795e-13	-0.334928	1.71235e-14	497	ENSG00000197498	-0.355215	3.16447e-16	-0.389955	1.69183e-19	497	ENSG00000206535	-0.312502	1.0146e-12	-0.362664	6.78834e-17	497
ENSG00000085871	-0.308968	7.00203e-39	-0.355717	8.14291e-52	1698	ENSG00000113504	-0.416979	6.99282e-54	-0.41556	1.71507e-53	1253	ENSG00000187957	-0.32569	9.58736e-14	-0.413939	5.38e-22	497	ENSG00000146909	-0.326861	4.26781e-18	-0.325086	6.60289e-18	668	ENSG00000186501	-0.318812	5.36556e-31	-0.286245	4.67424e-25	1253	ENSG00000173933	-0.354759	1.58001e-51	-0.390088	7.96233e-63	1698	ENSG00000162415	-0.31228	1.05449e-12	-0.330188	4.17424e-14	497
ENSG00000131446	-0.308455	9.43547e-39	-0.37718	1.55829e-58	1698	ENSG00000152223	-0.416332	2.95337e-22	-0.423759	4.45067e-23	497	ENSG00000206052	-0.325674	9.61513e-14	-0.403136	7.60266e-21	497	ENSG00000146457	-0.326729	4.40821e-18	-0.334077	7.02361e-19	668	ENSG00000196227	-0.318511	3.51298e-13	-0.281851	1.57654e-10	497	ENSG00000071082	-0.354624	1.24034e-14	-0.362937	2.66229e-15	445	ENSG00000145730	-0.312252	1.02082e-39	-0.383156	1.69716e-60	1698
ENSG00000064961	-0.308346	1.0053e-38	-0.408366	3.06574e-69	1698	ENSG00000186517	-0.41624	3.02231e-22	-0.543105	1.77779e-39	497	ENSG00000102781	-0.325424	1.00653e-13	-0.347821	1.40169e-15	497	ENSG00000102390	-0.326435	4.74e-18	-0.311315	1.77144e-16	668	ENSG00000179421	-0.318412	3.57538e-13	-0.382678	8.84701e-19	497	ENSG00000139517	-0.354532	3.63683e-16	-0.467743	2.19935e-28	497	ENSG00000111275	-0.311821	1.31623e-39	-0.353687	3.31e-51	1698
ENSG00000183611	-0.308218	2.1297e-12	-0.329161	5.05364e-14	497	ENSG00000157184	-0.416071	1.24217e-53	-0.488488	4.0258e-76	1253	ENSG00000164303	-0.325423	1.00668e-13	-0.436062	1.74315e-24	497	ENSG00000168724	-0.326407	4.77299e-18	-0.351123	8.15718e-21	668	ENSG00000175352	-0.318102	7.36497e-31	-0.360679	8.61505e-40	1253	ENSG00000188921	-0.354517	3.64789e-16	-0.490478	1.91428e-31	497	ENSG00000196141	-0.311756	1.20557e-29	-0.36058	9.07154e-40	1253
ENSG00000204632	-0.308149	1.12716e-38	-0.43187	4.25111e-78	1698	ENSG00000076043	-0.415647	1.62396e-53	-0.489483	1.80524e-76	1253	ENSG00000115484	-0.325418	3.54146e-43	-0.365303	9.40557e-55	1698	ENSG00000005955	-0.326285	4.91809e-18	-0.338478	2.28223e-19	668	ENSG00000187773	-0.318039	3.82153e-13	-0.345517	2.21127e-15	497	ENSG00000170004	-0.35381	3.04087e-51	-0.357549	2.27608e-52	1698	ENSG00000114405	-0.31174	1.21388e-29	-0.320626	2.37767e-31	1253
ENSG00000178202	-0.307903	2.24781e-12	-0.414149	5.10475e-22	497	ENSG00000159596	-0.415564	3.58197e-22	-0.515818	3.8842e-35	497	ENSG00000006042	-0.325355	1.01932e-13	-0.366153	3.25452e-17	497	ENSG00000132485	-0.325675	5.71349e-18	-0.364986	1.77097e-22	668	ENSG00000010282	-0.318005	3.84434e-13	-0.330374	4.03233e-14	497	ENSG00000144802	-0.353703	4.30382e-16	-0.432657	4.33038e-24	497	ENSG00000148482	-0.311229	1.26612e-12	-0.338512	8.64061e-15	497
ENSG00000104774	-0.307807	1.37436e-38	-0.443182	1.28464e-82	1698	ENSG00000078061	-0.415483	7.5616e-72	-0.525276	4.65261e-121	1698	ENSG00000185068	-0.325241	3.95236e-43	-0.330232	1.73963e-44	1698	ENSG00000104626	-0.325669	5.72314e-18	-0.392876	4.43146e-26	668	ENSG00000185883	-0.317599	4.21541e-41	-0.298031	3.57745e-36	1698	ENSG00000169951	-0.353451	3.55661e-38	-0.438891	3.84434e-60	1253	ENSG00000147862	-0.310885	2.28163e-39	-0.357299	2.70961e-52	1698
ENSG00000108604	-0.307439	1.7009e-38	-0.374714	9.78892e-58	1698	ENSG00000138449	-0.41519	3.93417e-22	-0.403231	7.42973e-21	497	ENSG00000140395	-0.325083	3.14456e-32	-0.429075	2.79512e-57	1253	ENSG00000138041	-0.325444	6.04769e-18	-0.336941	3.38703e-19	668	ENSG00000206156	-0.31744	9.89304e-31	-0.375261	3.5169e-43	1253	ENSG00000163607	-0.353247	3.94389e-38	-0.399224	3.86621e-49	1253	ENSG00000134874	-0.310866	2.30774e-39	-0.32274	1.84943e-42	1698
ENSG00000124831	-0.30717	1.988e-38	-0.459607	1.71331e-89	1698	ENSG00000135930	-0.414873	1.27244e-71	-0.560135	7.49528e-141	1698	ENSG00000156642	-0.324868	4.97977e-43	-0.349409	6.1508e-50	1698	ENSG00000144028	-0.325386	6.13488e-18	-0.335922	4.39393e-19	668	ENSG00000198513	-0.31738	4.29663e-13	-0.23516	1.13359e-07	497	ENSG00000141076	-0.353045	4.91778e-16	-0.435115	2.24747e-24	497	ENSG00000064042	-0.310745	2.47709e-39	-0.338376	9.3853e-47	1698
ENSG00000170801	-0.30714	2.56183e-12	-0.444868	1.57862e-25	497	ENSG00000161016	-0.414827	1.32272e-71	-0.476183	8.009e-97	1698	ENSG00000102452	-0.324816	1.12502e-13	-0.365408	3.81069e-17	497	ENSG00000007944	-0.325364	6.167e-18	-0.360723	5.86708e-22	668	ENSG00000181754	-0.317277	4.37661e-13	-0.247116	2.3774e-08	497	ENSG00000163479	-0.352916	5.62247e-51	-0.431545	5.70174e-78	1698	ENSG00000165516	-0.310591	1.99953e-29	-0.302196	7.15919e-28	1253
ENSG00000110108	-0.306682	2.63495e-38	-0.396156	6.55049e-65	1698	ENSG00000099337	-0.41466	4.49263e-22	-0.496341	2.8502e-32	497	ENSG00000143153	-0.324734	5.41301e-43	-0.384664	5.34524e-61	1698	ENSG00000186700	-0.324986	6.76603e-18	-0.342873	7.29513e-20	668	ENSG00000132872	-0.317265	4.3859e-13	-0.334158	1.98126e-14	497	ENSG00000197989	-0.352608	5.37234e-16	-0.441448	4.04585e-25	497	ENSG00000132640	-0.310441	2.96021e-39	-0.368532	9.14388e-56	1698
ENSG00000142534	-0.30664	2.7008e-38	-0.346459	4.49426e-49	1698	ENSG00000169919	-0.414223	2.21258e-71	-0.542535	1.44223e-130	1698	ENSG00000188636	-0.324435	1.20597e-13	-0.328882	5.32215e-14	497	ENSG00000053900	-0.324541	7.54467e-18	-0.352696	5.33251e-21	668	ENSG00000166770	-0.316604	4.9312e-13	-0.234987	1.15878e-07	497	ENSG00000099992	-0.352378	5.62783e-16	-0.347857	1.39184e-15	497	ENSG00000211446	-0.31041	3.01446e-39	-0.408949	1.8856e-69	1698
ENSG00000198931	-0.306405	3.09189e-38	-0.399397	4.83531e-66	1698	ENSG00000146425	-0.414146	2.36243e-71	-0.526506	1.01839e-121	1698	ENSG00000148948	-0.324414	1.21065e-13	-0.379047	1.98851e-18	497	ENSG00000134897	-0.324455	7.70523e-18	-0.345258	3.89786e-20	668	ENSG00000118298	-0.316603	1.43435e-30	-0.337512	9.29587e-35	1253	ENSG00000178202	-0.351889	6.21108e-16	-0.381769	1.0844e-18	497	ENSG00000065154	-0.309344	5.62238e-39	-0.295287	1.64052e-35	1698
ENSG00000196785	-0.306322	2.94552e-12	-0.459309	2.63306e-27	497	ENSG00000197958	-0.414078	4.35968e-53	-0.494232	3.78689e-78	1253	ENSG00000182400	-0.324159	1.26838e-13	-0.333653	2.17944e-14	497	ENSG00000052723	-0.32438	7.84836e-18	-0.291662	1.44918e-14	668	ENSG00000169169	-0.316572	4.95979e-13	-0.291253	3.57325e-11	497	ENSG00000156261	-0.351787	1.21875e-50	-0.36561	7.5483e-55	1698	ENSG00000198899	-0.309255	1.7816e-12	-0.298116	1.16755e-11	497
ENSG00000162341	-0.30615	3.03361e-12	-0.376585	3.42379e-18	497	ENSG00000119523	-0.41403	5.25945e-22	-0.553075	3.6549e-41	497	ENSG00000087495	-0.323827	1.34731e-13	-0.334256	1.94471e-14	497	ENSG00000132406	-0.324364	7.87833e-18	-0.343257	6.59634e-20	668	ENSG00000162545	-0.316508	1.496e-30	-0.34035	2.36791e-35	1253	ENSG00000173214	-0.351285	7.01434e-16	-0.405802	3.9903e-21	497	ENSG00000185090	-0.309032	1.85141e-12	-0.357757	1.87973e-16	497
ENSG00000163386	-0.30607	3.07483e-12	-0.407398	2.70516e-21	497	ENSG00000147905	-0.413633	5.80644e-22	-0.516937	2.62444e-35	497	ENSG00000100138	-0.323776	9.77908e-43	-0.326569	1.73172e-43	1698	ENSG00000157181	-0.323991	8.62934e-18	-0.370109	4.09789e-23	668	ENSG00000189311	-0.316432	1.54733e-30	-0.292725	3.52956e-26	1253	ENSG00000139131	-0.351234	1.09229e-37	-0.421005	5.35661e-55	1253	ENSG00000140718	-0.308895	7.3031e-39	-0.302682	2.60687e-37	1698
ENSG00000166889	-0.305991	3.11687e-12	-0.399855	1.66728e-20	497	ENSG00000170185	-0.413245	6.3969e-22	-0.490988	1.62428e-31	497	ENSG00000139684	-0.323726	1.00867e-42	-0.320338	8.03002e-42	1698	ENSG00000144895	-0.323238	1.03699e-17	-0.318137	3.54683e-17	668	ENSG00000198944	-0.316406	5.10748e-13	-0.399249	1.92546e-20	497	ENSG00000108592	-0.351187	1.1183e-37	-0.411603	2.04662e-52	1253	ENSG00000130226	-0.30883	1.91717e-12	-0.358145	1.73537e-16	497
ENSG00000188493	-0.30585	1.52991e-28	-0.328152	7.65376e-33	1253	ENSG00000130340	-0.413177	6.50575e-22	-0.367641	2.37237e-17	497	ENSG00000187109	-0.323681	1.03699e-42	-0.361066	1.92409e-53	1698	ENSG00000011114	-0.322919	1.12059e-17	-0.324458	7.70052e-18	668	ENSG00000132879	-0.316283	5.21969e-13	-0.299736	8.92612e-12	497	ENSG00000150457	-0.350999	7.42981e-16	-0.358478	1.62045e-16	497	ENSG00000166173	-0.308789	4.35201e-29	-0.38357	3.43481e-45	1253
ENSG00000101278	-0.305643	1.67087e-28	-0.362131	4.03268e-40	1253	ENSG00000162923	-0.41285	9.4079e-53	-0.543689	2.68372e-97	1253	ENSG00000184284	-0.323516	1.42584e-13	-0.349683	9.67269e-16	497	ENSG00000163002	-0.322778	1.15971e-17	-0.400654	3.79131e-27	668	ENSG00000125247	-0.315237	6.27891e-13	-0.369877	1.47066e-17	497	ENSG00000157625	-0.350588	8.06853e-16	-0.4595	2.49102e-27	497	ENSG00000174628	-0.308643	8.45646e-39	-0.395097	1.52394e-64	1698
ENSG00000008018	-0.305631	4.82984e-38	-0.346136	5.58292e-49	1698	ENSG00000047346	-0.412091	8.52068e-22	-0.451882	2.21485e-26	497	ENSG00000109184	-0.323509	1.15269e-42	-0.364064	2.28358e-54	1698	ENSG00000146802	-0.322508	1.23834e-17	-0.360408	6.40564e-22	668	ENSG00000203805	-0.315234	6.28255e-13	-0.335349	1.58086e-14	497	ENSG00000104714	-0.350423	8.33918e-16	-0.467997	2.03867e-28	497	ENSG00000198947	-0.308481	9.29305e-39	-0.381989	4.13399e-60	1698
ENSG00000105372	-0.305315	5.79015e-38	-0.390069	8.08325e-63	1698	ENSG00000134882	-0.411863	9.01734e-22	-0.467254	2.54465e-28	497	ENSG00000100445	-0.322655	1.94915e-42	-0.327493	9.73125e-44	1698	ENSG00000101966	-0.322218	1.32841e-17	-0.298511	3.2435e-15	668	ENSG00000130687	-0.314669	6.93985e-13	-0.313545	8.45356e-13	497	ENSG00000136100	-0.350039	9.00649e-16	-0.313974	7.84132e-13	497	ENSG00000153982	-0.30827	2.11077e-12	-0.334051	2.0219e-14	497
ENSG00000171469	-0.305314	3.49672e-12	-0.405795	3.99642e-21	497	ENSG00000163002	-0.411596	9.63469e-22	-0.481216	3.60091e-30	497	ENSG00000141560	-0.322176	1.18096e-31	-0.349244	2.9676e-37	1253	ENSG00000157557	-0.322111	1.8395e-13	-0.321302	2.12888e-13	497	ENSG00000090861	-0.314547	2.62043e-40	-0.301261	5.8333e-37	1698	ENSG00000134146	-0.349606	9.82272e-16	-0.393808	6.93009e-20	497	ENSG00000131773	-0.308079	1.17371e-38	-0.390873	4.30415e-63	1698
ENSG00000141971	-0.305159	3.59037e-12	-0.311522	1.20343e-12	497	ENSG00000175376	-0.411275	1.04313e-21	-0.498084	1.60661e-32	497	ENSG00000180287	-0.322174	1.81885e-13	-0.328479	5.73488e-14	497	ENSG00000060339	-0.321953	1.41651e-17	-0.318977	2.90149e-17	668	ENSG00000151778	-0.314538	7.10196e-13	-0.276965	3.33617e-10	497	ENSG00000177600	-0.349535	5.64922e-50	-0.418705	4.75287e-73	1698	ENSG00000203667	-0.308022	2.20246e-12	-0.290265	4.1877e-11	497
ENSG00000137818	-0.304719	8.15261e-38	-0.331259	9.0842e-45	1698	ENSG00000181873	-0.410716	1.19761e-21	-0.480483	4.52531e-30	497	ENSG00000183513	-0.321954	1.89257e-13	-0.349055	1.0965e-15	497	ENSG00000153989	-0.321862	1.44829e-17	-0.351546	7.27849e-21	668	ENSG00000183780	-0.314437	7.22848e-13	-0.385984	4.19424e-19	497	ENSG00000151458	-0.349414	1.02055e-15	-0.340152	6.29968e-15	497	ENSG00000152944	-0.307848	1.34256e-38	-0.295269	1.65732e-35	1698
ENSG00000204642	-0.30445	9.50846e-38	-0.412768	7.60526e-71	1698	ENSG00000152404	-0.410714	1.19808e-21	-0.384747	5.55033e-19	497	ENSG00000169313	-0.321738	1.96783e-13	-0.382854	8.50341e-19	497	ENSG00000104613	-0.321094	1.7435e-17	-0.331772	1.25659e-18	668	ENSG00000180878	-0.314298	7.40758e-13	-0.348635	1.19224e-15	497	ENSG00000185009	-0.349186	1.06819e-15	-0.436906	1.38905e-24	497	ENSG00000077616	-0.307742	6.8237e-29	-0.322887	8.55587e-32	1253
ENSG00000121851	-0.304316	4.1415e-12	-0.363746	5.40911e-17	497	ENSG00000166788	-0.410611	1.2292e-21	-0.474028	3.30402e-29	497	ENSG00000005810	-0.321738	3.41926e-42	-0.355056	1.28685e-51	1698	ENSG00000114125	-0.320925	1.81626e-17	-0.344903	4.28108e-20	668	ENSG00000203705	-0.314281	7.4295e-13	-0.346209	1.92919e-15	497	ENSG00000134987	-0.348955	1.11863e-15	-0.369183	1.7066e-17	497	ENSG00000122824	-0.307715	2.32175e-12	-0.31732	4.34267e-13	497
ENSG00000156535	-0.303921	4.42749e-12	-0.419534	1.31384e-22	497	ENSG00000124593	-0.410606	3.80359e-52	-0.451756	4.89437e-64	1253	ENSG00000137040	-0.321721	3.45323e-42	-0.357197	2.90982e-52	1698	ENSG00000154001	-0.319713	2.83299e-13	-0.365031	4.12629e-17	497	ENSG00000183092	-0.314263	4.02814e-30	-0.302282	6.90576e-28	1253	ENSG00000125691	-0.348609	1.05706e-49	-0.377031	1.74185e-58	1698	ENSG00000119916	-0.307523	2.39946e-12	-0.28743	6.57749e-11	497
ENSG00000112297	-0.303866	1.32745e-37	-0.498917	1.48286e-107	1698	ENSG00000180758	-0.410327	1.31831e-21	-0.531727	1.28085e-37	497	ENSG00000119640	-0.321506	3.93922e-42	-0.37276	4.1528e-57	1698	ENSG00000168522	-0.318923	2.93912e-17	-0.357531	1.422e-21	668	ENSG00000157087	-0.314238	3.14903e-40	-0.331623	7.21026e-45	1698	ENSG00000170191	-0.348579	1.2057e-15	-0.393143	8.09147e-20	497	ENSG00000101856	-0.30706	2.11883e-38	-0.319349	1.46396e-41	1698
ENSG00000068697	-0.303843	1.34516e-37	-0.339394	4.83123e-47	1698	ENSG00000114737	-0.410322	4.53451e-52	-0.505192	4.00665e-82	1253	ENSG00000074657	-0.321346	2.11219e-13	-0.353045	4.91742e-16	497	ENSG00000119899	-0.318898	2.95665e-17	-0.340386	1.39433e-19	668	ENSG00000135643	-0.313761	5.02165e-30	-0.333504	6.26075e-34	1253	ENSG00000102572	-0.348339	1.26842e-49	-0.399789	3.52151e-66	1698	ENSG00000109180	-0.306694	2.76478e-12	-0.189199	2.17912e-05	497
ENSG00000145220	-0.303807	4.51351e-12	-0.368172	2.11846e-17	497	ENSG00000151353	-0.409779	1.5088e-21	-0.473128	4.34567e-29	497	ENSG00000160953	-0.321289	1.76366e-31	-0.430004	1.51139e-57	1253	ENSG00000146281	-0.318423	3.31271e-17	-0.386473	3.19409e-25	668	ENSG00000178235	-0.313716	8.2049e-13	-0.331071	3.54023e-14	497	ENSG00000153989	-0.348272	1.28167e-15	-0.3537	4.30637e-16	497	ENSG00000064726	-0.306678	1.07538e-28	-0.260223	7.68405e-21	1253
ENSG00000156171	-0.303765	4.54531e-12	-0.44457	1.7144e-25	497	ENSG00000186184	-0.409516	7.46629e-52	-0.516514	2.192e-86	1253	ENSG00000163285	-0.321152	2.1874e-13	-0.333884	2.08642e-14	497	ENSG00000081014	-0.318419	3.31536e-17	-0.328129	3.11863e-18	668	ENSG00000107943	-0.313706	5.14323e-30	-0.343789	4.42784e-36	1253	ENSG00000199753	-0.348228	1.29273e-15	-0.48356	1.7281e-30	497	ENSG00000152154	-0.306665	2.7784e-12	-0.361752	8.21285e-17	497
ENSG00000159113	-0.303757	1.41272e-37	-0.393316	6.26905e-64	1698	ENSG00000155957	-0.409486	7.60972e-52	-0.434563	7.21358e-59	1253	ENSG00000149633	-0.32089	2.29334e-13	-0.396344	3.82696e-20	497	ENSG00000104218	-0.318323	3.39244e-17	-0.387168	2.58327e-25	668	ENSG00000177875	-0.313462	8.57791e-13	-0.315277	6.23563e-13	497	ENSG00000167747	-0.347955	1.36507e-15	-0.418211	1.83804e-22	497	ENSG00000136112	-0.306379	3.13945e-38	-0.286794	1.64688e-33	1698
ENSG00000205581	-0.303526	4.09283e-28	-0.339044	4.44985e-35	1253	ENSG00000144554	-0.409436	1.64183e-21	-0.51878	1.37142e-35	497	ENSG00000120256	-0.320707	2.36986e-13	-0.389491	1.88263e-19	497	ENSG00000004766	-0.318252	3.45085e-17	-0.302947	1.20377e-15	668	ENSG00000185090	-0.313342	8.7595e-13	-0.242798	4.2194e-08	497	ENSG00000149600	-0.347718	1.43087e-15	-0.357239	2.0911e-16	497	ENSG00000172201	-0.30631	1.25775e-28	-0.350675	1.44701e-37	1253
ENSG00000135535	-0.303471	1.66357e-37	-0.400725	1.64885e-66	1698	ENSG00000198546	-0.408825	1.90731e-21	-0.480748	4.16693e-30	497	ENSG00000113851	-0.320614	2.39051e-31	-0.355011	1.60609e-38	1253	ENSG00000008256	-0.317927	3.72945e-17	-0.367771	8.01704e-23	668	ENSG00000167861	-0.313245	8.90991e-13	-0.31351	8.50531e-13	497	ENSG00000138439	-0.347658	1.448e-15	-0.426806	2.01989e-23	497	ENSG00000185189	-0.305553	3.35761e-12	-0.362352	7.24641e-17	497
ENSG00000156482	-0.30331	1.82363e-37	-0.390425	6.11247e-63	1698	ENSG00000110871	-0.408622	2.00486e-21	-0.415724	3.44078e-22	497	ENSG00000172733	-0.320531	2.44623e-13	-0.362594	6.88771e-17	497	ENSG00000176597	-0.317529	4.10076e-17	-0.316837	4.83419e-17	668	ENSG00000164627	-0.313119	9.10834e-13	-0.337651	1.01918e-14	497	ENSG00000169446	-0.347581	1.4701e-15	-0.379237	1.90633e-18	497	ENSG00000198840	-0.305544	3.36298e-12	-0.328864	5.34e-14	497
ENSG00000123374	-0.30314	2.00806e-37	-0.386322	1.49027e-61	1698	ENSG00000158769	-0.408399	1.48741e-51	-0.529317	2.10617e-91	1253	ENSG00000147586	-0.320445	2.5792e-31	-0.440172	1.60148e-60	1253	ENSG00000115084	-0.317469	4.15905e-17	-0.37405	1.30549e-23	668	ENSG00000165209	-0.312792	9.64481e-13	-0.36184	8.06377e-17	497	ENSG00000173040	-0.347382	1.5294e-15	-0.340276	6.15056e-15	497	ENSG00000174482	-0.305359	3.47041e-12	-0.338346	8.92077e-15	497
ENSG00000111581	-0.303123	4.85055e-28	-0.368266	1.56208e-41	1253	ENSG00000170248	-0.408369	1.51481e-51	-0.399299	3.69836e-49	1253	ENSG00000068885	-0.320442	2.48562e-13	-0.380786	1.3507e-18	497	ENSG00000155729	-0.3173	4.33016e-17	-0.314686	8.04294e-17	668	ENSG00000144339	-0.31252	1.01132e-12	-0.272188	6.84564e-10	497	ENSG00000112081	-0.347137	2.8509e-49	-0.397089	3.10309e-65	1698	ENSG00000086065	-0.304838	2.35129e-28	-0.259117	1.13428e-20	1253
ENSG00000156508	-0.302749	5.39405e-12	-0.381677	1.10693e-18	497	ENSG00000136147	-0.408115	1.77093e-51	-0.460967	6.25362e-67	1253	ENSG00000162384	-0.320442	7.54097e-42	-0.325404	3.5733e-43	1698	ENSG00000139131	-0.316921	4.66193e-13	-0.317934	3.89376e-13	497	ENSG00000143740	-0.312265	1.0574e-12	-0.335085	1.66221e-14	497	ENSG00000182899	-0.347097	8.65035e-37	-0.430716	9.43088e-58	1253	ENSG00000184388	-0.304308	4.14701e-12	-0.291799	3.27277e-11	497
ENSG00000131055	-0.302663	5.47218e-12	-0.419015	1.49902e-22	497	ENSG00000144233	-0.407227	2.82024e-21	-0.525584	1.20621e-36	497	ENSG00000121413	-0.320317	2.7319e-31	-0.382162	7.59788e-45	1253	ENSG00000155744	-0.31663	5.07764e-17	-0.329216	2.38068e-18	668	ENSG00000165548	-0.31223	1.06374e-12	-0.306468	2.87326e-12	497	ENSG00000148300	-0.347088	8.69201e-37	-0.394707	5.60551e-48	1253	ENSG00000112874	-0.304305	4.1491e-12	-0.34728	1.56064e-15	497
ENSG00000152223	-0.302358	5.76047e-12	-0.408349	2.1439e-21	497	ENSG00000157625	-0.407136	2.88386e-21	-0.557605	5.98919e-42	497	ENSG00000171103	-0.319953	3.21723e-31	-0.35796	3.53204e-39	1253	ENSG00000174173	-0.315618	6.4548e-17	-0.335538	4.84596e-19	668	ENSG00000161082	-0.312217	1.06618e-12	-0.366818	2.8262e-17	497	ENSG00000041802	-0.346856	9.75086e-37	-0.424804	4.59186e-56	1253	ENSG00000145431	-0.304281	2.97584e-28	-0.374634	4.96176e-43	1253
ENSG00000117242	-0.302118	3.59037e-37	-0.354004	2.6611e-51	1698	ENSG00000092036	-0.407103	3.2977e-51	-0.452796	2.32935e-64	1253	ENSG00000136478	-0.319931	3.24995e-31	-0.377306	1.1395e-43	1253	ENSG00000099246	-0.315585	6.5051e-17	-0.324649	7.34855e-18	668	ENSG00000135916	-0.31215	1.01577e-29	-0.276691	1.86556e-23	1253	ENSG00000116478	-0.346066	5.85041e-49	-0.417561	1.27407e-72	1698	ENSG00000173320	-0.304014	4.35798e-12	-0.311271	1.25694e-12	497
ENSG00000189190	-0.301995	6.1222e-12	-0.432958	3.99723e-24	497	ENSG00000174547	-0.406598	4.49301e-51	-0.471755	1.96297e-70	1253	ENSG00000143933	-0.319929	1.02988e-41	-0.370599	2.02799e-56	1698	ENSG00000198791	-0.315369	6.84607e-17	-0.299225	2.76815e-15	668	ENSG00000151917	-0.311912	1.12435e-12	-0.257913	5.40162e-09	497	ENSG00000147854	-0.345754	2.11021e-15	-0.429355	1.03654e-23	497	ENSG00000179941	-0.303858	3.55788e-28	-0.296181	8.65555e-27	1253
ENSG00000188243	-0.301872	6.24914e-12	-0.34675	1.73334e-15	497	ENSG00000182500	-0.406512	3.35732e-21	-0.500883	6.35382e-33	497	ENSG00000075142	-0.319789	1.12122e-41	-0.405401	3.58725e-68	1698	ENSG00000197930	-0.315276	6.99829e-17	-0.40006	4.58404e-27	668	ENSG00000119946	-0.311794	1.18569e-29	-0.343367	5.44644e-36	1253	ENSG00000139826	-0.34558	2.18395e-15	-0.409357	1.67411e-21	497	ENSG00000178235	-0.303829	4.49673e-12	-0.324536	1.18404e-13	497
ENSG00000182742	-0.301832	6.29198e-12	-0.419391	1.36246e-22	497	ENSG00000155363	-0.40604	3.76573e-21	-0.380063	1.58682e-18	497	ENSG00000111783	-0.319764	2.80732e-13	-0.334418	1.88602e-14	497	ENSG00000174840	-0.315136	7.23294e-17	-0.35146	7.44804e-21	668	ENSG00000058404	-0.311636	1.46798e-39	-0.320607	6.81725e-42	1698	ENSG00000162852	-0.345362	2.27966e-15	-0.327538	6.82427e-14	497	ENSG00000166033	-0.303817	1.36531e-37	-0.351877	1.1462e-50	1698
ENSG00000153551	-0.301662	6.4735e-12	-0.48689	6.0308e-31	497	ENSG00000100441	-0.405992	2.20127e-68	-0.492613	1.69314e-104	1698	ENSG00000100852	-0.319631	1.23403e-41	-0.356796	3.84534e-52	1698	ENSG00000119787	-0.314739	7.94241e-17	-0.362985	3.11454e-22	668	ENSG00000109832	-0.311625	1.27665e-29	-0.349242	2.97037e-37	1253	ENSG00000163463	-0.34524	2.33504e-15	-0.388889	2.16141e-19	497	ENSG00000111843	-0.303463	4.78268e-12	-0.242958	4.13113e-08	497
ENSG00000182179	-0.3016	4.81424e-37	-0.376778	2.10458e-58	1698	ENSG00000118640	-0.405871	2.43359e-68	-0.604427	1.16151e-169	1698	ENSG00000163161	-0.319349	1.46428e-41	-0.318239	2.86553e-41	1698	ENSG00000107371	-0.314653	8.1056e-17	-0.351962	6.50471e-21	668	ENSG00000142290	-0.311575	1.30437e-29	-0.338668	5.33511e-35	1253	ENSG00000165898	-0.345142	2.38082e-15	-0.391918	1.0753e-19	497	ENSG00000171004	-0.303305	4.9123e-12	-0.351112	7.26205e-16	497
ENSG00000114737	-0.301524	9.48492e-28	-0.374399	5.64234e-43	1253	ENSG00000172081	-0.405792	3.99951e-21	-0.532564	9.40007e-38	497	ENSG00000177576	-0.319348	3.02453e-13	-0.341163	5.17949e-15	497	ENSG00000129317	-0.314297	8.81523e-17	-0.329914	2.00086e-18	668	ENSG00000197177	-0.311415	1.22599e-12	-0.298647	1.06942e-11	497	ENSG00000135847	-0.344621	2.63728e-15	-0.393648	7.19438e-20	497	ENSG00000197619	-0.303189	5.00922e-12	-0.343417	3.33906e-15	497
ENSG00000089154	-0.301446	5.25394e-37	-0.372804	4.01961e-57	1698	ENSG00000135535	-0.405664	2.88563e-68	-0.517655	4.95134e-117	1698	ENSG00000146151	-0.319284	3.0598e-13	-0.304312	4.14427e-12	497	ENSG00000163162	-0.314138	9.1507e-17	-0.41344	5.76677e-29	668	ENSG00000139767	-0.310973	1.32371e-12	-0.3556	2.92531e-16	497	ENSG00000154957	-0.344467	2.71857e-15	-0.414569	4.59597e-22	497	ENSG00000143353	-0.303106	5.07965e-12	-0.316216	5.28217e-13	497
ENSG00000155957	-0.301423	9.8969e-28	-0.34217	9.77391e-36	1253	ENSG00000141325	-0.405553	4.23828e-21	-0.428052	1.4587e-23	497	ENSG00000001561	-0.319209	1.59438e-41	-0.355415	1.00365e-51	1698	ENSG00000196757	-0.313976	9.50625e-17	-0.342344	8.37613e-20	668	ENSG00000076864	-0.310477	2.89857e-39	-0.29416	3.05309e-35	1698	ENSG00000174547	-0.344378	3.31557e-36	-0.415483	1.80144e-53	1253	ENSG00000129636	-0.30301	5.08641e-28	-0.29534	1.22098e-26	1253
ENSG00000060138	-0.301272	5.79585e-37	-0.482353	1.17638e-99	1698	ENSG00000108592	-0.405436	9.13313e-51	-0.435973	2.78796e-59	1253	ENSG00000198961	-0.318842	1.99025e-41	-0.358349	1.30113e-52	1698	ENSG00000173418	-0.313493	1.06479e-16	-0.330698	1.64465e-18	668	ENSG00000152128	-0.309874	1.60124e-12	-0.332518	2.69915e-14	497	ENSG00000186486	-0.344367	7.79096e-14	-0.43462	6.26434e-22	445	ENSG00000129422	-0.302668	2.62759e-37	-0.313234	5.7132e-40	1698
ENSG00000099337	-0.301093	7.11925e-12	-0.404963	4.8903e-21	497	ENSG00000136986	-0.405408	9.28751e-51	-0.547706	5.36781e-99	1253	ENSG00000136870	-0.318646	2.24154e-41	-0.37007	2.98591e-56	1698	ENSG00000138468	-0.313021	1.1894e-16	-0.36237	3.70072e-22	668	ENSG00000154118	-0.309639	3.01812e-29	-0.338647	5.38795e-35	1253	ENSG00000100028	-0.344229	1.99405e-48	-0.416289	3.79419e-72	1698	ENSG00000172728	-0.302584	5.54536e-12	-0.335579	1.51343e-14	497
ENSG00000072736	-0.301079	6.46461e-37	-0.471762	7.91328e-95	1698	ENSG00000163386	-0.404507	5.46099e-21	-0.477135	1.27574e-29	497	ENSG00000127445	-0.31847	2.49347e-41	-0.374022	1.63484e-57	1698	ENSG00000131469	-0.313013	1.19169e-16	-0.310041	2.3807e-16	668	ENSG00000170714	-0.309507	1.7059e-12	-0.275423	4.21428e-10	497	ENSG00000163933	-0.343503	3.28341e-15	-0.426275	2.31934e-23	497	ENSG00000137710	-0.302518	2.86058e-37	-0.346117	5.65351e-49	1698
ENSG00000090621	-0.300647	8.24791e-37	-0.377288	1.437e-58	1698	ENSG00000131503	-0.404473	7.70273e-68	-0.42761	1.93589e-76	1698	ENSG00000107959	-0.318215	2.90822e-41	-0.330357	1.60766e-44	1698	ENSG00000174839	-0.312783	1.25753e-16	-0.308892	3.10488e-16	668	ENSG00000121871	-0.309161	3.70792e-29	-0.315982	1.88821e-30	1253	ENSG00000144736	-0.34312	6.14426e-36	-0.425384	3.14706e-56	1253	ENSG00000143653	-0.302364	3.12281e-37	-0.381336	6.79302e-60	1698
ENSG00000152558	-0.300425	9.35007e-37	-0.370043	3.04584e-56	1698	ENSG00000157916	-0.404468	7.73526e-68	-0.451843	3.39068e-86	1698	ENSG00000154065	-0.318148	3.74795e-13	-0.41769	2.09698e-22	497	ENSG00000162368	-0.312658	1.29472e-16	-0.307598	4.18142e-16	668	ENSG00000151552	-0.308799	7.72291e-39	-0.319353	1.46059e-41	1698	ENSG00000023041	-0.343012	6.47908e-36	-0.399017	4.37395e-49	1253	ENSG00000166833	-0.30233	6.76777e-28	-0.304772	2.41791e-28	1253
ENSG00000110713	-0.300407	9.44263e-37	-0.368687	8.17476e-56	1698	ENSG00000163479	-0.404369	8.39512e-68	-0.468484	2.28401e-93	1698	ENSG00000203965	-0.317896	3.92031e-13	-0.369508	1.59156e-17	497	ENSG00000131732	-0.312644	1.29896e-16	-0.332178	1.13444e-18	668	ENSG00000127359	-0.308302	2.09919e-12	-0.292326	3.00594e-11	497	ENSG00000165997	-0.342938	3.66701e-15	-0.433422	3.533e-24	497	ENSG00000128463	-0.302268	5.84757e-12	-0.245101	3.11137e-08	497
ENSG00000114978	-0.300223	1.63226e-27	-0.422577	1.94559e-55	1253	ENSG00000189007	-0.404352	5.66898e-21	-0.456408	6.08726e-27	497	ENSG00000188385	-0.3178	3.98773e-13	-0.360997	9.61426e-17	497	ENSG00000101935	-0.312491	1.34654e-16	-0.371805	2.50938e-23	668	ENSG00000183838	-0.308136	2.15982e-12	-0.346464	1.8345e-15	497	ENSG00000066654	-0.342853	4.96857e-48	-0.421238	5.28144e-74	1698	ENSG00000170390	-0.302134	5.98118e-12	-0.292598	2.87651e-11	497
ENSG00000120992	-0.300202	1.06003e-36	-0.400651	1.75048e-66	1698	ENSG00000122483	-0.404195	5.8891e-21	-0.49224	1.0843e-31	497	ENSG00000184076	-0.317682	8.88337e-31	-0.320966	2.04029e-31	1253	ENSG00000179933	-0.312479	1.35007e-16	-0.326531	4.6285e-18	668	ENSG00000146151	-0.30771	2.32349e-12	-0.247508	2.25575e-08	497	ENSG00000152443	-0.342407	4.06733e-15	-0.366487	3.0325e-17	497	ENSG00000006704	-0.302115	7.40614e-28	-0.387445	3.78727e-46	1253
ENSG00000170190	-0.300081	1.13475e-36	-0.391944	1.85402e-63	1698	ENSG00000084092	-0.403862	6.3825e-21	-0.474241	3.09626e-29	497	ENSG00000011295	-0.317037	1.18328e-30	-0.318685	5.67848e-31	1253	ENSG00000156256	-0.311718	1.61256e-16	-0.307684	4.0993e-16	668	ENSG00000171914	-0.307677	7.01676e-29	-0.314225	4.09716e-30	1253	ENSG00000184886	-0.342309	4.14565e-15	-0.388298	2.47497e-19	497	ENSG00000116857	-0.301941	6.17762e-12	-0.219524	7.73106e-07	497
ENSG00000147065	-0.299972	1.20622e-36	-0.383779	1.054e-60	1698	ENSG00000163322	-0.403855	6.39238e-21	-0.511767	1.58707e-34	497	ENSG00000134369	-0.316986	4.60863e-13	-0.401014	1.2645e-20	497	ENSG00000122557	-0.311671	1.63048e-16	-0.410132	1.73286e-28	668	ENSG00000172733	-0.307674	2.33788e-12	-0.276728	3.45851e-10	497	ENSG00000125885	-0.342209	4.22681e-15	-0.401801	1.04756e-20	497	ENSG00000168118	-0.301818	4.2551e-37	-0.293469	4.46026e-35	1698
ENSG00000114127	-0.299849	8.76052e-12	-0.429259	1.06292e-23	497	ENSG00000185436	-0.403775	6.51674e-21	-0.517458	2.18531e-35	497	ENSG00000167554	-0.316934	4.65113e-13	-0.363987	5.14178e-17	497	ENSG00000173681	-0.311631	1.64576e-16	-0.339986	1.54644e-19	668	ENSG00000109180	-0.307427	2.43922e-12	-0.260197	3.91337e-09	497	ENSG00000165526	-0.342201	4.23327e-15	-0.39734	3.02609e-20	497	ENSG00000121440	-0.301735	4.46087e-37	-0.313177	5.91068e-40	1698
ENSG00000196126	-0.299555	2.15431e-27	-0.358962	2.10322e-39	1253	ENSG00000179632	-0.403745	6.56391e-21	-0.401886	1.02631e-20	497	ENSG00000197170	-0.316647	7.46971e-41	-0.36528	9.56475e-55	1698	ENSG00000169139	-0.311485	1.21113e-12	-0.312247	1.06072e-12	497	ENSG00000141665	-0.307271	2.50514e-12	-0.322645	1.66997e-13	497	ENSG00000142444	-0.342105	4.31314e-15	-0.352885	5.07955e-16	497	ENSG00000107758	-0.301385	5.43618e-37	-0.304016	1.21883e-37	1698
ENSG00000178685	-0.299513	9.26337e-12	-0.324657	1.15814e-13	497	ENSG00000136932	-0.40332	3.30171e-50	-0.461481	4.28694e-67	1253	ENSG00000154723	-0.31637	8.82081e-41	-0.328753	4.4165e-44	1698	ENSG00000145833	-0.311128	1.85018e-16	-0.324549	7.52974e-18	668	ENSG00000040731	-0.306937	9.62951e-29	-0.383883	2.877e-45	1253	ENSG00000125871	-0.342101	4.31691e-15	-0.391191	1.27249e-19	497	ENSG00000152932	-0.301268	6.91402e-12	-0.296701	1.47405e-11	497
ENSG00000196154	-0.299411	1.65333e-36	-0.513219	9.81146e-115	1698	ENSG00000104529	-0.403264	2.07943e-67	-0.417092	1.90588e-72	1698	ENSG00000120438	-0.315161	1.81742e-40	-0.326445	1.87052e-43	1698	ENSG00000173559	-0.311002	1.90522e-16	-0.387904	2.0622e-25	668	ENSG00000137766	-0.306839	2.69721e-12	-0.339508	7.13262e-15	497	ENSG00000153037	-0.341403	1.29339e-47	-0.404404	8.15707e-68	1698	ENSG00000185808	-0.301003	1.17937e-27	-0.293557	2.52071e-26	1253
ENSG00000160410	-0.299402	9.43509e-12	-0.394712	5.6114e-20	497	ENSG00000055950	-0.402584	8.6815e-21	-0.407665	2.53445e-21	497	ENSG00000136541	-0.315155	6.37052e-13	-0.3076	2.36777e-12	497	ENSG00000167380	-0.310928	1.93821e-16	-0.319801	2.38057e-17	668	ENSG00000139116	-0.306764	2.73184e-12	-0.284224	1.0895e-10	497	ENSG00000196182	-0.341333	5.01152e-15	-0.419021	1.49679e-22	497	ENSG00000109472	-0.300903	7.13772e-37	-0.389836	9.70026e-63	1698
ENSG00000155463	-0.299247	1.81269e-36	-0.41754	1.29633e-72	1698	ENSG00000172197	-0.402578	8.69396e-21	-0.519077	1.23468e-35	497	ENSG00000196305	-0.315065	1.92526e-40	-0.35121	1.80724e-50	1698	ENSG00000114127	-0.309891	2.46506e-16	-0.369624	4.71216e-23	668	ENSG00000155265	-0.306548	2.83445e-12	-0.307154	2.55574e-12	497	ENSG00000126226	-0.341319	1.47909e-35	-0.394275	7.22625e-48	1253	ENSG00000166734	-0.300457	7.91708e-12	-0.265618	1.7985e-09	497
ENSG00000004455	-0.299121	1.94474e-36	-0.400115	2.70403e-66	1698	ENSG00000135926	-0.402561	5.22266e-50	-0.4411	8.46848e-61	1253	ENSG00000001460	-0.315015	6.53023e-13	-0.325832	9.34092e-14	497	ENSG00000181744	-0.30981	2.51152e-16	-0.359082	9.26045e-22	668	ENSG00000116983	-0.306545	1.13821e-28	-0.332079	1.22528e-33	1253	ENSG00000167881	-0.341314	5.02982e-15	-0.309435	1.72727e-12	497	ENSG00000129473	-0.300326	9.88239e-37	-0.331903	6.0371e-45	1698
ENSG00000103061	-0.298487	1.09807e-11	-0.284645	1.02013e-10	497	ENSG00000102158	-0.402505	5.40167e-50	-0.428691	3.59977e-57	1253	ENSG00000163539	-0.314941	2.07239e-40	-0.391447	2.74155e-63	1698	ENSG00000180011	-0.309369	2.78125e-16	-0.303622	1.03377e-15	668	ENSG00000090097	-0.306523	2.88915e-38	-0.302687	2.59937e-37	1698	ENSG00000138190	-0.341303	5.04057e-15	-0.383411	7.50173e-19	497	ENSG00000139116	-0.299475	9.32193e-12	-0.23658	9.45744e-08	497
ENSG00000136436	-0.298436	2.8532e-36	-0.36585	6.34938e-55	1698	ENSG00000104408	-0.401971	7.45262e-50	-0.405691	7.81802e-51	1253	ENSG00000187601	-0.314906	3.03588e-30	-0.422505	2.03899e-55	1253	ENSG00000115053	-0.309239	1.78651e-12	-0.307939	2.2343e-12	497	ENSG00000105290	-0.306441	3.02805e-38	-0.312261	1.01533e-39	1698	ENSG00000179632	-0.341261	5.08168e-15	-0.325698	9.57257e-14	497	ENSG00000198440	-0.299228	9.71259e-12	-0.312402	1.03242e-12	497
ENSG00000160691	-0.298199	3.25871e-36	-0.380217	1.58535e-59	1698	ENSG00000152454	-0.401722	1.06764e-20	-0.466653	3.04304e-28	497	ENSG00000080503	-0.314631	2.49277e-40	-0.330028	1.97981e-44	1698	ENSG00000089048	-0.309235	2.86888e-16	-0.324968	6.79585e-18	668	ENSG00000175818	-0.306421	2.89626e-12	-0.286938	7.11002e-11	497	ENSG00000181873	-0.341248	5.09441e-15	-0.419502	1.32451e-22	497	ENSG00000151229	-0.298985	1.01111e-11	-0.34019	6.25296e-15	497
ENSG00000162695	-0.298032	1.18389e-11	-0.406326	3.51245e-21	497	ENSG00000103319	-0.401445	1.14077e-20	-0.420178	1.11489e-22	497	ENSG00000166938	-0.314458	7.2028e-13	-0.353661	4.34115e-16	497	ENSG00000137944	-0.309111	2.95189e-16	-0.338419	2.31758e-19	668	ENSG00000197982	-0.306336	2.93885e-12	-0.243212	3.9953e-08	497	ENSG00000153551	-0.341194	5.14825e-15	-0.460897	1.65857e-27	497	ENSG00000033122	-0.298447	1.10542e-11	-0.321269	2.14158e-13	497
ENSG00000067066	-0.298004	3.63345e-36	-0.408026	4.06999e-69	1698	ENSG00000105193	-0.401408	9.46115e-67	-0.442821	1.80188e-82	1698	ENSG00000158301	-0.314329	7.36733e-13	-0.375375	4.46522e-18	497	ENSG00000075856	-0.308885	3.11007e-16	-0.304251	8.96681e-16	668	ENSG00000182916	-0.306202	3.00676e-12	-0.167677	0.000173126	497	ENSG00000163510	-0.341115	5.22765e-15	-0.397816	2.70414e-20	497	ENSG00000130638	-0.298278	3.11781e-36	-0.294387	2.69433e-35	1698
ENSG00000026508	-0.297811	4.04492e-36	-0.455994	6.00481e-88	1698	ENSG00000124783	-0.401397	9.54551e-67	-0.511412	8.27215e-114	1698	ENSG00000166091	-0.314232	7.494e-13	-0.363137	6.14748e-17	497	ENSG00000165997	-0.308741	3.21495e-16	-0.371826	2.49401e-23	668	ENSG00000037042	-0.306182	1.32831e-28	-0.296552	7.43437e-27	1253	ENSG00000111144	-0.340946	1.74712e-47	-0.476579	5.2914e-97	1698	ENSG00000163116	-0.29823	1.14567e-11	-0.346568	1.79688e-15	497
ENSG00000103335	-0.297206	5.66696e-36	-0.375819	4.30413e-58	1698	ENSG00000055044	-0.40119	1.21262e-20	-0.510462	2.48751e-34	497	ENSG00000007168	-0.31413	3.35812e-40	-0.367505	1.92471e-55	1698	ENSG00000065243	-0.30845	2.04641e-12	-0.309329	1.75905e-12	497	ENSG00000104112	-0.306107	1.37148e-28	-0.337331	1.01393e-34	1253	ENSG00000120253	-0.340914	1.80146e-35	-0.375179	3.67965e-43	1253	ENSG00000163645	-0.298116	1.16753e-11	-0.315784	5.70173e-13	497
ENSG00000176845	-0.296874	1.43263e-11	-0.428493	1.29953e-23	497	ENSG00000170892	-0.40086	1.45318e-49	-0.429775	1.75882e-57	1253	ENSG00000151572	-0.31411	7.65585e-13	-0.326297	8.57643e-14	497	ENSG00000151458	-0.308343	3.52297e-16	-0.329156	2.41663e-18	668	ENSG00000157680	-0.306105	1.37277e-28	-0.299606	2.10965e-27	1253	ENSG00000172954	-0.340692	5.67444e-15	-0.377558	2.76352e-18	497	ENSG00000123983	-0.297782	4.11228e-36	-0.299018	2.06031e-36	1698
ENSG00000113504	-0.296844	6.59497e-27	-0.276521	1.99018e-23	1253	ENSG00000188243	-0.400719	1.35689e-20	-0.387083	3.26643e-19	497	ENSG00000119280	-0.313766	8.13313e-13	-0.327814	6.48465e-14	497	ENSG00000182220	-0.308217	2.13002e-12	-0.300671	7.63915e-12	497	ENSG00000186462	-0.30602	1.42362e-28	-0.299003	2.70858e-27	1253	ENSG00000107672	-0.340186	2.56297e-35	-0.4184	2.83586e-54	1253	ENSG00000196458	-0.297391	1.31583e-11	-0.261524	3.24074e-09	497
ENSG00000109320	-0.29665	7.71481e-36	-0.394991	1.65858e-64	1698	ENSG00000090520	-0.400649	1.37975e-20	-0.464226	6.24434e-28	497	ENSG00000171877	-0.313633	8.32455e-13	-0.397356	3.01506e-20	497	ENSG00000140950	-0.308023	2.20236e-12	-0.300015	8.52201e-12	497	ENSG00000174938	-0.305574	1.72081e-28	-0.334669	3.60741e-34	1253	ENSG00000171135	-0.339929	6.57719e-15	-0.36287	6.50067e-17	497	ENSG00000138686	-0.297357	1.3233e-11	-0.300657	7.65752e-12	497
ENSG00000184743	-0.296582	1.50317e-11	-0.47575	1.95221e-29	497	ENSG00000170779	-0.400018	2.40622e-49	-0.476118	6.91986e-72	1253	ENSG00000078124	-0.313595	8.38032e-13	-0.355967	2.71394e-16	497	ENSG00000155621	-0.308004	3.80906e-16	-0.311745	1.60234e-16	668	ENSG00000144815	-0.305354	3.47326e-12	-0.280193	2.0367e-10	497	ENSG00000137393	-0.339519	7.11817e-15	-0.399391	1.86192e-20	497	ENSG00000077063	-0.297088	1.38305e-11	-0.248911	1.86729e-08	497
ENSG00000060303	-0.296542	7.46672e-27	-0.385133	1.41605e-45	1253	ENSG00000147854	-0.39995	1.63014e-20	-0.431592	5.74412e-24	497	ENSG00000100829	-0.313507	8.51069e-13	-0.376041	3.8589e-18	497	ENSG00000155313	-0.307818	3.97537e-16	-0.362212	3.86877e-22	668	ENSG00000186868	-0.305351	5.67305e-38	-0.32574	2.90084e-43	1698	ENSG00000120370	-0.339278	7.45656e-15	-0.429457	1.00909e-23	497	ENSG00000143344	-0.296732	7.37463e-36	-0.314946	2.06671e-40	1698
ENSG00000148803	-0.296541	1.51322e-11	-0.39256	9.26532e-20	497	ENSG00000159314	-0.399768	1.70199e-20	-0.393878	6.81733e-20	497	ENSG00000117758	-0.3134	5.1798e-40	-0.323021	1.55645e-42	1698	ENSG00000054282	-0.30777	4.01911e-16	-0.352242	6.02937e-21	668	ENSG00000185774	-0.305289	3.51174e-12	-0.291757	3.29487e-11	497	ENSG00000198034	-0.33918	4.16799e-35	-0.374439	5.51911e-43	1253	ENSG00000166352	-0.296725	1.46815e-11	-0.316098	5.39326e-13	497
ENSG00000174021	-0.296356	9.08584e-36	-0.388479	2.79526e-62	1698	ENSG00000163626	-0.399615	1.76536e-20	-0.489517	2.60642e-31	497	ENSG00000103121	-0.313239	6.31147e-30	-0.364724	1.0293e-40	1253	ENSG00000182831	-0.30769	4.09346e-16	-0.357144	1.58192e-21	668	ENSG00000141150	-0.305255	3.53181e-12	-0.296657	1.48469e-11	497	ENSG00000167985	-0.339061	7.77532e-15	-0.387104	3.25105e-19	497	ENSG00000169085	-0.296711	1.47163e-11	-0.335837	1.44079e-14	497
ENSG00000173928	-0.296213	1.59684e-11	-0.375795	4.07251e-18	497	ENSG00000078177	-0.399563	1.78733e-20	-0.543364	1.60961e-39	497	ENSG00000184221	-0.313162	9.03963e-13	-0.330266	4.11441e-14	497	ENSG00000115934	-0.307377	4.39867e-16	-0.305764	6.35929e-16	668	ENSG00000108176	-0.305187	2.02818e-28	-0.384592	1.92524e-45	1253	ENSG00000189376	-0.339036	7.8124e-15	-0.405363	4.43813e-21	497	ENSG00000109099	-0.296456	8.59398e-36	-0.342467	6.41249e-48	1698
ENSG00000197747	-0.296206	9.87213e-36	-0.4135	4.08835e-71	1698	ENSG00000114735	-0.399448	3.38227e-49	-0.445712	3.47087e-62	1253	ENSG00000148482	-0.313034	9.24473e-13	-0.343282	3.42844e-15	497	ENSG00000163626	-0.307089	4.69864e-16	-0.312555	1.32649e-16	668	ENSG00000172824	-0.304636	3.92317e-12	-0.334117	1.99666e-14	497	ENSG00000089289	-0.338737	7.41639e-47	-0.389882	9.35711e-63	1698	ENSG00000113805	-0.296343	1.5631e-11	-0.36165	8.38975e-17	497
ENSG00000196757	-0.296081	1.63175e-11	-0.417831	2.02344e-22	497	ENSG00000120992	-0.399326	5.12329e-66	-0.492358	2.24518e-104	1698	ENSG00000023516	-0.312629	8.1728e-40	-0.37862	5.28955e-59	1698	ENSG00000102910	-0.30677	5.0539e-16	-0.317327	4.30284e-17	668	ENSG00000175989	-0.304409	4.07663e-12	-0.312842	9.56021e-13	497	ENSG00000160888	-0.338729	7.45719e-47	-0.4171	1.89349e-72	1698	ENSG00000127955	-0.296316	9.28962e-36	-0.340099	3.04527e-47	1698
ENSG00000104518	-0.295884	9.77348e-27	-0.361457	5.73736e-40	1253	ENSG00000176845	-0.39927	1.9161e-20	-0.501069	5.97282e-33	497	ENSG00000107863	-0.312268	1.05685e-12	-0.382386	9.4451e-19	497	ENSG00000137692	-0.306323	5.59775e-16	-0.337166	3.19693e-19	668	ENSG00000128596	-0.304239	4.19531e-12	-0.309561	1.69008e-12	497	ENSG00000136527	-0.338708	7.55761e-47	-0.453655	5.8696e-87	1698	ENSG00000134108	-0.296062	9.0899e-27	-0.241344	4.60047e-18	1253
ENSG00000105373	-0.295859	9.87472e-27	-0.30778	6.71303e-29	1253	ENSG00000008018	-0.39923	5.53613e-66	-0.440312	1.87027e-81	1698	ENSG00000196683	-0.312096	1.11937e-39	-0.313621	4.54192e-40	1698	ENSG00000135999	-0.306024	5.99246e-16	-0.330743	1.62646e-18	668	ENSG00000157152	-0.304153	3.14169e-28	-0.332781	8.80617e-34	1253	ENSG00000184743	-0.338482	8.6906e-15	-0.4371	1.31804e-24	497	ENSG00000184867	-0.296011	1.09972e-35	-0.352058	1.01239e-50	1698
ENSG00000160789	-0.295786	1.24525e-35	-0.364754	1.39463e-54	1698	ENSG00000187824	-0.399151	1.97121e-20	-0.457374	4.60949e-27	497	ENSG00000103540	-0.312063	1.14126e-39	-0.375837	4.24764e-58	1698	ENSG00000198556	-0.305825	6.27115e-16	-0.30972	2.56435e-16	668	ENSG00000154027	-0.304092	3.22376e-28	-0.280569	4.25082e-24	1253	ENSG00000173928	-0.33836	8.89622e-15	-0.380262	1.51823e-18	497	ENSG00000165757	-0.295916	1.15892e-35	-0.341591	1.14281e-47	1698
ENSG00000141510	-0.295783	1.2472e-35	-0.434861	2.81858e-79	1698	ENSG00000164180	-0.398999	2.04353e-20	-0.486674	6.45885e-31	497	ENSG00000153015	-0.312015	1.10436e-12	-0.361793	8.14364e-17	497	ENSG00000145919	-0.305688	6.47047e-16	-0.339081	1.95418e-19	668	ENSG00000186879	-0.304083	4.30741e-12	-0.278614	2.59484e-10	497	ENSG00000155158	-0.338351	8.91153e-15	-0.394125	6.43676e-20	497	ENSG00000179222	-0.295579	1.39646e-35	-0.315274	1.69888e-40	1698
ENSG00000138496	-0.295423	1.81741e-11	-0.396667	3.54606e-20	497	ENSG00000144468	-0.398769	2.15796e-20	-0.392381	9.6591e-20	497	ENSG00000170142	-0.311934	1.2313e-39	-0.303074	2.08508e-37	1698	ENSG00000092978	-0.305672	6.49319e-16	-0.355365	2.5775e-21	668	ENSG00000137941	-0.304025	3.31626e-28	-0.297518	4.99888e-27	1253	ENSG00000106868	-0.338169	9.22901e-15	-0.357322	2.05557e-16	497	ENSG00000169964	-0.295048	1.93222e-11	-0.293065	2.66721e-11	497
ENSG00000169223	-0.295415	1.52907e-35	-0.36465	1.50256e-54	1698	ENSG00000153113	-0.398669	8.70323e-66	-0.504695	2.04956e-110	1698	ENSG00000110344	-0.311683	1.42814e-39	-0.302008	3.82137e-37	1698	ENSG00000160062	-0.305578	6.63339e-16	-0.330536	1.71282e-18	668	ENSG00000127527	-0.303977	3.38442e-28	-0.34987	2.16847e-37	1253	ENSG00000115128	-0.338113	9.32854e-15	-0.362224	7.44277e-17	497	ENSG00000130962	-0.294938	1.98908e-35	-0.36125	1.68876e-53	1698
ENSG00000114779	-0.29526	1.86641e-11	-0.464574	5.63524e-28	497	ENSG00000163867	-0.398636	5.48931e-49	-0.472368	1.23084e-70	1253	ENSG00000173320	-0.311666	1.1736e-12	-0.377043	3.09602e-18	497	ENSG00000138802	-0.305572	3.34711e-12	-0.285242	9.28925e-11	497	ENSG00000111783	-0.303165	5.02929e-12	-0.342179	4.25174e-15	497	ENSG00000147535	-0.338007	9.5197e-15	-0.47476	2.6432e-29	497	ENSG00000162065	-0.29489	1.98262e-11	-0.262671	2.75055e-09	497
ENSG00000177674	-0.295209	1.88196e-11	-0.409736	1.52491e-21	497	ENSG00000120370	-0.398627	2.23191e-20	-0.496885	2.38402e-32	497	ENSG00000197430	-0.311495	1.20896e-12	-0.356076	2.65412e-16	497	ENSG00000134049	-0.305446	6.83659e-16	-0.344431	4.84724e-20	668	ENSG00000068400	-0.303097	5.08735e-12	-0.28178	1.59395e-10	497	ENSG00000144455	-0.337976	9.57651e-15	-0.396169	3.98776e-20	497	ENSG00000115310	-0.294817	2.12582e-35	-0.282439	1.64743e-32	1698
ENSG00000170876	-0.295077	1.35904e-26	-0.300541	1.43009e-27	1253	ENSG00000177917	-0.398576	2.25908e-20	-0.388159	2.55464e-19	497	ENSG00000141447	-0.311343	1.74368e-39	-0.36822	1.14725e-55	1698	ENSG00000138779	-0.304974	7.6104e-16	-0.363917	2.39508e-22	668	ENSG00000158865	-0.302988	5.1813e-12	-0.364517	4.59915e-17	497	ENSG00000131469	-0.337938	1.24741e-46	-0.366618	3.65281e-55	1698	ENSG00000082641	-0.294481	2.55857e-35	-0.287421	1.17873e-33	1698
ENSG00000163565	-0.294993	1.9297e-35	-0.396864	3.71503e-65	1698	ENSG00000183611	-0.397742	2.75194e-20	-0.393118	8.13922e-20	497	ENSG00000164066	-0.31118	1.2771e-12	-0.364424	4.69032e-17	497	ENSG00000188206	-0.304953	7.64646e-16	-0.346643	2.70227e-20	668	ENSG00000174996	-0.302924	5.27494e-28	-0.312972	7.09439e-30	1253	ENSG00000196214	-0.337854	9.80255e-15	-0.410908	1.14218e-21	497	ENSG00000148948	-0.293906	2.32714e-11	-0.308748	1.94432e-12	497
ENSG00000197451	-0.294778	2.17234e-35	-0.401827	6.7288e-67	1698	ENSG00000097033	-0.397583	2.087e-65	-0.466519	1.68365e-92	1698	ENSG00000115966	-0.311167	1.93368e-39	-0.348596	1.06669e-49	1698	ENSG00000136169	-0.304838	7.85021e-16	-0.29759	3.97617e-15	668	ENSG00000130717	-0.302286	5.83066e-12	-0.32521	1.04671e-13	497	ENSG00000158716	-0.337783	9.93707e-15	-0.357025	2.18504e-16	497	ENSG00000175161	-0.293843	2.35088e-11	-0.301154	7.04726e-12	497
ENSG00000169299	-0.294404	2.14604e-11	-0.450369	3.39614e-26	497	ENSG00000131055	-0.39728	3.06904e-20	-0.442392	3.12361e-25	497	ENSG00000123119	-0.310897	1.34129e-12	-0.360123	1.15289e-16	497	ENSG00000167005	-0.30465	8.19161e-16	-0.340281	1.43265e-19	668	ENSG00000065665	-0.302179	7.21172e-28	-0.333456	6.40552e-34	1253	ENSG00000204397	-0.337671	1.01532e-14	-0.536551	2.13058e-38	497	ENSG00000164258	-0.293703	3.92189e-35	-0.278201	1.48926e-31	1698
ENSG00000125970	-0.294402	1.78864e-26	-0.354718	1.8651e-38	1253	ENSG00000204525	-0.39695	1.49416e-48	-0.441498	6.44227e-61	1253	ENSG00000074211	-0.310632	1.4044e-12	-0.36148	8.6939e-17	497	ENSG00000125871	-0.304605	8.27528e-16	-0.307503	4.27301e-16	668	ENSG00000067840	-0.301719	6.4116e-12	-0.305656	3.29968e-12	497	ENSG00000147813	-0.337477	1.05371e-14	-0.508041	5.69778e-34	497	ENSG00000185008	-0.293633	2.4327e-11	-0.305837	3.19957e-12	497
ENSG00000111321	-0.294238	2.92453e-35	-0.396585	4.64734e-65	1698	ENSG00000196084	-0.396843	1.59098e-48	-0.403953	2.25017e-50	1253	ENSG00000135624	-0.310107	3.59934e-39	-0.309041	6.70781e-39	1698	ENSG00000163728	-0.304558	8.36404e-16	-0.322355	1.28514e-17	668	ENSG00000115137	-0.301712	6.4194e-12	-0.294512	2.10875e-11	497	ENSG00000137492	-0.337126	1.11874e-34	-0.366506	3.99785e-41	1253	ENSG00000107897	-0.293574	2.45597e-11	-0.278685	2.56672e-10	497
ENSG00000172081	-0.294131	2.24351e-11	-0.439447	6.98206e-25	497	ENSG00000107672	-0.396795	1.63771e-48	-0.463164	1.23834e-67	1253	ENSG00000142188	-0.310107	2.46494e-29	-0.349103	3.18377e-37	1253	ENSG00000106591	-0.304395	8.67853e-16	-0.302089	1.46006e-15	668	ENSG00000205363	-0.301638	6.49973e-12	-0.249377	1.75309e-08	497	ENSG00000033030	-0.336327	1.63902e-34	-0.40937	8.17544e-52	1253	ENSG00000184831	-0.293343	2.74904e-26	-0.290168	9.86192e-26	1253
ENSG00000170892	-0.293704	2.37468e-26	-0.342595	7.94502e-36	1253	ENSG00000140575	-0.396186	6.3937e-65	-0.511274	9.73365e-114	1698	ENSG00000122545	-0.309949	2.64012e-29	-0.333582	6.03425e-34	1253	ENSG00000186767	-0.304165	9.14218e-16	-0.416346	2.17139e-29	668	ENSG00000197203	-0.301324	6.85034e-12	-0.323728	1.37179e-13	497	ENSG00000119682	-0.335905	1.42247e-14	-0.406811	3.12137e-21	497	ENSG00000172458	-0.293334	2.5533e-11	-0.312037	1.1002e-12	497
ENSG00000155363	-0.293678	2.41494e-11	-0.307783	2.29489e-12	497	ENSG00000120616	-0.396124	4.02974e-20	-0.419473	1.33432e-22	497	ENSG00000017260	-0.309805	2.80947e-29	-0.388641	1.90558e-46	1253	ENSG00000081154	-0.304057	4.32667e-12	-0.311563	1.19484e-12	497	ENSG00000163630	-0.301266	6.91716e-12	-0.34374	3.1346e-15	497	ENSG00000129084	-0.335903	4.65927e-46	-0.387844	4.58172e-62	1698	ENSG00000186260	-0.293244	2.86172e-26	-0.339879	2.97373e-35	1253
ENSG00000104408	-0.293666	2.41214e-26	-0.344405	3.27166e-36	1253	ENSG00000100345	-0.396105	6.81933e-65	-0.513118	1.10579e-114	1698	ENSG00000091157	-0.309781	4.35702e-39	-0.357652	2.11827e-52	1698	ENSG00000134146	-0.303666	1.02353e-15	-0.303874	9.76494e-16	668	ENSG00000127220	-0.301242	1.06739e-27	-0.323748	5.78347e-32	1253	ENSG00000136147	-0.335894	2.01443e-34	-0.410432	4.23774e-52	1253	ENSG00000135541	-0.293085	3.0519e-26	-0.336094	1.83125e-34	1253
ENSG00000129465	-0.29351	2.48164e-11	-0.369789	1.49841e-17	497	ENSG00000100353	-0.395526	1.08313e-64	-0.488552	1.46202e-102	1698	ENSG00000205629	-0.309576	3.10106e-29	-0.354794	1.79415e-38	1253	ENSG00000111731	-0.303601	4.67289e-12	-0.343013	3.61387e-15	497	ENSG00000100997	-0.301165	7.03516e-12	-0.289822	4.49539e-11	497	ENSG00000203325	-0.335878	1.42976e-14	-0.350335	8.48817e-16	497	ENSG00000138650	-0.292887	2.74519e-11	-0.284229	1.08875e-10	497
ENSG00000165806	-0.293411	4.60496e-35	-0.374477	1.16667e-57	1698	ENSG00000147251	-0.395438	4.73427e-20	-0.502048	4.30768e-33	497	ENSG00000173141	-0.309456	3.26635e-29	-0.351546	9.33146e-38	1253	ENSG00000112773	-0.303561	1.0481e-15	-0.381291	1.53127e-24	668	ENSG00000101210	-0.300957	6.92329e-37	-0.349238	6.90865e-50	1698	ENSG00000176731	-0.335597	1.50806e-14	-0.424213	3.95871e-23	497	ENSG00000198157	-0.292731	3.52056e-26	-0.303237	4.62303e-28	1253
ENSG00000158122	-0.293401	2.52587e-11	-0.319723	2.82792e-13	497	ENSG00000088298	-0.395208	4.17564e-48	-0.471562	2.27345e-70	1253	ENSG00000085382	-0.309026	1.8533e-12	-0.334114	1.99781e-14	497	ENSG00000128829	-0.303359	1.09715e-15	-0.317443	4.18538e-17	668	ENSG00000113763	-0.300938	7.30681e-12	-0.362106	7.62867e-17	497	ENSG00000186222	-0.335513	1.5326e-14	-0.385818	4.35462e-19	497	ENSG00000089335	-0.292567	3.76148e-26	-0.290554	8.45113e-26	1253
ENSG00000102871	-0.293318	4.8455e-35	-0.335436	6.29724e-46	1698	ENSG00000183161	-0.395139	5.07779e-20	-0.453366	1.45322e-26	497	ENSG00000165566	-0.308821	1.91985e-12	-0.366577	2.97496e-17	497	ENSG00000102349	-0.303235	1.12806e-15	-0.346845	2.56119e-20	668	ENSG00000102181	-0.300831	7.43784e-12	-0.252689	1.11602e-08	497	ENSG00000104231	-0.335496	2.43466e-34	-0.384012	2.67431e-45	1253	ENSG00000100711	-0.292564	3.7664e-26	-0.293393	2.69373e-26	1253
ENSG00000148175	-0.29331	4.86496e-35	-0.236687	4.75288e-23	1698	ENSG00000120697	-0.394744	5.48776e-48	-0.438377	5.45875e-60	1253	ENSG00000106524	-0.308455	9.43534e-39	-0.324378	6.74521e-43	1698	ENSG00000008869	-0.303182	1.14181e-15	-0.286243	4.60417e-14	668	ENSG00000115526	-0.300207	1.05675e-36	-0.313444	5.04625e-40	1698	ENSG00000113719	-0.335389	1.56904e-14	-0.404114	6.00507e-21	497	ENSG00000111783	-0.292077	3.12935e-11	-0.276795	3.42363e-10	497
ENSG00000065427	-0.293179	5.22682e-35	-0.384253	7.32497e-61	1698	ENSG00000179476	-0.394683	5.64991e-20	-0.416618	2.74812e-22	497	ENSG00000183960	-0.308416	2.05839e-12	-0.348215	1.2961e-15	497	ENSG00000163743	-0.30305	1.17619e-15	-0.333682	7.76395e-19	668	ENSG00000137218	-0.300151	1.68157e-27	-0.309375	3.38211e-29	1253	ENSG00000197958	-0.335132	2.89532e-34	-0.406469	4.86087e-51	1253	ENSG00000184698	-0.291752	3.29724e-11	-0.320387	2.51019e-13	497
ENSG00000145365	-0.293071	2.66474e-11	-0.472356	5.49207e-29	497	ENSG00000163510	-0.394522	5.86678e-20	-0.456367	6.15904e-27	497	ENSG00000101363	-0.308307	2.09733e-12	-0.382603	8.99662e-19	497	ENSG00000117226	-0.302679	1.27882e-15	-0.392899	4.39946e-26	668	ENSG00000117480	-0.299991	1.19341e-36	-0.30572	4.58892e-38	1698	ENSG00000136942	-0.335107	3.86558e-13	-0.401875	1.05928e-18	445	ENSG00000129484	-0.291483	1.3184e-34	-0.305231	6.07554e-38	1698
ENSG00000117868	-0.292976	2.70609e-11	-0.430211	8.2732e-24	497	ENSG00000169621	-0.394389	6.0519e-20	-0.401703	1.07228e-20	497	ENSG00000010270	-0.308206	2.13412e-12	-0.336379	1.29959e-14	497	ENSG00000167540	-0.302658	1.28493e-15	-0.300596	2.04008e-15	668	ENSG00000124702	-0.299939	1.22897e-36	-0.269226	1.38974e-29	1698	ENSG00000166801	-0.335025	3.04579e-34	-0.43131	6.35372e-58	1253	ENSG00000205363	-0.291407	3.48599e-11	-0.258373	5.06351e-09	497
ENSG00000169189	-0.292944	2.72007e-11	-0.288387	5.65127e-11	497	ENSG00000084093	-0.394286	7.18033e-48	-0.418068	3.50223e-54	1253	ENSG00000131386	-0.308027	2.20054e-12	-0.393108	8.15733e-20	497	ENSG00000145741	-0.30265	5.48497e-12	-0.28413	1.10568e-10	497	ENSG00000165023	-0.299903	1.86425e-27	-0.319848	3.37316e-31	1253	ENSG00000196419	-0.334952	3.96897e-13	-0.347568	4.42276e-14	445	ENSG00000062370	-0.291388	6.04699e-26	-0.342112	1.00558e-35	1253
ENSG00000132205	-0.2928	2.78395e-11	-0.340531	5.85411e-15	497	ENSG00000161960	-0.394076	8.12074e-48	-0.359649	1.47268e-39	1253	ENSG00000198892	-0.307491	2.41225e-12	-0.32773	6.58682e-14	497	ENSG00000122707	-0.302646	5.48797e-12	-0.296302	1.5738e-11	497	ENSG00000179988	-0.299854	8.7529e-12	-0.347346	1.5404e-15	497	ENSG00000073331	-0.33488	1.72808e-14	-0.476289	1.65466e-29	497	ENSG00000133812	-0.29135	3.51813e-11	-0.193432	1.40872e-05	497
ENSG00000166025	-0.292644	2.85514e-11	-0.320079	2.65315e-13	497	ENSG00000152683	-0.394074	6.51401e-20	-0.503855	2.35092e-33	497	ENSG00000135968	-0.307247	8.43272e-29	-0.326419	1.70316e-32	1253	ENSG00000107672	-0.302473	5.65006e-12	-0.275794	3.98459e-10	497	ENSG00000148798	-0.299778	1.34496e-36	-0.291788	1.1167e-34	1698	ENSG00000166037	-0.334681	1.02301e-45	-0.432505	2.39605e-78	1698	ENSG00000206052	-0.29134	3.52346e-11	-0.295442	1.81175e-11	497
ENSG00000068724	-0.29246	2.94169e-11	-0.317355	4.31599e-13	497	ENSG00000165934	-0.393912	6.76422e-20	-0.465837	3.87737e-28	497	ENSG00000175764	-0.307154	2.55562e-12	-0.344149	2.89357e-15	497	ENSG00000172469	-0.302367	1.37173e-15	-0.268968	1.55675e-12	668	ENSG00000180488	-0.299647	9.05921e-12	-0.305286	3.51324e-12	497	ENSG00000173113	-0.334648	3.6442e-34	-0.373959	7.17773e-43	1253	ENSG00000185272	-0.291149	3.63379e-11	-0.308571	2.0043e-12	497
ENSG00000105287	-0.292443	7.81482e-35	-0.395684	9.54877e-65	1698	ENSG00000166896	-0.393846	6.86967e-20	-0.496904	2.3696e-32	497	ENSG00000185420	-0.30696	9.53212e-29	-0.391442	3.77653e-47	1253	ENSG00000142166	-0.302208	1.42177e-15	-0.288377	2.92895e-14	668	ENSG00000136805	-0.299301	9.59561e-12	-0.282315	1.46713e-10	497	ENSG00000123737	-0.334426	4.0473e-34	-0.40308	3.81741e-50	1253	ENSG00000100320	-0.290964	1.74773e-34	-0.320602	6.83832e-42	1698
ENSG00000171940	-0.292323	8.34385e-35	-0.457239	1.77089e-88	1698	ENSG00000140455	-0.393603	1.07115e-47	-0.543288	3.95442e-97	1253	ENSG00000166681	-0.306916	9.71296e-29	-0.406488	4.80363e-51	1253	ENSG00000120837	-0.301955	1.50495e-15	-0.329124	2.43593e-18	668	ENSG00000129159	-0.299202	1.85878e-36	-0.298219	3.22118e-36	1698	ENSG00000005059	-0.33434	4.21689e-34	-0.376791	1.51523e-43	1253	ENSG00000078668	-0.290924	1.78583e-34	-0.280503	4.52382e-32	1698
ENSG00000124783	-0.292194	8.95346e-35	-0.354541	1.83656e-51	1698	ENSG00000168792	-0.393596	7.28098e-20	-0.574596	5.25974e-45	497	ENSG00000104177	-0.306736	2.74499e-12	-0.348095	1.32754e-15	497	ENSG00000171295	-0.301952	1.50598e-15	-0.341246	1.11517e-19	668	ENSG00000114993	-0.29919	9.77352e-12	-0.247773	2.17678e-08	497	ENSG00000106591	-0.334327	1.91898e-14	-0.308621	1.98713e-12	497	ENSG00000131016	-0.290742	1.97183e-34	-0.34675	3.69748e-49	1698
ENSG00000065978	-0.292111	4.52125e-26	-0.420595	6.9714e-55	1253	ENSG00000143570	-0.393571	1.09134e-47	-0.450697	1.03891e-63	1253	ENSG00000131586	-0.306678	1.07514e-28	-0.358332	2.91385e-39	1253	ENSG00000100220	-0.301868	1.53434e-15	-0.318952	2.91876e-17	668	ENSG00000150627	-0.298959	1.01548e-11	-0.312044	1.09893e-12	497	ENSG00000172716	-0.334304	1.92722e-14	-0.425187	3.07649e-23	497	ENSG00000143153	-0.290636	2.08837e-34	-0.404793	5.92071e-68	1698
ENSG00000176731	-0.292096	3.11973e-11	-0.401713	1.06989e-20	497	ENSG00000198771	-0.393522	7.40855e-20	-0.527994	5.03085e-37	497	ENSG00000089737	-0.30648	1.1703e-28	-0.351172	1.12683e-37	1253	ENSG00000184903	-0.301507	1.66369e-15	-0.316039	5.84251e-17	668	ENSG00000166428	-0.29894	1.0187e-11	-0.351754	6.38213e-16	497	ENSG00000105216	-0.334053	1.53064e-45	-0.406834	1.09645e-68	1698	ENSG00000152990	-0.290306	2.49638e-34	-0.343999	2.32239e-48	1698
ENSG00000069399	-0.292075	9.55081e-35	-0.36795	1.39478e-55	1698	ENSG00000110455	-0.393073	8.22473e-20	-0.445104	1.47883e-25	497	ENSG00000108468	-0.306181	3.51856e-38	-0.349871	4.49676e-50	1698	ENSG00000086200	-0.30133	1.73103e-15	-0.348649	1.58435e-20	668	ENSG00000107874	-0.298845	2.89122e-27	-0.300024	1.77298e-27	1253	ENSG00000149781	-0.333625	2.19125e-14	-0.471475	7.16946e-29	497	ENSG00000100722	-0.290231	2.59941e-34	-0.287069	1.4223e-33	1698
ENSG00000128309	-0.291841	1.08525e-34	-0.343975	2.36016e-48	1698	ENSG00000144455	-0.393029	8.30808e-20	-0.457061	5.04503e-27	497	ENSG00000137871	-0.306162	1.34009e-28	-0.362799	2.84056e-40	1253	ENSG00000136045	-0.300936	7.3084e-12	-0.301752	6.37693e-12	497	ENSG00000188322	-0.298842	1.03542e-11	-0.335101	1.6573e-14	497	ENSG00000120662	-0.333366	6.68446e-34	-0.393478	1.15259e-47	1253	ENSG00000174437	-0.290149	2.71834e-34	-0.308062	1.18553e-38	1698
ENSG00000198951	-0.291581	1.25031e-34	-0.36944	4.72496e-56	1698	ENSG00000177674	-0.392773	8.81909e-20	-0.484384	1.33317e-30	497	ENSG00000119916	-0.306114	3.05222e-12	-0.3535	4.48473e-16	497	ENSG00000087470	-0.300876	1.91614e-15	-0.314066	9.30723e-17	668	ENSG00000188573	-0.298651	1.0686e-11	-0.264942	1.98348e-09	497	ENSG00000085511	-0.333221	2.60624e-45	-0.359885	4.42506e-53	1698	ENSG00000107779	-0.289971	2.99289e-34	-0.274687	8.9751e-31	1698
ENSG00000121691	-0.29136	1.40945e-34	-0.418233	7.14126e-73	1698	ENSG00000204219	-0.392597	9.187e-20	-0.488078	4.13065e-31	497	ENSG00000109180	-0.30603	3.09596e-12	-0.286486	7.63695e-11	497	ENSG00000117174	-0.300557	7.78559e-12	-0.312862	9.52778e-13	497	ENSG00000166348	-0.298625	1.07325e-11	-0.204487	4.30857e-06	497	ENSG00000119725	-0.333218	2.61089e-45	-0.397717	1.87422e-65	1698	ENSG00000109576	-0.289965	4.39338e-11	-0.227887	2.81657e-07	497
ENSG00000130024	-0.291342	6.16009e-26	-0.294439	1.76189e-26	1253	ENSG00000164338	-0.392567	9.25051e-20	-0.527067	7.04871e-37	497	ENSG00000151917	-0.305879	3.17639e-12	-0.400308	1.49685e-20	497	ENSG00000169598	-0.300416	7.97155e-12	-0.300856	7.40749e-12	497	ENSG00000168280	-0.298621	2.57363e-36	-0.301259	5.83765e-37	1698	ENSG00000102317	-0.33319	2.65827e-45	-0.387364	6.65049e-62	1698	ENSG00000151778	-0.289824	4.49388e-11	-0.308646	1.97859e-12	497
ENSG00000198001	-0.291246	6.40258e-26	-0.337939	7.57553e-35	1253	ENSG00000131373	-0.392483	9.43362e-20	-0.486883	6.04361e-31	497	ENSG00000069956	-0.305736	4.5454e-38	-0.36606	5.45924e-55	1698	ENSG00000162601	-0.300222	2.2173e-15	-0.303087	1.16635e-15	668	ENSG00000107331	-0.297609	4.52815e-36	-0.323502	1.15772e-42	1698	ENSG00000187866	-0.332996	2.46712e-14	-0.351287	7.0112e-16	497	ENSG00000163453	-0.289724	3.41941e-34	-0.348552	1.09842e-49	1698
ENSG00000171161	-0.29116	6.62732e-26	-0.326556	1.59916e-32	1253	ENSG00000205208	-0.392448	9.50941e-20	-0.490012	2.22379e-31	497	ENSG00000114405	-0.305634	1.67724e-28	-0.383194	4.24832e-45	1253	ENSG00000170142	-0.300083	8.42537e-12	-0.288764	5.3221e-11	497	ENSG00000042022	-0.297463	4.91172e-36	-0.315776	1.25885e-40	1698	ENSG00000126814	-0.332985	7.99805e-34	-0.350549	1.542e-37	1253	ENSG00000169398	-0.28972	3.4263e-34	-0.307782	1.39473e-38	1698
ENSG00000142765	-0.291147	3.63464e-11	-0.41433	4.87965e-22	497	ENSG00000182899	-0.392337	2.24347e-47	-0.452829	2.27506e-64	1253	ENSG00000115365	-0.305603	4.90612e-38	-0.374502	1.14593e-57	1698	ENSG00000172586	-0.299135	2.82426e-15	-0.317301	4.32962e-17	668	ENSG00000104863	-0.297444	5.15494e-27	-0.279066	7.56316e-24	1253	ENSG00000183431	-0.332926	3.14716e-45	-0.378193	7.28899e-59	1698	ENSG00000145721	-0.289719	4.5699e-11	-0.29565	1.75099e-11	497
ENSG00000157184	-0.291038	6.96149e-26	-0.341726	1.21379e-35	1253	ENSG00000166987	-0.392033	1.04703e-19	-0.413086	6.65549e-22	497	ENSG00000182768	-0.305523	1.75844e-28	-0.371915	2.18469e-42	1253	ENSG00000075336	-0.298847	3.01059e-15	-0.321294	1.66136e-17	668	ENSG00000152910	-0.297341	1.32665e-11	-0.330357	4.04491e-14	497	ENSG00000177119	-0.332656	2.62989e-14	-0.383023	8.18635e-19	497	ENSG00000185630	-0.289709	3.44769e-34	-0.352909	5.64894e-51	1698
ENSG00000168404	-0.290929	3.7643e-11	-0.420088	1.1408e-22	497	ENSG00000114744	-0.392017	1.05105e-19	-0.521752	4.77506e-36	497	ENSG00000176971	-0.305334	3.4848e-12	-0.376732	3.31484e-18	497	ENSG00000165609	-0.298525	3.23338e-15	-0.320023	2.25723e-17	668	ENSG00000078804	-0.297309	1.33375e-11	-0.255472	7.59672e-09	497	ENSG00000109534	-0.332611	9.54023e-34	-0.427592	7.41984e-57	1253	ENSG00000064652	-0.289692	1.19247e-25	-0.287449	2.90647e-25	1253
ENSG00000174839	-0.290746	3.87685e-11	-0.381744	1.09054e-18	497	ENSG00000158122	-0.39176	1.11534e-19	-0.394866	5.41296e-20	497	ENSG00000132294	-0.305195	6.20338e-38	-0.346053	5.90085e-49	1698	ENSG00000139496	-0.298507	3.24618e-15	-0.35403	3.71071e-21	668	ENSG00000105255	-0.297156	5.80375e-27	-0.315499	2.33794e-30	1253	ENSG00000110455	-0.332344	2.789e-14	-0.421379	8.20459e-23	497	ENSG00000152556	-0.28846	6.75118e-34	-0.35445	1.95646e-51	1698
ENSG00000132155	-0.290458	2.29934e-34	-0.396185	6.39754e-65	1698	ENSG00000185602	-0.391609	1.15519e-19	-0.465945	3.75509e-28	497	ENSG00000205688	-0.305185	3.57422e-12	-0.383886	6.74193e-19	497	ENSG00000047315	-0.298324	1.12814e-11	-0.290853	3.81078e-11	497	ENSG00000110074	-0.296589	1.50136e-11	-0.300842	7.42521e-12	497	ENSG00000128789	-0.332302	1.1036e-33	-0.377287	1.15169e-43	1253	ENSG00000198752	-0.288234	2.13003e-25	-0.321215	1.82362e-31	1253
ENSG00000167491	-0.29034	9.20487e-26	-0.342606	7.90059e-36	1253	ENSG00000178346	-0.391473	3.70808e-47	-0.450587	1.12343e-63	1253	ENSG00000129484	-0.305112	6.50522e-38	-0.377416	1.3055e-58	1698	ENSG00000174100	-0.298313	3.38915e-15	-0.286742	4.14339e-14	668	ENSG00000135824	-0.296456	1.53436e-11	-0.274876	4.57678e-10	497	ENSG00000133106	-0.332278	2.8238e-14	-0.454058	1.1932e-26	497	ENSG00000112186	-0.28816	7.93126e-34	-0.333309	2.46464e-45	1698
ENSG00000178035	-0.290137	2.73576e-34	-0.37166	9.32025e-57	1698	ENSG00000164117	-0.391279	1.24675e-19	-0.433391	3.56293e-24	497	ENSG00000138686	-0.304971	3.70674e-12	-0.344491	2.7055e-15	497	ENSG00000203791	-0.298172	3.49659e-15	-0.318596	3.17822e-17	668	ENSG00000198894	-0.296397	1.54928e-11	-0.233502	1.39867e-07	497	ENSG00000163584	-0.332267	2.82966e-14	-0.443817	2.11029e-25	497	ENSG00000170714	-0.288034	5.97736e-11	-0.249446	1.73685e-08	497
ENSG00000139192	-0.290041	1.03742e-25	-0.375047	3.95531e-43	1253	ENSG00000072849	-0.390801	5.47675e-47	-0.464303	5.32407e-68	1253	ENSG00000198689	-0.304949	7.14458e-38	-0.394967	1.69049e-64	1698	ENSG00000134056	-0.298128	3.53065e-15	-0.326812	4.31889e-18	668	ENSG00000068903	-0.296383	7.96751e-27	-0.273536	6.10822e-23	1253	ENSG00000162542	-0.33201	2.96904e-14	-0.410089	1.39809e-21	497	ENSG00000128567	-0.28773	9.98672e-34	-0.368359	1.0372e-55	1698
ENSG00000149262	-0.290036	4.34381e-11	-0.324016	1.30189e-13	497	ENSG00000179933	-0.390772	1.40156e-19	-0.41815	1.8665e-22	497	ENSG00000167641	-0.304886	3.76012e-12	-0.345976	2.01977e-15	497	ENSG00000175691	-0.298109	3.54494e-15	-0.307443	4.33217e-16	668	ENSG00000109654	-0.296236	8.46315e-27	-0.233343	5.89352e-17	1253	ENSG00000099337	-0.331711	3.14051e-14	-0.423875	4.31927e-23	497	ENSG00000128654	-0.287641	1.04749e-33	-0.302732	2.53339e-37	1698
ENSG00000189067	-0.289846	3.20116e-34	-0.331269	9.0275e-45	1698	ENSG00000186625	-0.390752	4.73148e-63	-0.46249	9.71661e-91	1698	ENSG00000162378	-0.304682	3.89248e-12	-0.324541	1.183e-13	497	ENSG00000037474	-0.298006	3.62738e-15	-0.294591	7.67721e-15	668	ENSG00000179036	-0.29612	1.03539e-35	-0.298484	2.77869e-36	1698	ENSG00000159216	-0.331644	7.11647e-45	-0.441529	6.02252e-82	1698	ENSG00000185070	-0.287567	1.08994e-33	-0.304609	8.68265e-38	1698
ENSG00000163867	-0.289817	1.13439e-25	-0.363399	2.07162e-40	1253	ENSG00000151611	-0.390564	1.47041e-19	-0.499649	9.57519e-33	497	ENSG00000136813	-0.304514	9.16723e-38	-0.36677	3.27408e-55	1698	ENSG00000113407	-0.297888	1.21225e-11	-0.264058	2.25371e-09	497	ENSG00000166173	-0.295992	9.35395e-27	-0.255105	4.58607e-20	1253	ENSG00000112282	-0.331566	1.55896e-33	-0.37998	2.57987e-44	1253	ENSG00000137962	-0.287418	1.18051e-33	-0.365409	8.7178e-55	1698
ENSG00000140455	-0.289521	1.27668e-25	-0.423062	1.42197e-55	1253	ENSG00000107438	-0.39047	5.9028e-63	-0.482279	1.27262e-99	1698	ENSG00000088986	-0.304408	9.74137e-38	-0.29677	7.21773e-36	1698	ENSG00000122417	-0.29785	3.75452e-15	-0.321445	1.60208e-17	668	ENSG00000102003	-0.295808	1.23017e-35	-0.290692	2.02515e-34	1698	ENSG00000130255	-0.331385	1.6971e-33	-0.351488	9.60702e-38	1253	ENSG00000068912	-0.287366	6.64503e-11	-0.290227	4.21277e-11	497
ENSG00000137275	-0.289238	4.44393e-34	-0.3282	6.24825e-44	1698	ENSG00000117242	-0.390426	6.1086e-63	-0.444444	3.92361e-83	1698	ENSG00000177970	-0.304185	4.23438e-12	-0.392756	8.85251e-20	497	ENSG00000074266	-0.29756	1.27967e-11	-0.333396	2.28802e-14	497	ENSG00000152932	-0.295629	1.75717e-11	-0.294955	1.96184e-11	497	ENSG00000120742	-0.331088	1.01252e-44	-0.387634	5.39232e-62	1698	ENSG00000163528	-0.287309	6.70498e-11	-0.308293	2.10263e-12	497
ENSG00000100219	-0.289233	4.45523e-34	-0.412578	8.92791e-71	1698	ENSG00000100629	-0.390312	1.55855e-19	-0.469868	1.16359e-28	497	ENSG00000150627	-0.30395	4.4059e-12	-0.414115	5.14863e-22	497	ENSG00000169567	-0.297386	4.159e-15	-0.26598	2.79176e-12	668	ENSG00000145721	-0.295571	1.77393e-11	-0.339288	7.44192e-15	497	ENSG00000184924	-0.331009	3.5814e-14	-0.353569	4.42267e-16	497	ENSG00000073712	-0.287247	1.29364e-33	-0.326739	1.55743e-43	1698
ENSG00000114491	-0.28921	4.51091e-34	-0.303197	1.94395e-37	1698	ENSG00000086666	-0.390142	8.01819e-47	-0.467919	3.57258e-69	1253	ENSG00000169085	-0.303843	4.48592e-12	-0.343789	3.105e-15	497	ENSG00000168566	-0.297338	4.20353e-15	-0.284795	6.24424e-14	668	ENSG00000137343	-0.295364	1.20896e-26	-0.362854	2.75922e-40	1253	ENSG00000170448	-0.330957	3.6163e-14	-0.397235	3.10229e-20	497	ENSG00000198612	-0.287091	1.40548e-33	-0.291644	1.20819e-34	1698
ENSG00000196954	-0.28916	4.63483e-34	-0.456258	4.6381e-88	1698	ENSG00000188846	-0.390108	7.8379e-63	-0.431909	4.10417e-78	1698	ENSG00000103742	-0.303743	4.56256e-12	-0.383559	7.25716e-19	497	ENSG00000197989	-0.297307	4.2324e-15	-0.337616	2.84876e-19	668	ENSG00000139200	-0.295334	1.84389e-11	-0.299451	9.35888e-12	497	ENSG00000107960	-0.33036	2.74122e-33	-0.383221	4.18326e-45	1253	ENSG00000136205	-0.287034	3.42532e-25	-0.3242	4.70729e-32	1253
ENSG00000165792	-0.289106	1.50644e-25	-0.329734	3.67128e-33	1253	ENSG00000121236	-0.389612	1.08899e-46	-0.475748	9.20975e-72	1253	ENSG00000139737	-0.303688	4.60515e-12	-0.306473	2.87063e-12	497	ENSG00000112249	-0.297247	4.28851e-15	-0.374943	1.00507e-23	668	ENSG00000184388	-0.295328	1.84565e-11	-0.289338	4.85669e-11	497	ENSG00000111229	-0.330148	8.9181e-13	-0.406693	3.73261e-19	445	ENSG00000107537	-0.286776	1.66317e-33	-0.379396	2.94766e-59	1698
ENSG00000137310	-0.288977	5.14411e-11	-0.326142	8.82381e-14	497	ENSG00000149273	-0.389524	1.14574e-46	-0.445209	4.92913e-62	1253	ENSG00000110318	-0.303674	4.61613e-12	-0.403777	6.51325e-21	497	ENSG00000072849	-0.296953	4.57548e-15	-0.298725	3.09334e-15	668	ENSG00000163285	-0.295323	1.84714e-11	-0.31703	4.57248e-13	497	ENSG00000153790	-0.330113	4.23298e-14	-0.418393	1.75498e-22	497	ENSG00000166068	-0.286636	7.4586e-11	-0.303058	5.12067e-12	497
ENSG00000092439	-0.288815	5.27905e-11	-0.384168	6.32621e-19	497	ENSG00000092531	-0.389453	1.30865e-62	-0.501293	1.00431e-108	1698	ENSG00000136144	-0.303639	3.90263e-28	-0.378884	4.75142e-44	1253	ENSG00000164332	-0.296221	5.37401e-15	-0.295341	6.51713e-15	668	ENSG00000189410	-0.295242	1.87201e-11	-0.366237	3.19754e-17	497	ENSG00000179021	-0.330061	4.27427e-14	-0.375056	4.78697e-18	497	ENSG00000177970	-0.286582	7.52195e-11	-0.336681	1.22681e-14	497
ENSG00000100129	-0.288785	1.71116e-25	-0.354327	2.27736e-38	1253	ENSG00000140988	-0.389365	1.25646e-46	-0.446887	1.52619e-62	1253	ENSG00000101198	-0.30358	4.6895e-12	-0.410476	1.27059e-21	497	ENSG00000164331	-0.296084	1.63087e-11	-0.280412	1.96916e-10	497	ENSG00000133318	-0.295128	1.33108e-26	-0.243411	2.3438e-18	1253	ENSG00000162997	-0.329932	4.37813e-14	-0.38959	1.84003e-19	497	ENSG00000110435	-0.286172	2.29471e-33	-0.311388	1.69825e-39	1698
ENSG00000137393	-0.288759	5.32622e-11	-0.412007	8.70012e-22	497	ENSG00000101974	-0.389331	1.95298e-19	-0.470303	1.02093e-28	497	ENSG00000177888	-0.30353	4.7291e-12	-0.344737	2.57828e-15	497	ENSG00000068912	-0.295586	6.17728e-15	-0.325269	6.31234e-18	668	ENSG00000132471	-0.295084	1.83511e-35	-0.279791	6.54859e-32	1698	ENSG00000077713	-0.329846	4.44906e-14	-0.437196	1.28455e-24	497	ENSG00000106723	-0.286171	4.81138e-25	-0.244142	1.8439e-18	1253
ENSG00000140497	-0.288673	1.78912e-25	-0.246595	8.19691e-19	1253	ENSG00000140650	-0.389229	1.55829e-62	-0.51883	1.20348e-117	1698	ENSG00000106692	-0.303307	1.82577e-37	-0.310394	3.04359e-39	1698	ENSG00000111203	-0.295144	6.80506e-15	-0.30616	5.8097e-16	668	ENSG00000171130	-0.294854	2.08354e-35	-0.276323	3.90267e-31	1698	ENSG00000151353	-0.329754	4.52601e-14	-0.41551	3.6306e-22	497	ENSG00000042317	-0.285904	5.34334e-25	-0.297151	5.8145e-27	1253
ENSG00000158195	-0.288663	1.79623e-25	-0.336453	1.54318e-34	1253	ENSG00000065135	-0.389192	1.60445e-62	-0.443169	1.30021e-82	1698	ENSG00000123416	-0.303252	1.88401e-37	-0.346384	4.72826e-49	1698	ENSG00000165355	-0.295138	6.81362e-15	-0.33392	7.30887e-19	668	ENSG00000143862	-0.294393	2.14999e-11	-0.210773	2.13296e-06	497	ENSG00000182179	-0.329561	2.65698e-44	-0.424954	2.03435e-75	1698	ENSG00000185774	-0.285773	8.54459e-11	-0.291958	3.18985e-11	497
ENSG00000055070	-0.288655	6.08064e-34	-0.366946	2.883e-55	1698	ENSG00000165806	-0.389095	1.73071e-62	-0.526368	1.20915e-121	1698	ENSG00000171659	-0.303199	5.00033e-12	-0.381983	1.03383e-18	497	ENSG00000170448	-0.295076	6.90588e-15	-0.395656	1.85438e-26	668	ENSG00000061918	-0.294362	1.81816e-26	-0.311156	1.56489e-29	1253	ENSG00000160404	-0.329349	4.88029e-14	-0.369819	1.48909e-17	497	ENSG00000164970	-0.284976	9.68459e-11	-0.26192	3.06261e-09	497
ENSG00000122694	-0.288635	5.43253e-11	-0.303872	4.46388e-12	497	ENSG00000068784	-0.388827	1.71243e-46	-0.46749	4.93245e-69	1253	ENSG00000159079	-0.302997	5.11364e-28	-0.344957	2.494e-36	1253	ENSG00000085721	-0.294984	1.95236e-11	-0.314633	6.98451e-13	497	ENSG00000185736	-0.294265	1.89101e-26	-0.330044	3.1762e-33	1253	ENSG00000164032	-0.329282	3.16791e-44	-0.3659	6.12396e-55	1698	ENSG00000175899	-0.284976	7.69185e-25	-0.349935	2.09879e-37	1253
ENSG00000135046	-0.288601	6.25876e-34	-0.42459	2.8042e-75	1698	ENSG00000148110	-0.388746	2.23364e-19	-0.393975	6.66507e-20	497	ENSG00000168916	-0.302961	5.20513e-12	-0.329159	5.0549e-14	497	ENSG00000058600	-0.294854	7.24946e-15	-0.307142	4.64186e-16	668	ENSG00000157306	-0.294116	2.00911e-26	-0.259534	9.79809e-21	1253	ENSG00000130811	-0.329226	3.28091e-44	-0.380853	9.79948e-60	1698	ENSG00000165495	-0.28496	7.73957e-25	-0.294609	1.6446e-26	1253
ENSG00000136932	-0.288553	1.87682e-25	-0.316189	1.72291e-30	1253	ENSG00000124786	-0.388566	2.32754e-19	-0.355099	3.23986e-16	497	ENSG00000155959	-0.30282	2.41034e-37	-0.341685	1.07431e-47	1698	ENSG00000117862	-0.294798	7.33832e-15	-0.301686	1.5984e-15	668	ENSG00000119711	-0.293917	3.48737e-35	-0.324718	5.46503e-43	1698	ENSG00000124795	-0.329206	3.32347e-44	-0.402151	5.16324e-67	1698	ENSG00000165672	-0.28493	4.43619e-33	-0.263162	2.70553e-28	1698
ENSG00000186184	-0.288487	1.92695e-25	-0.401123	1.24105e-49	1253	ENSG00000187118	-0.388135	2.56921e-19	-0.53418	5.16427e-38	497	ENSG00000162426	-0.30239	5.72914e-12	-0.328146	6.09871e-14	497	ENSG00000111786	-0.294753	7.41172e-15	-0.287278	3.69897e-14	668	ENSG00000109158	-0.293903	2.19122e-26	-0.313708	5.13981e-30	1253	ENSG00000143545	-0.329134	1.05613e-12	-0.362193	3.06103e-15	445	ENSG00000110318	-0.28465	1.01931e-10	-0.294283	2.18873e-11	497
ENSG00000128534	-0.288397	1.99635e-25	-0.433175	1.83088e-58	1253	ENSG00000133106	-0.388033	2.62974e-19	-0.584468	7.27442e-47	497	ENSG00000121766	-0.302289	5.82729e-12	-0.357825	1.85364e-16	497	ENSG00000112078	-0.294702	7.4935e-15	-0.320564	1.98167e-17	668	ENSG00000177542	-0.293795	2.28886e-26	-0.268595	3.79363e-22	1253	ENSG00000142186	-0.329104	5.10713e-14	-0.291635	3.36009e-11	497	ENSG00000163285	-0.284626	1.02318e-10	-0.299396	9.4448e-12	497
ENSG00000175895	-0.288314	2.06325e-25	-0.42198	2.86082e-55	1253	ENSG00000155629	-0.387863	2.73401e-19	-0.517894	1.87448e-35	497	ENSG00000126261	-0.302076	3.67559e-37	-0.337481	1.67882e-46	1698	ENSG00000128699	-0.294618	7.63213e-15	-0.331511	1.34166e-18	668	ENSG00000091513	-0.293606	4.13744e-35	-0.28753	1.11182e-33	1698	ENSG00000144401	-0.328925	5.2798e-14	-0.366633	2.93935e-17	497	ENSG00000176485	-0.284395	5.88631e-33	-0.313187	5.8739e-40	1698
ENSG00000175567	-0.288277	7.45083e-34	-0.42945	3.74507e-77	1698	ENSG00000049656	-0.387394	3.04262e-19	-0.462865	9.323e-28	497	ENSG00000150656	-0.301912	6.2077e-12	-0.381574	1.13292e-18	497	ENSG00000187325	-0.294446	7.9246e-15	-0.305483	6.7789e-16	668	ENSG00000011347	-0.293517	2.47864e-11	-0.35121	7.1211e-16	497	ENSG00000104047	-0.32889	5.43575e-33	-0.361897	4.55713e-40	1253	ENSG00000136158	-0.284376	5.94529e-33	-0.303491	1.64458e-37	1698
ENSG00000153113	-0.287944	8.9076e-34	-0.344452	1.71842e-48	1698	ENSG00000111237	-0.38702	3.31378e-19	-0.468368	1.82459e-28	497	ENSG00000116251	-0.301881	8.17045e-28	-0.311293	1.47459e-29	1253	ENSG00000130713	-0.294315	2.17725e-11	-0.295063	1.92755e-11	497	ENSG00000146090	-0.293489	2.49012e-11	-0.283904	1.14547e-10	497	ENSG00000151611	-0.328672	5.53291e-14	-0.375689	4.16765e-18	497	ENSG00000171867	-0.284289	6.2243e-33	-0.28034	4.92573e-32	1698
ENSG00000118707	-0.287936	8.9432e-34	-0.391551	2.52544e-63	1698	ENSG00000102007	-0.386924	9.34827e-62	-0.590845	2.37981e-160	1698	ENSG00000054965	-0.301644	4.6948e-37	-0.341352	1.33755e-47	1698	ENSG00000109133	-0.294181	8.39618e-15	-0.358749	1.01552e-21	668	ENSG00000180071	-0.29343	2.51403e-11	-0.281197	1.7445e-10	497	ENSG00000169976	-0.328564	6.32191e-33	-0.341488	1.36248e-35	1253	ENSG00000168734	-0.284259	6.32428e-33	-0.317376	4.82034e-41	1698
ENSG00000152404	-0.287741	6.26111e-11	-0.329103	5.10762e-14	497	ENSG00000128284	-0.386592	6.1671e-46	-0.439161	3.19774e-60	1253	ENSG00000189043	-0.301626	9.08936e-28	-0.352101	7.05153e-38	1253	ENSG00000128915	-0.294176	8.4045e-15	-0.295026	6.9816e-15	668	ENSG00000144834	-0.293347	4.76889e-35	-0.29279	6.46657e-35	1698	ENSG00000125835	-0.328558	4.99382e-44	-0.398087	1.39094e-65	1698	ENSG00000119280	-0.284251	1.08502e-10	-0.276803	3.41925e-10	497
ENSG00000174744	-0.287741	9.93092e-34	-0.326001	2.46634e-43	1698	ENSG00000198001	-0.386426	6.78247e-46	-0.454992	4.82274e-65	1253	ENSG00000120837	-0.301624	4.74851e-37	-0.330533	1.43909e-44	1698	ENSG00000110075	-0.29413	8.48962e-15	-0.330165	1.87899e-18	668	ENSG00000204314	-0.293244	2.59089e-11	-0.28812	5.89581e-11	497	ENSG00000123219	-0.32855	5.65983e-14	-0.444401	1.79626e-25	497	ENSG00000127838	-0.284232	1.08827e-10	-0.277206	3.21656e-10	497
ENSG00000134419	-0.287424	6.53416e-10	-0.451874	8.89265e-24	445	ENSG00000185088	-0.386178	7.81177e-46	-0.340455	2.25058e-35	1253	ENSG00000014641	-0.30129	5.73857e-37	-0.361844	1.10871e-53	1698	ENSG00000062194	-0.293479	9.77917e-15	-0.314781	7.86413e-17	668	ENSG00000184368	-0.293143	2.63364e-11	-0.381324	1.19804e-18	497	ENSG00000102007	-0.328086	6.71355e-44	-0.414535	1.69618e-71	1698	ENSG00000119705	-0.283918	1.16284e-24	-0.244694	1.53768e-18	1253
ENSG00000126903	-0.286992	1.48184e-33	-0.375593	5.09221e-58	1698	ENSG00000106443	-0.386078	4.10558e-19	-0.497159	2.1785e-32	497	ENSG00000047249	-0.301242	5.89346e-37	-0.372111	6.69564e-57	1698	ENSG00000147601	-0.293376	2.53608e-11	-0.303305	4.912e-12	497	ENSG00000167123	-0.293005	2.69324e-11	-0.218825	8.39618e-07	497	ENSG00000164649	-0.328071	6.18402e-14	-0.462192	1.13578e-27	497	ENSG00000172260	-0.283913	1.14388e-10	-0.256363	6.71056e-09	497
ENSG00000087302	-0.28699	3.48502e-25	-0.345679	1.74612e-36	1253	ENSG00000006114	-0.386018	4.16128e-19	-0.426269	2.3227e-23	497	ENSG00000152932	-0.301132	7.07343e-12	-0.368933	1.8003e-17	497	ENSG00000116406	-0.293347	1.00649e-14	-0.279135	2.02002e-13	668	ENSG00000144583	-0.292232	3.05181e-11	-0.321126	2.19775e-13	497	ENSG00000135521	-0.327701	6.6223e-14	-0.367459	2.46595e-17	497	ENSG00000120156	-0.283538	9.24843e-33	-0.316111	1.0303e-40	1698
ENSG00000121236	-0.286982	3.49582e-25	-0.347346	7.64378e-37	1253	ENSG00000134046	-0.385991	1.92335e-61	-0.458868	3.55713e-89	1698	ENSG00000198899	-0.301019	7.20793e-12	-0.320249	2.57332e-13	497	ENSG00000138081	-0.293251	2.58827e-11	-0.318064	3.80471e-13	497	ENSG00000198563	-0.292162	9.11195e-35	-0.328219	6.17615e-44	1698	ENSG00000165733	-0.32763	8.92969e-44	-0.383027	1.87243e-60	1698	ENSG00000109390	-0.283521	9.33339e-33	-0.25579	9.01707e-27	1698
ENSG00000139218	-0.286954	1.5122e-33	-0.360294	3.31824e-53	1698	ENSG00000136758	-0.385774	2.27422e-61	-0.428311	1.03646e-76	1698	ENSG00000182175	-0.300822	7.45001e-12	-0.357416	2.01662e-16	497	ENSG00000167196	-0.293194	1.0405e-14	-0.317392	4.23603e-17	668	ENSG00000198053	-0.291813	5.09738e-26	-0.304707	2.48495e-28	1253	ENSG00000160813	-0.327476	6.90287e-14	-0.429607	9.69988e-24	497	ENSG00000163155	-0.283323	1.25411e-10	-0.234398	1.24869e-07	497
ENSG00000167526	-0.286894	1.56182e-33	-0.32909	3.57413e-44	1698	ENSG00000132256	-0.385761	9.90751e-46	-0.470129	6.74643e-70	1253	ENSG00000100575	-0.300703	1.33668e-27	-0.379448	3.47149e-44	1253	ENSG00000111237	-0.293043	1.07515e-14	-0.275098	4.59166e-13	668	ENSG00000033627	-0.291754	1.13781e-34	-0.305943	4.03503e-38	1698	ENSG00000164180	-0.32743	6.96101e-14	-0.378341	2.325e-18	497	ENSG00000177576	-0.283176	1.28329e-10	-0.318148	3.74779e-13	497
ENSG00000162976	-0.28681	7.25598e-11	-0.405854	3.94028e-21	497	ENSG00000077238	-0.385708	2.39316e-61	-0.543519	3.97963e-131	1698	ENSG00000138138	-0.300471	7.89865e-12	-0.299805	8.82435e-12	497	ENSG00000196911	-0.292999	1.08532e-14	-0.265726	2.93283e-12	668	ENSG00000109107	-0.291467	1.32982e-34	-0.274181	1.16015e-30	1698	ENSG00000155438	-0.327384	7.0212e-14	-0.392834	8.69319e-20	497	ENSG00000138759	-0.283028	1.31324e-10	-0.282867	1.34655e-10	497
ENSG00000132256	-0.286789	3.77158e-25	-0.325957	2.10583e-32	1253	ENSG00000051620	-0.385446	2.92896e-61	-0.508416	2.76216e-112	1698	ENSG00000187189	-0.300255	1.0287e-36	-0.358433	1.22656e-52	1698	ENSG00000196850	-0.292854	1.1199e-14	-0.343561	6.09155e-20	668	ENSG00000173915	-0.291314	3.53863e-11	-0.299416	9.41353e-12	497	ENSG00000161998	-0.327218	7.23882e-14	-0.420482	1.03178e-22	497	ENSG00000107104	-0.282972	1.24536e-32	-0.297872	3.90898e-36	1698
ENSG00000169813	-0.286699	1.73277e-33	-0.373135	3.14891e-57	1698	ENSG00000184988	-0.385345	4.84766e-19	-0.477622	1.098e-29	497	ENSG00000100271	-0.300206	1.05725e-36	-0.348171	1.42108e-49	1698	ENSG00000085063	-0.292801	1.13301e-14	-0.328742	2.67888e-18	668	ENSG00000166922	-0.291058	1.66103e-34	-0.250227	1.18061e-25	1698	ENSG00000154359	-0.327069	7.441e-14	-0.33148	3.27937e-14	497	ENSG00000188026	-0.282732	1.37495e-10	-0.30154	6.6073e-12	497
ENSG00000145901	-0.286622	1.80508e-33	-0.42544	1.3249e-75	1698	ENSG00000170293	-0.385129	5.09113e-19	-0.441852	3.62216e-25	497	ENSG00000122378	-0.300038	8.48975e-12	-0.371047	1.14317e-17	497	ENSG00000164073	-0.292697	1.15885e-14	-0.312813	1.24881e-16	668	ENSG00000111640	-0.290939	1.77127e-34	-0.260166	1.14065e-27	1698	ENSG00000071127	-0.327049	1.28382e-43	-0.378924	4.20919e-59	1698	ENSG00000103160	-0.282689	1.38434e-10	-0.288636	5.43149e-11	497
ENSG00000168384	-0.286525	1.90123e-33	-0.378573	5.48149e-59	1698	ENSG00000172586	-0.385019	5.21976e-19	-0.484552	1.26448e-30	497	ENSG00000181915	-0.30003	1.16766e-36	-0.305249	6.01406e-38	1698	ENSG00000067560	-0.292669	1.16582e-14	-0.28499	5.99398e-14	668	ENSG00000123119	-0.290803	3.84105e-11	-0.260521	3.73772e-09	497	ENSG00000153391	-0.327048	7.46947e-14	-0.341312	5.03206e-15	497	ENSG00000003393	-0.28259	1.40569e-10	-0.22464	4.18792e-07	497
ENSG00000188603	-0.286471	1.95677e-33	-0.330277	1.69188e-44	1698	ENSG00000179627	-0.3849	5.36171e-19	-0.497187	2.1589e-32	497	ENSG00000144619	-0.299976	8.57672e-12	-0.326532	8.21451e-14	497	ENSG00000095261	-0.292468	2.93772e-11	-0.259099	4.57085e-09	497	ENSG00000126861	-0.290575	2.15866e-34	-0.289131	4.70682e-34	1698	ENSG00000196363	-0.327011	7.52009e-14	-0.337681	1.01343e-14	497	ENSG00000140993	-0.282312	1.46767e-10	-0.241258	5.16348e-08	497
ENSG00000134802	-0.286363	4.46132e-25	-0.327184	1.19706e-32	1253	ENSG00000008282	-0.384817	4.75151e-61	-0.420847	7.42613e-74	1698	ENSG00000198612	-0.299588	1.49685e-36	-0.325814	2.77017e-43	1698	ENSG00000198455	-0.292436	1.22601e-14	-0.319902	2.32389e-17	668	ENSG00000196814	-0.290441	8.83981e-26	-0.234608	3.96248e-17	1253	ENSG00000141699	-0.326685	1.6116e-43	-0.387547	5.76911e-62	1698	ENSG00000138448	-0.282154	1.9121e-32	-0.368109	1.24288e-55	1698
ENSG00000120690	-0.28631	2.13149e-33	-0.435737	1.26688e-79	1698	ENSG00000170801	-0.384771	5.52045e-19	-0.427261	1.79385e-23	497	ENSG00000134874	-0.299462	1.60656e-36	-0.340578	2.22524e-47	1698	ENSG00000090054	-0.291848	3.24693e-11	-0.272926	6.13229e-10	497	ENSG00000159363	-0.290235	9.60079e-26	-0.245392	1.22134e-18	1253	ENSG00000103642	-0.326556	8.17717e-14	-0.420374	1.06065e-22	497	ENSG00000087495	-0.282145	1.50631e-10	-0.270202	9.19315e-10	497
ENSG00000124508	-0.286068	5.01016e-25	-0.322423	1.05615e-31	1253	ENSG00000128915	-0.384691	1.82042e-45	-0.434874	5.85317e-59	1253	ENSG00000137409	-0.299072	2.63178e-27	-0.334612	3.70618e-34	1253	ENSG00000139117	-0.291023	1.66274e-14	-0.307215	4.56514e-16	668	ENSG00000134222	-0.289981	1.06249e-25	-0.278062	1.10914e-23	1253	ENSG00000113141	-0.32625	2.11246e-43	-0.381641	5.38459e-60	1698	ENSG00000154721	-0.282093	2.36139e-24	-0.344688	2.84652e-36	1253
ENSG00000204622	-0.28583	2.75224e-33	-0.447164	2.99584e-84	1698	ENSG00000128789	-0.384635	1.87894e-45	-0.37668	1.61083e-43	1253	ENSG00000064607	-0.298727	2.42584e-36	-0.35464	1.71577e-51	1698	ENSG00000152749	-0.290494	1.86312e-14	-0.326509	4.65439e-18	668	ENSG00000079156	-0.289871	4.45972e-11	-0.185405	3.19616e-05	497	ENSG00000179627	-0.326171	8.77645e-14	-0.389635	1.8212e-19	497	ENSG00000005486	-0.28209	1.51914e-10	-0.329169	5.04559e-14	497
ENSG00000180843	-0.285719	8.61836e-11	-0.323377	1.46232e-13	497	ENSG00000110077	-0.384622	5.7094e-19	-0.509436	3.53712e-34	497	ENSG00000112851	-0.298712	3.05509e-27	-0.363564	1.89885e-40	1253	ENSG00000136986	-0.290472	1.87194e-14	-0.330295	1.81934e-18	668	ENSG00000165388	-0.289866	4.46349e-11	-0.362206	7.47098e-17	497	ENSG00000155329	-0.326148	1.92884e-32	-0.392194	2.43781e-47	1253	ENSG00000079785	-0.281961	2.11517e-32	-0.219618	5.43097e-20	1698
ENSG00000107672	-0.285425	6.45058e-25	-0.310236	2.33104e-29	1253	ENSG00000101104	-0.384021	6.53901e-19	-0.448838	5.22305e-26	497	ENSG00000178235	-0.298706	1.05892e-11	-0.361381	8.8747e-17	497	ENSG00000143079	-0.290434	1.88736e-14	-0.251469	4.29681e-11	668	ENSG00000101079	-0.289859	1.11591e-25	-0.242224	3.4546e-18	1253	ENSG00000140157	-0.325705	2.36378e-32	-0.377144	1.24623e-43	1253	ENSG00000149313	-0.281818	2.27943e-32	-0.260475	9.8415e-28	1698
ENSG00000196214	-0.285376	9.09583e-11	-0.385297	4.90075e-19	497	ENSG00000143384	-0.384017	8.78421e-61	-0.541789	3.81274e-130	1698	ENSG00000151366	-0.298666	3.1139e-27	-0.315188	2.68107e-30	1253	ENSG00000134748	-0.29029	1.94623e-14	-0.301335	1.72928e-15	668	ENSG00000114757	-0.289743	1.16852e-25	-0.33161	1.5272e-33	1253	ENSG00000143110	-0.325609	9.73078e-14	-0.461343	1.45601e-27	497	ENSG00000133134	-0.281804	1.58795e-10	-0.211886	1.8791e-06	497
ENSG00000172197	-0.285231	9.30559e-11	-0.379884	1.65131e-18	497	ENSG00000184863	-0.383987	6.5892e-19	-0.47925	6.63779e-30	497	ENSG00000114999	-0.298457	1.1035e-11	-0.34549	2.22327e-15	497	ENSG00000092199	-0.290256	1.96068e-14	-0.313388	1.09145e-16	668	ENSG00000114544	-0.289701	1.18854e-25	-0.29858	3.22613e-27	1253	ENSG00000198355	-0.325497	9.93261e-14	-0.342765	3.79309e-15	497	ENSG00000185219	-0.281303	1.71616e-10	-0.290319	4.15142e-11	497
ENSG00000158435	-0.285194	9.35902e-11	-0.369433	1.61735e-17	497	ENSG00000127311	-0.383949	6.64598e-19	-0.398452	2.3264e-20	497	ENSG00000197776	-0.298423	1.1097e-11	-0.314857	6.7143e-13	497	ENSG00000198860	-0.290209	1.98046e-14	-0.267582	2.04321e-12	668	ENSG00000168843	-0.289672	4.60422e-11	-0.329836	4.45741e-14	497	ENSG00000179476	-0.325396	1.01167e-13	-0.336944	1.16685e-14	497	ENSG00000185818	-0.281274	1.72369e-10	-0.291846	3.2481e-11	497
ENSG00000102390	-0.285174	9.38869e-11	-0.314865	6.70408e-13	497	ENSG00000198087	-0.383872	9.81641e-61	-0.58514	1.43548e-156	1698	ENSG00000011426	-0.298209	1.14975e-11	-0.370749	1.21897e-17	497	ENSG00000127022	-0.290025	2.05998e-14	-0.307345	4.43104e-16	668	ENSG00000181409	-0.289556	3.74311e-34	-0.301668	4.63283e-37	1698	ENSG00000185436	-0.325241	1.04081e-13	-0.38887	2.1712e-19	497	ENSG00000166938	-0.281166	1.75266e-10	-0.250014	1.60797e-08	497
ENSG00000139668	-0.285097	9.50271e-11	-0.273535	5.59782e-10	497	ENSG00000143952	-0.38386	2.91544e-45	-0.450901	8.98845e-64	1253	ENSG00000124767	-0.298186	3.28144e-36	-0.359195	7.18643e-53	1698	ENSG00000104497	-0.289929	2.10286e-14	-0.279569	1.84789e-13	668	ENSG00000137171	-0.289535	4.70602e-11	-0.322931	1.58558e-13	497	ENSG00000125898	-0.325205	1.0478e-13	-0.393537	7.3828e-20	497	ENSG00000101134	-0.281011	3.47416e-32	-0.341683	1.07588e-47	1698
ENSG00000197894	-0.285083	7.37467e-25	-0.307794	6.67122e-29	1253	ENSG00000154124	-0.383738	6.97069e-19	-0.447186	8.29071e-26	497	ENSG00000004779	-0.298061	3.51892e-36	-0.307318	1.82469e-38	1698	ENSG00000090989	-0.28992	4.42526e-11	-0.257381	5.8207e-09	497	ENSG00000158715	-0.289516	4.72018e-11	-0.28986	4.46794e-11	497	ENSG00000187790	-0.325097	1.06873e-13	-0.354844	3.4131e-16	497	ENSG00000196867	-0.280984	1.80273e-10	-0.284975	9.68659e-11	497
ENSG00000127720	-0.284943	9.7347e-11	-0.426607	2.1271e-23	497	ENSG00000181472	-0.383718	7.00069e-19	-0.496403	2.7925e-32	497	ENSG00000161981	-0.297856	4.34927e-27	-0.346971	9.20903e-37	1253	ENSG00000178163	-0.289856	2.13629e-14	-0.308052	3.76696e-16	668	ENSG00000134548	-0.289152	1.47883e-25	-0.32767	9.56378e-33	1253	ENSG00000008018	-0.324931	4.7896e-43	-0.390816	4.50091e-63	1698	ENSG00000113657	-0.28098	3.53e-32	-0.363013	4.8348e-54	1698
ENSG00000089159	-0.284941	7.79723e-25	-0.352846	4.83567e-38	1253	ENSG00000204668	-0.382864	8.48343e-19	-0.418879	1.55154e-22	497	ENSG00000110675	-0.297778	1.23456e-11	-0.37659	3.42009e-18	497	ENSG00000109971	-0.289823	2.15135e-14	-0.290957	1.68666e-14	668	ENSG00000173786	-0.289055	4.9028e-34	-0.30668	2.63843e-38	1698	ENSG00000198841	-0.32474	1.14081e-13	-0.375225	4.61381e-18	497	ENSG00000177181	-0.280839	1.8437e-10	-0.284981	9.67678e-11	497
ENSG00000163322	-0.284932	9.75181e-11	-0.381966	1.03774e-18	497	ENSG00000116478	-0.382769	2.28115e-60	-0.4547	2.12371e-87	1698	ENSG00000119013	-0.297612	4.52074e-36	-0.319072	1.73222e-41	1698	ENSG00000093144	-0.289654	2.23035e-14	-0.336048	4.25524e-19	668	ENSG00000198585	-0.28887	5.23281e-11	-0.171816	0.000118413	497	ENSG00000198546	-0.324692	1.15067e-13	-0.377802	2.61912e-18	497	ENSG00000148541	-0.28065	1.89821e-10	-0.327413	6.98343e-14	497
ENSG00000168237	-0.284712	1.00939e-10	-0.394938	5.32268e-20	497	ENSG00000107960	-0.382331	6.90743e-45	-0.427891	6.09618e-57	1253	ENSG00000138078	-0.297504	4.79921e-36	-0.394853	1.85198e-64	1698	ENSG00000047621	-0.288688	2.74143e-14	-0.293647	9.43046e-15	668	ENSG00000185985	-0.288781	5.3072e-11	-0.307882	2.25622e-12	497	ENSG00000106459	-0.324268	4.56343e-32	-0.37525	3.53902e-43	1253	ENSG00000175764	-0.280582	1.91814e-10	-0.313757	8.14484e-13	497
ENSG00000167173	-0.284472	9.36726e-25	-0.353123	4.20187e-38	1253	ENSG00000144034	-0.38221	7.3931e-45	-0.453097	1.87929e-64	1253	ENSG00000172301	-0.29741	1.31163e-11	-0.367142	2.63855e-17	497	ENSG00000163605	-0.288661	2.75716e-14	-0.312191	1.44407e-16	668	ENSG00000068885	-0.288726	5.35377e-11	-0.280438	1.96128e-10	497	ENSG00000179820	-0.323911	1.32682e-13	-0.332902	2.51091e-14	497	ENSG00000128849	-0.280515	1.93804e-10	-0.285052	9.56958e-11	497
ENSG00000010704	-0.284436	5.75918e-33	-0.293281	4.94406e-35	1698	ENSG00000100336	-0.381994	1.03123e-18	-0.442006	3.47185e-25	497	ENSG00000136143	-0.29733	5.28827e-36	-0.380941	9.16356e-60	1698	ENSG00000112282	-0.288469	2.87223e-14	-0.331164	1.46376e-18	668	ENSG00000107130	-0.288414	1.98321e-25	-0.298297	3.62673e-27	1253	ENSG00000106803	-0.32386	9.28656e-43	-0.407513	6.24004e-69	1698	ENSG00000148481	-0.280427	4.48973e-24	-0.250368	2.31374e-19	1253
ENSG00000091947	-0.284172	1.09853e-10	-0.372288	8.74429e-18	497	ENSG00000170190	-0.381915	4.37427e-60	-0.529231	3.44576e-123	1698	ENSG00000101843	-0.297242	5.55505e-36	-0.297559	4.65452e-36	1698	ENSG00000164463	-0.288412	2.90716e-14	-0.31862	3.16029e-17	668	ENSG00000158528	-0.288353	2.03187e-25	-0.257744	1.83489e-20	1253	ENSG00000143633	-0.323835	1.34551e-13	-0.371126	1.1239e-17	497	ENSG00000078872	-0.280341	4.64122e-24	-0.295953	9.50334e-27	1253
ENSG00000130429	-0.284054	7.04557e-33	-0.396345	5.62965e-65	1698	ENSG00000180233	-0.381729	1.09421e-18	-0.532412	9.94552e-38	497	ENSG00000171724	-0.29721	1.35553e-11	-0.365909	3.42711e-17	497	ENSG00000120159	-0.288323	2.96264e-14	-0.314637	8.13576e-17	668	ENSG00000204310	-0.288069	8.32711e-34	-0.313138	6.04655e-40	1698	ENSG00000151846	-0.323817	5.60608e-32	-0.355713	1.12144e-38	1253	ENSG00000182621	-0.280091	5.60432e-32	-0.306408	3.08674e-38	1698
ENSG00000184988	-0.283871	1.15137e-10	-0.352458	5.53748e-16	497	ENSG00000164054	-0.381721	1.09614e-18	-0.431123	6.50302e-24	497	ENSG00000179523	-0.297068	1.38771e-11	-0.347385	1.52867e-15	497	ENSG00000143437	-0.288026	3.15628e-14	-0.317903	3.75086e-17	668	ENSG00000159164	-0.288055	8.39e-34	-0.271707	4.03439e-30	1698	ENSG00000104529	-0.323789	9.70285e-43	-0.362004	9.90072e-54	1698	ENSG00000182604	-0.279954	2.11299e-10	-0.299217	9.73039e-12	497
ENSG00000204219	-0.283411	1.23701e-10	-0.421233	8.51594e-23	497	ENSG00000104714	-0.381708	1.09944e-18	-0.45321	1.51936e-26	497	ENSG00000141540	-0.296949	1.415e-11	-0.344641	2.62724e-15	497	ENSG00000124767	-0.287976	6.03206e-11	-0.279801	2.16305e-10	497	ENSG00000171160	-0.288046	5.96556e-11	-0.250789	1.44726e-08	497	ENSG00000132676	-0.323329	1.28772e-42	-0.369473	4.61483e-56	1698	ENSG00000181322	-0.279953	2.11299e-10	-0.288707	5.37063e-11	497
ENSG00000106263	-0.283311	1.04198e-32	-0.343603	3.02263e-48	1698	ENSG00000070756	-0.381656	7.03547e-17	-0.44255	9.13403e-23	445	ENSG00000005955	-0.296916	6.40352e-27	-0.346121	1.40353e-36	1253	ENSG00000132950	-0.287805	3.30752e-14	-0.308598	3.32245e-16	668	ENSG00000100413	-0.288042	5.96958e-11	-0.321638	2.00382e-13	497	ENSG00000198000	-0.323149	7.59452e-32	-0.367507	2.34452e-41	1253	ENSG00000102452	-0.279669	2.20754e-10	-0.311459	1.21651e-12	497
ENSG00000165280	-0.28303	1.2082e-32	-0.327175	1.1868e-43	1698	ENSG00000146386	-0.381645	1.11506e-18	-0.495078	4.30923e-32	497	ENSG00000166780	-0.296632	7.79505e-36	-0.409279	1.43061e-69	1698	ENSG00000160131	-0.287731	3.36027e-14	-0.303205	1.1359e-15	668	ENSG00000185737	-0.287984	6.02461e-11	-0.314211	7.52111e-13	497	ENSG00000154760	-0.322971	1.57418e-13	-0.437624	1.14436e-24	497	ENSG00000135108	-0.279605	7.21035e-32	-0.274766	8.62443e-31	1698
ENSG00000181873	-0.283025	1.31369e-10	-0.403446	7.0557e-21	497	ENSG00000149781	-0.381628	1.11921e-18	-0.591652	2.93899e-48	497	ENSG00000174437	-0.296475	8.50224e-36	-0.342199	7.65522e-48	1698	ENSG00000107679	-0.287591	3.46122e-14	-0.287302	3.68062e-14	668	ENSG00000074211	-0.287794	6.20937e-11	-0.212166	1.82006e-06	497	ENSG00000121892	-0.322857	1.72145e-42	-0.379759	2.24104e-59	1698	ENSG00000163630	-0.279448	2.28356e-10	-0.305294	3.50858e-12	497
ENSG00000132357	-0.282879	1.34392e-10	-0.384908	5.35261e-19	497	ENSG00000173218	-0.381477	1.11633e-44	-0.46742	5.19921e-69	1253	ENSG00000070718	-0.296063	1.06842e-35	-0.366079	5.38564e-55	1698	ENSG00000154429	-0.287325	3.66204e-14	-0.361632	4.55121e-22	668	ENSG00000177614	-0.287588	2.75181e-25	-0.33374	5.60146e-34	1253	ENSG00000197056	-0.322764	9.04797e-32	-0.327659	9.61582e-33	1253	ENSG00000198934	-0.279315	2.33071e-10	-0.244944	3.177e-08	497
ENSG00000139644	-0.282847	1.33018e-32	-0.254161	1.92798e-26	1698	ENSG00000089154	-0.381456	6.20084e-60	-0.452506	1.78682e-86	1698	ENSG00000157833	-0.295942	1.66936e-11	-0.354196	3.89433e-16	497	ENSG00000124120	-0.287212	3.75153e-14	-0.308006	3.80719e-16	668	ENSG00000087250	-0.287432	1.17153e-33	-0.300022	1.17275e-36	1698	ENSG00000101898	-0.32273	9.1866e-32	-0.373582	8.81965e-43	1253	ENSG00000105928	-0.279313	8.38576e-32	-0.35349	3.79049e-51	1698
ENSG00000090520	-0.282819	1.35663e-10	-0.354206	3.88596e-16	497	ENSG00000159579	-0.38129	1.20705e-18	-0.390007	1.67176e-19	497	ENSG00000170714	-0.295615	1.76125e-11	-0.343476	3.30102e-15	497	ENSG00000106080	-0.287039	6.99827e-11	-0.302868	5.2876e-12	497	ENSG00000106069	-0.287369	3.00023e-25	-0.304579	2.62405e-28	1253	ENSG00000143891	-0.322702	1.65288e-13	-0.487942	4.3138e-31	497	ENSG00000151366	-0.279279	6.97105e-24	-0.21423	1.79049e-14	1253
ENSG00000124570	-0.282728	1.41576e-32	-0.290665	2.05488e-34	1698	ENSG00000092841	-0.380894	9.498e-60	-0.412157	1.27394e-70	1698	ENSG00000054793	-0.295528	1.43646e-35	-0.379176	3.48116e-59	1698	ENSG00000121741	-0.286744	4.14192e-14	-0.325514	5.9451e-18	668	ENSG00000130283	-0.287099	1.39938e-33	-0.293479	4.43581e-35	1698	ENSG00000178977	-0.322669	1.66268e-13	-0.421225	8.53433e-23	497	ENSG00000169744	-0.279258	8.63043e-32	-0.318458	2.51136e-41	1698
ENSG00000197498	-0.282621	1.39898e-10	-0.364773	4.35723e-17	497	ENSG00000188725	-0.380864	1.32762e-18	-0.382441	9.32943e-19	497	ENSG00000074054	-0.295384	1.55519e-35	-0.334291	1.31446e-45	1698	ENSG00000163312	-0.286616	4.25512e-14	-0.282052	1.10667e-13	668	ENSG00000018625	-0.287073	1.41917e-33	-0.251031	8.17227e-26	1698	ENSG00000174652	-0.32241	2.26561e-42	-0.418601	5.19872e-73	1698	ENSG00000122958	-0.278985	9.9369e-32	-0.267919	2.65248e-29	1698
ENSG00000063177	-0.282582	1.52865e-32	-0.330753	1.25175e-44	1698	ENSG00000133639	-0.380617	1.17131e-59	-0.497736	5.60776e-107	1698	ENSG00000120509	-0.295221	1.87843e-11	-0.313695	8.23404e-13	497	ENSG00000132825	-0.285879	8.40392e-11	-0.323061	1.54873e-13	497	ENSG00000103184	-0.286791	1.65001e-33	-0.272109	3.2978e-30	1698	ENSG00000204401	-0.322285	1.7826e-13	-0.354534	3.63538e-16	497	ENSG00000168958	-0.278787	8.41245e-24	-0.243787	2.07242e-18	1253
ENSG00000115128	-0.282528	1.41923e-10	-0.383305	7.68435e-19	497	ENSG00000105373	-0.380614	1.81078e-44	-0.311202	1.53383e-29	1253	ENSG00000163541	-0.295175	1.30603e-26	-0.379155	4.08671e-44	1253	ENSG00000203325	-0.285794	5.06085e-14	-0.305046	7.48755e-16	668	ENSG00000110013	-0.286771	7.30042e-11	-0.247555	2.24162e-08	497	ENSG00000163466	-0.32201	2.8947e-42	-0.38861	2.52462e-62	1698	ENSG00000088986	-0.278714	1.14275e-31	-0.234385	1.27044e-22	1698
ENSG00000118855	-0.282173	2.28947e-24	-0.295624	1.08693e-26	1253	ENSG00000169813	-0.380587	1.19818e-59	-0.499967	4.52583e-108	1698	ENSG00000081154	-0.295126	1.33241e-26	-0.315222	2.64093e-30	1253	ENSG00000058729	-0.285779	5.0776e-14	-0.295208	6.70999e-15	668	ENSG00000175224	-0.286739	1.69659e-33	-0.28983	3.22887e-34	1698	ENSG00000116221	-0.322002	1.87627e-13	-0.328707	5.49699e-14	497	ENSG00000164172	-0.278611	8.99661e-24	-0.244497	1.6408e-18	1253
ENSG00000121858	-0.28217	1.89661e-32	-0.404349	8.5289e-68	1698	ENSG00000169375	-0.380307	1.50313e-18	-0.40082	1.32442e-20	497	ENSG00000197102	-0.295042	1.87832e-35	-0.365369	8.96897e-55	1698	ENSG00000105193	-0.285671	5.19368e-14	-0.282534	1.0013e-13	668	ENSG00000100031	-0.28672	3.87633e-25	-0.32472	3.71142e-32	1253	ENSG00000135249	-0.321875	1.35335e-31	-0.377013	1.33996e-43	1253	ENSG00000166448	-0.278514	2.63469e-10	-0.288791	5.29862e-11	497
ENSG00000180758	-0.282057	1.52704e-10	-0.432711	4.26956e-24	497	ENSG00000104626	-0.38024	1.52555e-18	-0.569349	4.82892e-44	497	ENSG00000185774	-0.295018	1.94152e-11	-0.376498	3.4904e-18	497	ENSG00000057608	-0.285178	5.76195e-14	-0.290321	1.93352e-14	668	ENSG00000176490	-0.286603	7.49685e-11	-0.294841	1.99867e-11	497	ENSG00000120526	-0.321656	1.99727e-13	-0.385084	5.14308e-19	497	ENSG00000109775	-0.278481	9.4558e-24	-0.265755	1.06543e-21	1253
ENSG00000105323	-0.282041	2.02929e-32	-0.400754	1.61065e-66	1698	ENSG00000162927	-0.380022	1.60125e-18	-0.407848	2.42342e-21	497	ENSG00000134121	-0.294626	2.36174e-35	-0.368005	1.34007e-55	1698	ENSG00000179981	-0.285113	5.84024e-14	-0.310018	2.39352e-16	668	ENSG00000101460	-0.286458	7.67042e-11	-0.255946	7.11274e-09	497	ENSG00000185905	-0.321643	2.00192e-13	-0.398322	2.39929e-20	497	ENSG00000146416	-0.278304	2.72095e-10	-0.309808	1.61944e-12	497
ENSG00000161920	-0.281998	1.54098e-10	-0.240082	6.01887e-08	497	ENSG00000167785	-0.379964	1.62213e-18	-0.388787	2.21271e-19	497	ENSG00000131018	-0.294334	2.77429e-35	-0.354317	2.14372e-51	1698	ENSG00000119139	-0.284848	6.17514e-14	-0.305179	7.26499e-16	668	ENSG00000128203	-0.286307	7.85513e-11	-0.302746	5.39664e-12	497	ENSG00000171792	-0.321591	2.021e-13	-0.375646	4.20737e-18	497	ENSG00000162599	-0.278226	2.75348e-10	-0.240859	5.43984e-08	497
ENSG00000108510	-0.281886	1.56791e-10	-0.326898	7.67865e-14	497	ENSG00000023697	-0.379682	3.04631e-44	-0.49423	3.79371e-78	1253	ENSG00000136936	-0.294256	2.89489e-35	-0.312624	8.19757e-40	1698	ENSG00000108599	-0.2845	6.64206e-14	-0.279276	1.96238e-13	668	ENSG00000118518	-0.286189	4.77723e-25	-0.292121	4.50257e-26	1253	ENSG00000038210	-0.321581	2.02466e-13	-0.412349	7.99243e-22	497	ENSG00000101019	-0.278001	1.13525e-23	-0.278706	8.67623e-24	1253
ENSG00000126391	-0.281818	1.58471e-10	-0.350209	8.70563e-16	497	ENSG00000144655	-0.379519	1.79082e-18	-0.475502	2.10649e-29	497	ENSG00000153291	-0.294207	2.21603e-11	-0.355828	2.792e-16	497	ENSG00000149262	-0.284399	6.78419e-14	-0.325086	6.60176e-18	668	ENSG00000132821	-0.286082	8.1396e-11	-0.337474	1.05442e-14	497	ENSG00000135272	-0.321426	4.13625e-42	-0.426405	5.64221e-76	1698	ENSG00000175989	-0.277967	2.8644e-10	-0.339844	6.6854e-15	497
ENSG00000179632	-0.281306	1.71531e-10	-0.343631	3.2023e-15	497	ENSG00000189376	-0.379353	1.85808e-18	-0.437757	1.10401e-24	497	ENSG00000198668	-0.293974	3.38073e-35	-0.329538	2.69546e-44	1698	ENSG00000136783	-0.284357	6.84401e-14	-0.304305	8.85702e-16	668	ENSG00000103034	-0.285972	2.55185e-33	-0.210265	2.02233e-18	1698	ENSG00000057608	-0.321422	4.14817e-42	-0.389605	1.16217e-62	1698	ENSG00000069509	-0.277832	2.92399e-10	-0.258706	4.83143e-09	497
ENSG00000132109	-0.281296	2.99477e-32	-0.34768	1.97943e-49	1698	ENSG00000162997	-0.379288	1.88481e-18	-0.424336	3.83466e-23	497	ENSG00000082898	-0.293911	3.50054e-35	-0.2904	2.37277e-34	1698	ENSG00000173041	-0.284065	7.27633e-14	-0.317307	4.32342e-17	668	ENSG00000164742	-0.285735	2.89393e-33	-0.30821	1.08797e-38	1698	ENSG00000136653	-0.321202	2.16765e-13	-0.421113	8.7828e-23	497	ENSG00000168291	-0.277771	1.85733e-31	-0.25411	1.97363e-26	1698
ENSG00000169105	-0.281238	1.73351e-10	-0.363735	5.42231e-17	497	ENSG00000104081	-0.378986	2.01561e-18	-0.451538	2.44171e-26	497	ENSG00000165704	-0.293815	3.68911e-35	-0.319781	1.12652e-41	1698	ENSG00000159593	-0.283996	1.1292e-10	-0.283964	1.13481e-10	497	ENSG00000116544	-0.285694	8.65121e-11	-0.329914	4.39313e-14	497	ENSG00000141428	-0.320993	2.25086e-13	-0.356965	2.21214e-16	497	ENSG00000107249	-0.277759	2.95665e-10	-0.317316	4.34585e-13	497
ENSG00000120889	-0.281236	3.08997e-32	-0.392909	8.65113e-64	1698	ENSG00000102871	-0.378806	4.59809e-59	-0.45446	2.68391e-87	1698	ENSG00000198763	-0.293744	2.38931e-11	-0.299173	9.80093e-12	497	ENSG00000104320	-0.283975	1.13275e-10	-0.273186	5.89788e-10	497	ENSG00000188519	-0.285497	8.92426e-11	-0.279749	2.1803e-10	497	ENSG00000124074	-0.320624	2.40562e-13	-0.334732	1.77733e-14	497	ENSG00000117519	-0.277683	1.94392e-31	-0.318637	2.25336e-41	1698
ENSG00000179833	-0.281197	3.15349e-32	-0.408175	3.59477e-69	1698	ENSG00000115207	-0.378689	5.02067e-59	-0.39881	7.77142e-66	1698	ENSG00000135297	-0.293547	2.53081e-26	-0.364795	9.91332e-41	1253	ENSG00000135241	-0.283756	7.76141e-14	-0.300746	1.97261e-15	668	ENSG00000155849	-0.28533	3.58821e-33	-0.211063	1.49521e-18	1698	ENSG00000169217	-0.320406	2.62579e-31	-0.36518	8.08679e-41	1253	ENSG00000110237	-0.27759	2.03895e-31	-0.27885	1.0657e-31	1698
ENSG00000152454	-0.281142	1.75942e-10	-0.391911	1.07712e-19	497	ENSG00000142676	-0.378389	6.29265e-59	-0.364336	1.88131e-54	1698	ENSG00000204070	-0.293499	2.58108e-26	-0.39747	1.09787e-48	1253	ENSG00000135847	-0.283752	7.76865e-14	-0.341102	1.15761e-19	668	ENSG00000204653	-0.285323	9.17127e-11	-0.322281	1.78377e-13	497	ENSG00000167196	-0.320344	2.52988e-13	-0.360793	1.00309e-16	497	ENSG00000109184	-0.277407	2.24016e-31	-0.286808	1.6346e-33	1698
ENSG00000185624	-0.28112	3.28154e-32	-0.363504	3.40793e-54	1698	ENSG00000171155	-0.378292	6.60112e-44	-0.449992	1.71246e-63	1253	ENSG00000085760	-0.29348	4.43375e-35	-0.312175	1.06853e-39	1698	ENSG00000155850	-0.283723	7.81473e-14	-0.373251	1.64809e-23	668	ENSG00000139998	-0.28507	7.41149e-25	-0.272766	8.13977e-23	1253	ENSG00000119787	-0.320313	2.54418e-13	-0.332857	2.53236e-14	497	ENSG00000147684	-0.277405	3.12061e-10	-0.29738	1.31811e-11	497
ENSG00000107099	-0.281115	1.76658e-10	-0.373544	6.65683e-18	497	ENSG00000168237	-0.378226	2.38501e-18	-0.485055	1.0787e-30	497	ENSG00000083642	-0.293436	4.54168e-35	-0.322467	2.18711e-42	1698	ENSG00000151876	-0.283669	7.90326e-14	-0.289221	2.44664e-14	668	ENSG00000103266	-0.284954	7.75654e-25	-0.275162	3.32191e-23	1253	ENSG00000100911	-0.320268	8.38268e-42	-0.420943	6.82942e-74	1698	ENSG00000141441	-0.277274	1.49611e-23	-0.299646	2.07422e-27	1253
ENSG00000141325	-0.280995	1.79968e-10	-0.338219	9.13961e-15	497	ENSG00000103061	-0.378212	2.39197e-18	-0.385601	4.57434e-19	497	ENSG00000151778	-0.293396	2.52809e-11	-0.315412	6.08837e-13	497	ENSG00000162542	-0.283322	8.4979e-14	-0.261207	6.99073e-12	668	ENSG00000087258	-0.284948	4.39404e-33	-0.264915	1.15631e-28	1698	ENSG00000107949	-0.320114	2.9933e-31	-0.423108	1.38094e-55	1253	ENSG00000144619	-0.277182	3.22798e-10	-0.226464	3.35378e-07	497
ENSG00000162923	-0.280733	3.99123e-24	-0.369535	7.90442e-42	1253	ENSG00000100219	-0.378161	7.46592e-59	-0.531119	3.23415e-124	1698	ENSG00000174132	-0.29337	2.53862e-11	-0.30835	2.082e-12	497	ENSG00000113851	-0.283235	8.6533e-14	-0.282096	1.09667e-13	668	ENSG00000198300	-0.284926	7.84157e-25	-0.308988	3.99517e-29	1253	ENSG00000005175	-0.319907	3.28462e-31	-0.36334	2.13671e-40	1253	ENSG00000162944	-0.277117	3.26042e-10	-0.305705	3.27189e-12	497
ENSG00000198604	-0.280687	4.11151e-32	-0.426969	3.42066e-76	1698	ENSG00000154760	-0.377989	2.51314e-18	-0.489814	2.36966e-31	497	ENSG00000146005	-0.293161	2.62621e-11	-0.292177	3.07907e-11	497	ENSG00000188243	-0.283119	8.86458e-14	-0.265435	3.1031e-12	668	ENSG00000085998	-0.284756	8.38173e-25	-0.301819	8.38641e-28	1253	ENSG00000200959	-0.319809	2.78495e-13	-0.362808	6.58586e-17	497	ENSG00000114354	-0.277057	1.62469e-23	-0.271287	1.4095e-22	1253
ENSG00000122643	-0.280198	2.03503e-10	-0.39539	4.78741e-20	497	ENSG00000136709	-0.377911	2.55639e-18	-0.409189	1.7445e-21	497	ENSG00000198690	-0.292845	6.27553e-35	-0.33069	1.30257e-44	1698	ENSG00000135828	-0.283004	9.08069e-14	-0.311504	1.69491e-16	668	ENSG00000004142	-0.284462	9.40102e-25	-0.323454	6.61393e-32	1253	ENSG00000140575	-0.319425	1.39857e-41	-0.396765	4.02116e-65	1698	ENSG00000109501	-0.27697	2.80271e-31	-0.292646	6.9949e-35	1698
ENSG00000124370	-0.280162	2.0462e-10	-0.39871	2.18856e-20	497	ENSG00000104518	-0.377767	8.83241e-44	-0.466774	8.43776e-69	1253	ENSG00000078804	-0.292716	2.82218e-11	-0.296202	1.59962e-11	497	ENSG00000145337	-0.282924	9.23153e-14	-0.230967	1.53937e-09	668	ENSG00000186577	-0.284425	1.0558e-10	-0.232557	1.57546e-07	497	ENSG00000119801	-0.319273	4.36584e-31	-0.376229	2.06582e-43	1253	ENSG00000115556	-0.276906	3.36625e-10	-0.349497	1.00377e-15	497
ENSG00000125691	-0.28012	5.52127e-32	-0.345985	6.17458e-49	1698	ENSG00000198945	-0.377488	2.80684e-18	-0.464807	5.26069e-28	497	ENSG00000133142	-0.292658	6.94962e-35	-0.420264	1.23205e-73	1698	ENSG00000100353	-0.282911	9.25674e-14	-0.27439	5.29562e-13	668	ENSG00000090971	-0.284382	1.06305e-10	-0.241135	5.24754e-08	497	ENSG00000117614	-0.31907	1.73363e-41	-0.362307	7.98544e-54	1698	ENSG00000137942	-0.276757	3.1255e-31	-0.361195	1.75534e-53	1698
ENSG00000172780	-0.280067	2.0764e-10	-0.347324	1.54707e-15	497	ENSG00000100129	-0.377471	1.04016e-43	-0.387039	4.77815e-46	1253	ENSG00000196655	-0.292636	3.65871e-26	-0.321458	1.63373e-31	1253	ENSG00000124784	-0.282667	9.73869e-14	-0.327041	4.08177e-18	668	ENSG00000101198	-0.284358	1.067e-10	-0.32479	1.13025e-13	497	ENSG00000137692	-0.318762	3.35898e-13	-0.342319	4.13767e-15	497	ENSG00000110328	-0.276675	3.48681e-10	-0.255602	7.46051e-09	497
ENSG00000171681	-0.279955	5.38195e-24	-0.337733	8.36194e-35	1253	ENSG00000156398	-0.37739	2.86833e-18	-0.549126	1.72936e-40	497	ENSG00000011523	-0.292626	7.07299e-35	-0.301407	5.37036e-37	1698	ENSG00000186132	-0.282292	1.05301e-13	-0.289599	2.2568e-14	668	ENSG00000071189	-0.284254	1.01971e-24	-0.347152	8.42059e-37	1253	ENSG00000139350	-0.318485	3.52927e-13	-0.373915	6.14042e-18	497	ENSG00000161048	-0.276617	3.51741e-10	-0.293957	2.30797e-11	497
ENSG00000139546	-0.279789	6.55435e-32	-0.315725	1.29787e-40	1698	ENSG00000182742	-0.377248	2.95927e-18	-0.432914	4.04508e-24	497	ENSG00000132463	-0.292617	7.1081e-35	-0.33328	2.51033e-45	1698	ENSG00000153187	-0.282202	1.07268e-13	-0.335261	5.20046e-19	668	ENSG00000142549	-0.283865	1.15251e-10	-0.346573	1.7952e-15	497	ENSG00000142534	-0.318396	2.60723e-41	-0.364439	1.74761e-54	1698	ENSG00000132669	-0.276578	3.42506e-31	-0.332104	5.31388e-45	1698
ENSG00000188846	-0.279743	6.71343e-32	-0.288636	6.14251e-34	1698	ENSG00000114491	-0.377114	1.63697e-58	-0.419095	3.39262e-73	1698	ENSG00000101190	-0.292608	7.14363e-35	-0.403173	2.24006e-67	1698	ENSG00000119396	-0.282166	1.50126e-10	-0.260141	3.94456e-09	497	ENSG00000184117	-0.283763	8.21681e-33	-0.2804	4.77384e-32	1698	ENSG00000125779	-0.318133	7.26551e-31	-0.363349	2.12621e-40	1253	ENSG00000081177	-0.276479	3.60227e-31	-0.314414	2.83617e-40	1698
ENSG00000108518	-0.279543	7.44619e-32	-0.353283	4.37133e-51	1698	ENSG00000198589	-0.377061	1.70308e-58	-0.51828	2.33361e-117	1698	ENSG00000135108	-0.292546	7.38964e-35	-0.325789	2.81331e-43	1698	ENSG00000151694	-0.282095	1.51792e-10	-0.281191	1.74606e-10	497	ENSG00000162728	-0.28369	8.53641e-33	-0.277746	1.88155e-31	1698	ENSG00000076650	-0.318097	7.38099e-31	-0.383212	4.20414e-45	1253	ENSG00000171204	-0.27647	2.02841e-23	-0.268026	4.67089e-22	1253
ENSG00000184710	-0.279518	2.25906e-10	-0.418979	1.51256e-22	497	ENSG00000125976	-0.377051	1.71674e-58	-0.450308	1.48682e-85	1698	ENSG00000123562	-0.292483	7.64647e-35	-0.319031	1.7755e-41	1698	ENSG00000163867	-0.282067	1.10326e-13	-0.276873	3.20567e-13	668	ENSG00000185046	-0.283651	1.29022e-24	-0.302622	5.98753e-28	1253	ENSG00000111364	-0.318068	3.80157e-13	-0.349387	1.02609e-15	497	ENSG00000165795	-0.276442	2.05052e-23	-0.268959	3.32122e-22	1253
ENSG00000146278	-0.279492	7.64349e-32	-0.36578	6.67997e-55	1698	ENSG00000164430	-0.376767	3.28947e-18	-0.407706	2.5092e-21	497	ENSG00000165914	-0.292483	2.93078e-11	-0.329785	4.49999e-14	497	ENSG00000198890	-0.28154	1.23058e-13	-0.272737	7.37597e-13	668	ENSG00000049089	-0.283648	8.73026e-33	-0.328249	6.06015e-44	1698	ENSG00000196756	-0.317917	7.99762e-31	-0.396015	2.59642e-48	1253	ENSG00000163053	-0.276313	3.68352e-10	-0.185345	3.21537e-05	497
ENSG00000104299	-0.27923	8.75637e-32	-0.316265	9.39418e-41	1698	ENSG00000120158	-0.376748	1.55138e-43	-0.465693	1.89235e-68	1253	ENSG00000149231	-0.292358	2.99046e-11	-0.332822	2.54902e-14	497	ENSG00000086598	-0.281369	1.27508e-13	-0.3231	1.07226e-17	668	ENSG00000065809	-0.283625	1.19644e-10	-0.236344	9.74723e-08	497	ENSG00000121851	-0.317909	3.91123e-13	-0.388826	2.19297e-19	497	ENSG00000164830	-0.276254	2.20111e-23	-0.245817	1.06087e-18	1253
ENSG00000136147	-0.279203	7.17773e-24	-0.293602	2.47521e-26	1253	ENSG00000136169	-0.376242	3.69172e-18	-0.47338	4.02441e-29	497	ENSG00000062598	-0.292163	4.42795e-26	-0.327617	9.80079e-33	1253	ENSG00000102144	-0.280783	1.43899e-13	-0.291978	1.35367e-14	668	ENSG00000100580	-0.283483	1.22323e-10	-0.291842	3.25011e-11	497	ENSG00000179958	-0.317867	8.17962e-31	-0.408088	1.8014e-51	1253	ENSG00000158528	-0.276239	2.21332e-23	-0.323143	7.61568e-32	1253
ENSG00000132274	-0.279177	8.99778e-32	-0.372881	3.79669e-57	1698	ENSG00000176309	-0.375889	3.98945e-18	-0.407421	2.68958e-21	497	ENSG00000119812	-0.29197	1.01169e-34	-0.365232	9.89821e-55	1698	ENSG00000180408	-0.280612	1.49077e-13	-0.3208	1.87204e-17	668	ENSG00000108852	-0.28342	9.84275e-33	-0.292466	7.71829e-35	1698	ENSG00000148248	-0.317682	4.07202e-13	-0.379386	1.84449e-18	497	ENSG00000144959	-0.276138	3.78229e-10	-0.301524	6.62451e-12	497
ENSG00000153786	-0.279132	7.3738e-24	-0.265887	1.01576e-21	1253	ENSG00000156599	-0.375457	4.38541e-18	-0.435691	1.92601e-24	497	ENSG00000166068	-0.291922	3.20834e-11	-0.359435	1.32948e-16	497	ENSG00000075420	-0.280541	1.51296e-13	-0.277981	2.5582e-13	668	ENSG00000158560	-0.283294	1.05174e-32	-0.270733	6.56504e-30	1698	ENSG00000167208	-0.317531	4.18273e-13	-0.369481	1.60109e-17	497	ENSG00000180440	-0.276131	3.78638e-10	-0.275752	4.00953e-10	497
ENSG00000044446	-0.279107	9.33112e-32	-0.31333	5.39705e-40	1698	ENSG00000146376	-0.375449	4.39296e-18	-0.537058	1.76192e-38	497	ENSG00000165943	-0.291897	1.05277e-34	-0.367098	2.58299e-55	1698	ENSG00000139826	-0.280297	1.59081e-13	-0.322778	1.15974e-17	668	ENSG00000132405	-0.283277	1.26318e-10	-0.281544	1.65329e-10	497	ENSG00000167967	-0.317373	1.01896e-30	-0.396565	1.87635e-48	1253	ENSG00000151327	-0.276098	3.80503e-10	-0.307411	2.44585e-12	497
ENSG00000100139	-0.279071	7.54744e-24	-0.338843	4.90362e-35	1253	ENSG00000166965	-0.375441	4.40042e-18	-0.408667	1.98298e-21	497	ENSG00000166455	-0.291877	3.23165e-11	-0.336815	1.19586e-14	497	ENSG00000197302	-0.280218	1.61694e-13	-0.264075	4.0364e-12	668	ENSG00000188674	-0.283243	1.26981e-10	-0.338822	8.13997e-15	497	ENSG00000090924	-0.317345	4.32355e-13	-0.367701	2.34241e-17	497	ENSG00000106852	-0.276038	2.38795e-23	-0.291836	5.05025e-26	1253
ENSG00000125520	-0.279014	7.71402e-24	-0.425174	3.61055e-56	1253	ENSG00000135521	-0.375341	4.49772e-18	-0.472736	4.89364e-29	497	ENSG00000141425	-0.291742	3.30294e-11	-0.309608	1.6765e-12	497	ENSG00000204272	-0.280121	1.64948e-13	-0.301613	1.62477e-15	668	ENSG00000141314	-0.2832	1.27835e-10	-0.252356	1.16812e-08	497	ENSG00000162771	-0.317242	4.40324e-13	-0.380764	1.35734e-18	497	ENSG00000182400	-0.27596	3.88572e-10	-0.240753	5.51536e-08	497
ENSG00000121644	-0.278965	1.00422e-31	-0.403558	1.63303e-67	1698	ENSG00000143891	-0.375165	4.67474e-18	-0.555116	1.62382e-41	497	ENSG00000197694	-0.291738	1.14764e-34	-0.326389	1.93781e-43	1698	ENSG00000188994	-0.280112	2.06202e-10	-0.292198	3.0685e-11	497	ENSG00000147799	-0.283129	1.29258e-10	-0.285596	8.78675e-11	497	ENSG00000165502	-0.317199	1.1009e-30	-0.376226	2.06921e-43	1253	ENSG00000138400	-0.275947	3.8933e-10	-0.265149	1.92492e-09	497
ENSG00000030582	-0.278961	1.00597e-31	-0.369849	3.50866e-56	1698	ENSG00000083845	-0.375066	7.53904e-58	-0.378139	7.59277e-59	1698	ENSG00000042317	-0.291619	5.51116e-26	-0.399896	2.58938e-49	1253	ENSG00000196470	-0.280091	2.06865e-10	-0.290805	3.83977e-11	497	ENSG00000111652	-0.282681	1.45112e-32	-0.242682	3.49503e-24	1698	ENSG00000105887	-0.317156	4.47106e-13	-0.357257	2.08329e-16	497	ENSG00000123119	-0.275687	4.04937e-10	-0.255114	7.98406e-09	497
ENSG00000106344	-0.278875	8.13521e-24	-0.317907	8.03409e-31	1253	ENSG00000162542	-0.374966	4.88289e-18	-0.4336	3.3693e-24	497	ENSG00000170242	-0.291024	7.0007e-26	-0.339754	3.15928e-35	1253	ENSG00000035862	-0.280025	1.68235e-13	-0.245152	1.34042e-10	668	ENSG00000087152	-0.282365	1.45561e-10	-0.224044	4.50137e-07	497	ENSG00000035681	-0.317055	5.84661e-41	-0.379821	2.13865e-59	1698	ENSG00000006210	-0.275584	5.68705e-31	-0.307439	1.70109e-38	1698
ENSG00000204218	-0.278482	1.28807e-31	-0.340468	2.39059e-47	1698	ENSG00000163513	-0.374918	8.41173e-58	-0.496599	2.00921e-106	1698	ENSG00000180881	-0.29091	3.77589e-11	-0.297396	1.31473e-11	497	ENSG00000009844	-0.27999	1.69474e-13	-0.294032	8.67294e-15	668	ENSG00000100433	-0.28226	2.21371e-24	-0.328191	7.51536e-33	1253	ENSG00000186105	-0.317023	4.57793e-13	-0.448986	5.01061e-26	497	ENSG00000010270	-0.275583	4.11343e-10	-0.259447	4.35162e-09	497
ENSG00000163584	-0.27827	2.73486e-10	-0.39954	1.79687e-20	497	ENSG00000156675	-0.374911	4.26289e-43	-0.542919	5.64793e-97	1253	ENSG00000169020	-0.290373	2.40806e-34	-0.307233	1.91709e-38	1698	ENSG00000136379	-0.27985	1.74403e-13	-0.290718	1.77564e-14	668	ENSG00000110786	-0.282084	1.52066e-10	-0.264754	2.03833e-09	497	ENSG00000100010	-0.31686	4.71251e-13	-0.461927	1.22741e-27	497	ENSG00000150764	-0.275491	5.96503e-31	-0.285379	3.49642e-33	1698
ENSG00000104870	-0.278237	1.46172e-31	-0.394018	3.59593e-64	1698	ENSG00000176303	-0.37484	5.01911e-18	-0.45253	1.84311e-26	497	ENSG00000171530	-0.290279	2.53353e-34	-0.328024	6.97875e-44	1698	ENSG00000083223	-0.279755	1.7786e-13	-0.331032	1.51266e-18	668	ENSG00000182700	-0.281976	1.54632e-10	-0.202478	5.37027e-06	497	ENSG00000099783	-0.316797	6.82627e-41	-0.390297	6.76115e-63	1698	ENSG00000181915	-0.275367	6.35354e-31	-0.268986	1.56536e-29	1698
ENSG00000109171	-0.278065	2.82193e-10	-0.459823	2.26798e-27	497	ENSG00000160219	-0.374718	5.15454e-18	-0.467909	2.0927e-28	497	ENSG00000188706	-0.290042	4.3395e-11	-0.346775	1.72478e-15	497	ENSG00000076650	-0.279251	2.35366e-10	-0.262244	2.92381e-09	497	ENSG00000184985	-0.281956	1.55117e-10	-0.212181	1.81688e-06	497	ENSG00000187522	-0.316564	1.45967e-30	-0.381444	1.13747e-44	1253	ENSG00000112584	-0.275122	4.40992e-10	-0.277826	2.92675e-10	497
ENSG00000134470	-0.278054	1.60579e-31	-0.388138	3.64594e-62	1698	ENSG00000122694	-0.374708	5.16552e-18	-0.335037	1.67746e-14	497	ENSG00000152128	-0.289907	4.43434e-11	-0.350559	8.1147e-16	497	ENSG00000066651	-0.279188	2.37647e-10	-0.254329	8.90122e-09	497	ENSG00000174607	-0.281811	2.63424e-24	-0.30591	1.49174e-28	1253	ENSG00000118197	-0.316493	5.02936e-13	-0.381977	1.0352e-18	497	ENSG00000196353	-0.275018	4.4798e-10	-0.315771	5.7142e-13	497
ENSG00000162927	-0.277901	2.89338e-10	-0.315923	5.56301e-13	497	ENSG00000165792	-0.374664	4.87943e-43	-0.395011	4.68954e-48	1253	ENSG00000079156	-0.289881	4.45314e-11	-0.328369	5.85277e-14	497	ENSG00000111530	-0.279159	2.3871e-10	-0.272549	6.48746e-10	497	ENSG00000135472	-0.281717	2.40286e-32	-0.274705	8.89598e-31	1698	ENSG00000146281	-0.316435	5.08108e-13	-0.360537	1.05795e-16	497	ENSG00000180113	-0.27445	4.87952e-10	-0.287823	6.1805e-11	497
ENSG00000157873	-0.277829	1.80276e-31	-0.342151	7.90236e-48	1698	ENSG00000147813	-0.374604	5.28452e-18	-0.488834	3.24387e-31	497	ENSG00000177889	-0.289821	3.24448e-34	-0.274583	9.45933e-31	1698	ENSG00000129515	-0.279136	2.01944e-13	-0.28519	5.74726e-14	668	ENSG00000137726	-0.281464	3.01153e-24	-0.282615	1.92913e-24	1253	ENSG00000105127	-0.315919	1.15564e-40	-0.368598	8.71876e-56	1698	ENSG00000122126	-0.274421	1.02729e-30	-0.301937	3.97783e-37	1698
ENSG00000102699	-0.277798	2.50059e-09	-0.259118	2.92755e-08	445	ENSG00000173145	-0.374525	5.26456e-43	-0.438283	5.81912e-60	1253	ENSG00000131089	-0.289701	3.46144e-34	-0.359219	7.06786e-53	1698	ENSG00000165119	-0.279073	2.04589e-13	-0.270972	1.04809e-12	668	ENSG00000179083	-0.281412	1.68736e-10	-0.282727	1.37612e-10	497	ENSG00000189266	-0.315849	2.00234e-30	-0.405786	7.37582e-51	1253	ENSG00000181004	-0.274278	5.00739e-10	-0.297048	1.39215e-11	497
ENSG00000186517	-0.277695	2.9858e-10	-0.376123	3.79005e-18	497	ENSG00000176407	-0.374412	5.60098e-43	-0.431825	4.50961e-58	1253	ENSG00000188352	-0.289631	1.22191e-25	-0.380812	1.6204e-44	1253	ENSG00000205808	-0.278996	2.07865e-13	-0.317456	4.17245e-17	668	ENSG00000182195	-0.281385	2.85767e-32	-0.247245	4.56724e-25	1698	ENSG00000162522	-0.315823	5.66243e-13	-0.346001	2.01007e-15	497	ENSG00000170954	-0.274216	1.13985e-30	-0.290712	2.00328e-34	1698
ENSG00000138449	-0.277394	3.12586e-10	-0.316335	5.17223e-13	497	ENSG00000166750	-0.374313	5.63128e-18	-0.48576	8.63057e-31	497	ENSG00000143155	-0.289231	4.46013e-34	-0.286258	2.19166e-33	1698	ENSG00000117475	-0.278931	2.47202e-10	-0.27372	5.44499e-10	497	ENSG00000172803	-0.281383	1.69502e-10	-0.330123	4.2251e-14	497	ENSG00000186283	-0.315781	2.06416e-30	-0.407666	2.33374e-51	1253	ENSG00000175216	-0.274092	1.21329e-30	-0.258201	2.89998e-27	1698
ENSG00000114735	-0.277307	1.47745e-23	-0.315093	2.79598e-30	1253	ENSG00000110063	-0.374203	6.27894e-43	-0.457423	8.31518e-66	1253	ENSG00000140319	-0.289003	5.04353e-34	-0.284286	6.23566e-33	1698	ENSG00000113387	-0.278566	2.26979e-13	-0.275559	4.1837e-13	668	ENSG00000187147	-0.281245	3.27692e-24	-0.256492	2.83751e-20	1253	ENSG00000067167	-0.315619	1.38287e-40	-0.409895	8.54232e-70	1698	ENSG00000140043	-0.273864	5.32863e-10	-0.266932	1.48568e-09	497
ENSG00000102317	-0.277229	2.45436e-31	-0.355769	7.85351e-52	1698	ENSG00000126264	-0.374091	5.91055e-18	-0.513449	8.86798e-35	497	ENSG00000136805	-0.288975	5.14576e-11	-0.372632	8.11455e-18	497	ENSG00000180098	-0.278331	2.38133e-13	-0.298184	3.48665e-15	668	ENSG00000160469	-0.281208	1.74155e-10	-0.304347	4.11992e-12	497	ENSG00000123609	-0.3151	1.88476e-40	-0.448021	1.32573e-84	1698	ENSG00000114790	-0.273654	5.49895e-10	-0.17687	7.35744e-05	497
ENSG00000115970	-0.277161	1.56172e-23	-0.327177	1.2011e-32	1253	ENSG00000079387	-0.374027	5.99263e-18	-0.408682	1.97551e-21	497	ENSG00000120963	-0.288744	1.73983e-25	-0.355001	1.61482e-38	1253	ENSG00000196323	-0.278079	2.50728e-13	-0.312559	1.32519e-16	668	ENSG00000124406	-0.281206	3.13873e-32	-0.257375	4.2847e-27	1698	ENSG00000137776	-0.314928	3.00698e-30	-0.373256	1.05339e-42	1253	ENSG00000197430	-0.273525	5.60653e-10	-0.316774	4.7848e-13	497
ENSG00000158769	-0.277109	1.59297e-23	-0.357023	5.72492e-39	1253	ENSG00000151065	-0.373896	6.16696e-18	-0.412329	8.03216e-22	497	ENSG00000156973	-0.28868	5.99906e-34	-0.316432	8.49704e-41	1698	ENSG00000203668	-0.278022	2.53644e-13	-0.336025	4.28048e-19	668	ENSG00000166257	-0.281113	3.44772e-24	-0.33769	8.5367e-35	1253	ENSG00000058063	-0.314818	2.23045e-40	-0.402729	3.22052e-67	1698	ENSG00000112852	-0.273363	5.74426e-10	-0.292511	2.91748e-11	497
ENSG00000162623	-0.277044	3.29683e-10	-0.395614	4.54264e-20	497	ENSG00000100926	-0.373823	1.89461e-57	-0.441045	9.45273e-82	1698	ENSG00000196867	-0.28843	5.61218e-11	-0.289396	4.81181e-11	497	ENSG00000175470	-0.277764	2.95446e-10	-0.278494	2.64277e-10	497	ENSG00000104833	-0.28105	3.40438e-32	-0.294584	2.41724e-35	1698	ENSG00000111596	-0.314678	3.35741e-30	-0.401766	8.4293e-50	1253	ENSG00000166348	-0.27287	6.18376e-10	-0.307613	2.36276e-12	497
ENSG00000173218	-0.277001	1.65941e-23	-0.322735	9.16918e-32	1253	ENSG00000196954	-0.373484	2.43359e-57	-0.584546	3.52066e-156	1698	ENSG00000146963	-0.288314	2.06347e-25	-0.353125	4.19743e-38	1253	ENSG00000119314	-0.27768	2.72008e-13	-0.311523	1.68768e-16	668	ENSG00000203702	-0.280996	1.7995e-10	-0.227917	2.80613e-07	497	ENSG00000174010	-0.314638	6.9775e-13	-0.37593	3.95362e-18	497	ENSG00000125814	-0.272769	6.27809e-10	-0.272982	6.0812e-10	497
ENSG00000177917	-0.276708	3.46927e-10	-0.283619	1.19765e-10	497	ENSG00000185220	-0.373318	6.99305e-18	-0.416452	2.86561e-22	497	ENSG00000105258	-0.288244	7.58155e-34	-0.334987	8.40624e-46	1698	ENSG00000150457	-0.277464	2.84211e-13	-0.246438	1.06595e-10	668	ENSG00000206052	-0.280673	1.89146e-10	-0.200339	6.77235e-06	497	ENSG00000160593	-0.314504	7.14434e-13	-0.564382	3.79717e-43	497	ENSG00000162104	-0.272726	2.41791e-30	-0.258293	2.77648e-27	1698
ENSG00000146282	-0.276703	3.47178e-10	-0.39501	5.2329e-20	497	ENSG00000172780	-0.373172	7.21723e-18	-0.430952	6.80453e-24	497	ENSG00000172508	-0.288204	5.81766e-11	-0.282954	1.32835e-10	497	ENSG00000198818	-0.277375	2.89437e-13	-0.304153	9.16765e-16	668	ENSG00000171385	-0.280459	4.62859e-32	-0.272799	2.33104e-30	1698	ENSG00000175390	-0.314481	1.13452e-11	-0.397185	2.87708e-18	445	ENSG00000106540	-0.272619	6.41939e-10	-0.259147	4.54021e-09	497
ENSG00000166439	-0.276675	3.48643e-10	-0.368361	2.03463e-17	497	ENSG00000132205	-0.372962	7.55424e-18	-0.399171	1.96147e-20	497	ENSG00000175928	-0.287976	6.03269e-11	-0.351441	6.79744e-16	497	ENSG00000125812	-0.277126	3.04458e-13	-0.271175	1.00657e-12	668	ENSG00000130226	-0.280426	1.96469e-10	-0.234322	1.26081e-07	497	ENSG00000124571	-0.314154	7.5969e-13	-0.328237	5.99696e-14	497	ENSG00000180287	-0.272558	6.47834e-10	-0.309359	1.74996e-12	497
ENSG00000035403	-0.276542	3.48802e-31	-0.366854	3.08029e-55	1698	ENSG00000176783	-0.372875	1.29634e-42	-0.418698	2.34595e-54	1253	ENSG00000147121	-0.287924	2.40903e-25	-0.332607	9.55751e-34	1253	ENSG00000159596	-0.27686	3.21412e-13	-0.294851	7.25384e-15	668	ENSG00000137824	-0.280421	4.50032e-24	-0.318858	5.25597e-31	1253	ENSG00000120539	-0.313966	7.85242e-13	-0.452123	2.06897e-26	497	ENSG00000168916	-0.272402	6.63146e-10	-0.236332	9.76182e-08	497
ENSG00000123609	-0.276365	3.81902e-31	-0.411261	2.71341e-70	1698	ENSG00000139668	-0.372619	8.13862e-18	-0.31942	2.98584e-13	497	ENSG00000205707	-0.28774	6.26279e-11	-0.356621	2.37403e-16	497	ENSG00000126945	-0.276768	3.43755e-10	-0.252465	1.15077e-08	497	ENSG00000074855	-0.280377	1.9798e-10	-0.242413	4.4384e-08	497	ENSG00000180917	-0.313805	8.0766e-13	-0.360985	9.63828e-17	497	ENSG00000108946	-0.272393	2.8596e-30	-0.232787	2.49865e-22	1698
ENSG00000160799	-0.276208	3.74264e-10	-0.325012	1.08536e-13	497	ENSG00000143178	-0.37259	4.70506e-57	-0.469882	5.4645e-94	1698	ENSG00000132970	-0.287658	1.03787e-33	-0.350576	2.78351e-50	1698	ENSG00000164096	-0.276738	3.29448e-13	-0.20672	7.0003e-08	668	ENSG00000188191	-0.28032	4.67706e-24	-0.288115	2.23303e-25	1253	ENSG00000204264	-0.313674	4.40271e-40	-0.419832	1.79173e-73	1698	ENSG00000172915	-0.272273	9.77926e-23	-0.307838	6.54655e-29	1253
ENSG00000168890	-0.276167	3.7657e-10	-0.329084	5.12571e-14	497	ENSG00000105856	-0.372535	4.89887e-57	-0.430059	2.17009e-77	1698	ENSG00000185090	-0.287654	6.34795e-11	-0.344042	2.9545e-15	497	ENSG00000066557	-0.276661	3.49398e-10	-0.26722	1.42464e-09	497	ENSG00000198816	-0.280284	4.743e-24	-0.274245	4.68611e-23	1253	ENSG00000187145	-0.31358	8.40182e-13	-0.29802	1.18613e-11	497	ENSG00000122729	-0.272226	3.10966e-30	-0.340116	3.01281e-47	1698
ENSG00000168802	-0.275772	3.99774e-10	-0.370654	1.24435e-17	497	ENSG00000110700	-0.372431	1.65083e-42	-0.335137	2.88864e-34	1253	ENSG00000164659	-0.287598	6.40492e-11	-0.32215	1.82665e-13	497	ENSG00000006451	-0.276621	3.374e-13	-0.305257	7.13663e-16	668	ENSG00000151366	-0.280113	5.06552e-24	-0.231177	1.15671e-16	1253	ENSG00000083535	-0.313572	4.67549e-40	-0.385818	2.198e-61	1698	ENSG00000089220	-0.272029	3.43181e-30	-0.273304	1.80666e-30	1698
ENSG00000119285	-0.275619	2.79634e-23	-0.294673	1.60217e-26	1253	ENSG00000172936	-0.372405	5.39177e-57	-0.501642	6.75501e-109	1698	ENSG00000176871	-0.287575	1.08511e-33	-0.304518	9.14569e-38	1698	ENSG00000182986	-0.276479	3.47222e-13	-0.345143	4.01828e-20	668	ENSG00000103647	-0.28006	5.69543e-32	-0.217521	1.24045e-19	1698	ENSG00000188243	-0.313508	8.50814e-13	-0.364702	4.42314e-17	497	ENSG00000113140	-0.27192	3.62492e-30	-0.350628	2.68847e-50	1698
ENSG00000153250	-0.275363	6.36725e-31	-0.338706	7.5673e-47	1698	ENSG00000186105	-0.372209	8.89355e-18	-0.52641	8.94393e-37	497	ENSG00000175216	-0.287569	1.089e-33	-0.325074	4.38468e-43	1698	ENSG00000095574	-0.276462	3.48421e-13	-0.300528	2.07117e-15	668	ENSG00000198908	-0.279969	5.35279e-24	-0.271841	1.14772e-22	1253	ENSG00000158122	-0.313395	8.67839e-13	-0.32863	5.57587e-14	497	ENSG00000119812	-0.271797	3.85563e-30	-0.234321	1.30532e-22	1698
ENSG00000168672	-0.275348	4.262e-10	-0.292596	2.87763e-11	497	ENSG00000160799	-0.372129	9.05051e-18	-0.42754	1.66785e-23	497	ENSG00000136521	-0.287557	1.09586e-33	-0.29785	3.95814e-36	1698	ENSG00000119335	-0.276443	3.61167e-10	-0.26169	3.16451e-09	497	ENSG00000161981	-0.279929	5.43458e-24	-0.273567	6.03855e-23	1253	ENSG00000120690	-0.313394	5.19874e-40	-0.403244	2.11359e-67	1698	ENSG00000165338	-0.271784	7.27056e-10	-0.259017	4.62414e-09	497
ENSG00000198252	-0.275302	4.29165e-10	-0.366056	3.32252e-17	497	ENSG00000154957	-0.372072	9.16274e-18	-0.423813	4.38979e-23	497	ENSG00000109390	-0.287437	1.16846e-33	-0.287101	1.398e-33	1698	ENSG00000113649	-0.276117	3.7941e-10	-0.304414	4.07344e-12	497	ENSG00000154975	-0.279923	5.44747e-24	-0.2966	7.29185e-27	1253	ENSG00000198676	-0.313261	8.88428e-13	-0.271624	7.44589e-10	497	ENSG00000001460	-0.27138	7.72059e-10	-0.170719	0.000131058	497
ENSG00000104081	-0.27528	4.30599e-10	-0.364698	4.42689e-17	497	ENSG00000162851	-0.371626	2.55483e-42	-0.458533	3.70943e-66	1253	ENSG00000079819	-0.287391	1.19734e-33	-0.356136	6.08525e-52	1698	ENSG00000106723	-0.275722	4.04771e-13	-0.309449	2.72998e-16	668	ENSG00000115365	-0.27979	6.55123e-32	-0.263904	1.88982e-28	1698	ENSG00000114125	-0.313229	6.33971e-30	-0.364881	9.47574e-41	1253	ENSG00000140450	-0.271313	7.79717e-10	-0.297729	1.24447e-11	497
ENSG00000168476	-0.275265	3.19532e-23	-0.239597	8.09369e-18	1253	ENSG00000172315	-0.371428	1.05308e-17	-0.412621	7.4713e-22	497	ENSG00000183773	-0.287349	6.66248e-11	-0.331267	3.41272e-14	497	ENSG00000134440	-0.275502	4.23205e-13	-0.257296	1.46298e-11	668	ENSG00000164659	-0.279759	2.17724e-10	-0.286096	8.12161e-11	497	ENSG00000099910	-0.313221	8.94693e-13	-0.315539	5.95381e-13	497	ENSG00000151718	-0.271153	1.48108e-22	-0.294872	1.47777e-26	1253
ENSG00000143891	-0.275157	4.38666e-10	-0.458654	3.18385e-27	497	ENSG00000173214	-0.371345	1.07197e-17	-0.424976	3.24916e-23	497	ENSG00000111300	-0.287251	6.76745e-11	-0.290715	3.89593e-11	497	ENSG00000095787	-0.275501	4.23264e-13	-0.327669	3.49538e-18	668	ENSG00000205289	-0.279586	2.23576e-10	-0.256868	6.25391e-09	497	ENSG00000115053	-0.312986	6.61882e-40	-0.373833	1.8796e-57	1698	ENSG00000198964	-0.271065	5.56248e-30	-0.284504	5.55714e-33	1698
ENSG00000141543	-0.275131	7.16348e-31	-0.35572	8.12249e-52	1698	ENSG00000145740	-0.370939	3.70676e-42	-0.463911	7.12245e-68	1253	ENSG00000138002	-0.287164	6.86062e-11	-0.349918	9.22784e-16	497	ENSG00000114391	-0.275331	4.27316e-10	-0.20606	3.62097e-06	497	ENSG00000188690	-0.279405	7.9957e-32	-0.269541	1.18851e-29	1698	ENSG00000104626	-0.312837	9.56821e-13	-0.458362	3.465e-27	497	ENSG00000171766	-0.270874	6.11844e-30	-0.358924	8.69307e-53	1698
ENSG00000148730	-0.274978	7.74348e-31	-0.370703	1.8802e-56	1698	ENSG00000143924	-0.370799	3.9983e-42	-0.477128	3.16838e-72	1253	ENSG00000164608	-0.287082	3.36046e-25	-0.35589	1.02455e-38	1253	ENSG00000141279	-0.275313	4.28479e-10	-0.302671	5.46505e-12	497	ENSG00000170903	-0.279313	2.33143e-10	-0.262068	2.99856e-09	497	ENSG00000118705	-0.312627	8.18054e-40	-0.421997	2.72539e-74	1698	ENSG00000172748	-0.270846	8.35752e-10	-0.255384	7.69011e-09	497
ENSG00000187838	-0.274964	3.57863e-23	-0.277091	1.60389e-23	1253	ENSG00000135686	-0.370778	4.04375e-42	-0.426245	1.79435e-56	1253	ENSG00000139910	-0.287079	1.41456e-33	-0.387946	4.23386e-62	1698	ENSG00000153207	-0.275308	4.40123e-13	-0.381579	1.40424e-24	668	ENSG00000001460	-0.279197	2.37334e-10	-0.223696	4.69478e-07	497	ENSG00000162241	-0.312276	1.05529e-12	-0.368544	1.95652e-17	497	ENSG00000014641	-0.270777	6.42327e-30	-0.268066	2.4667e-29	1698
ENSG00000162645	-0.274946	7.87109e-31	-0.422945	1.18917e-74	1698	ENSG00000165312	-0.370754	1.2178e-17	-0.44707	8.56411e-26	497	ENSG00000148411	-0.287073	1.41908e-33	-0.341914	9.23676e-48	1698	ENSG00000168275	-0.27501	4.67382e-13	-0.266198	2.67625e-12	668	ENSG00000183044	-0.279033	9.69605e-32	-0.247709	3.70436e-25	1698	ENSG00000123444	-0.312196	9.95628e-30	-0.324898	3.42113e-32	1253	ENSG00000197450	-0.27073	8.50206e-10	-0.304785	3.82506e-12	497
ENSG00000187824	-0.274917	4.54798e-10	-0.367643	2.37147e-17	497	ENSG00000168890	-0.370622	1.2528e-17	-0.425793	2.6287e-23	497	ENSG00000111906	-0.286968	1.50123e-33	-0.309513	5.09571e-39	1698	ENSG00000151466	-0.274983	4.69973e-13	-0.317372	4.25608e-17	668	ENSG00000205356	-0.27896	2.46085e-10	-0.219506	7.74768e-07	497	ENSG00000138867	-0.311938	1.11926e-12	-0.37145	1.04809e-17	497	ENSG00000185737	-0.270646	8.60811e-10	-0.214751	1.35175e-06	497
ENSG00000068079	-0.274632	9.22808e-31	-0.356667	4.20937e-52	1698	ENSG00000123992	-0.3706	2.0275e-56	-0.405147	4.42271e-68	1698	ENSG00000148700	-0.286879	1.57399e-33	-0.317201	5.35487e-41	1698	ENSG00000111224	-0.274781	4.89411e-13	-0.299558	2.57118e-15	668	ENSG00000105649	-0.27888	1.04914e-31	-0.270968	5.8393e-30	1698	ENSG00000171490	-0.311903	1.25455e-39	-0.339167	5.6024e-47	1698	ENSG00000133401	-0.270594	7.03709e-30	-0.345988	6.16203e-49	1698
ENSG00000102158	-0.274631	4.05524e-23	-0.296935	6.35479e-27	1253	ENSG00000068697	-0.370438	2.28222e-56	-0.389131	1.68173e-62	1698	ENSG00000133641	-0.286811	1.63216e-33	-0.315434	1.54424e-40	1698	ENSG00000055044	-0.27469	4.985e-13	-0.314057	9.32664e-17	668	ENSG00000011426	-0.278679	2.56926e-10	-0.287034	7.00347e-11	497	ENSG00000184508	-0.31167	1.17283e-12	-0.283625	1.19649e-10	497	ENSG00000184284	-0.27057	8.70581e-10	-0.285996	8.24991e-11	497
ENSG00000108639	-0.274583	9.46374e-31	-0.364493	1.68096e-54	1698	ENSG00000077458	-0.370378	1.32027e-17	-0.497013	2.28554e-32	497	ENSG00000170264	-0.286782	2.71933e-19	-0.262417	2.67114e-16	942	ENSG00000133028	-0.274581	5.09558e-13	-0.289869	2.13021e-14	668	ENSG00000179796	-0.278598	2.60102e-10	-0.314216	7.51486e-13	497	ENSG00000160588	-0.311518	1.20428e-12	-0.462126	1.15791e-27	497	ENSG00000140323	-0.270566	8.71138e-10	-0.284499	1.04366e-10	497
ENSG00000114738	-0.274427	1.02409e-30	-0.411378	2.45695e-70	1698	ENSG00000133193	-0.370315	1.33843e-17	-0.452085	2.09119e-26	497	ENSG00000182670	-0.286353	2.08366e-33	-0.306566	2.81736e-38	1698	ENSG00000197969	-0.27457	5.10719e-13	-0.26134	6.81599e-12	668	ENSG00000176533	-0.27855	1.24387e-31	-0.317225	5.27892e-41	1698	ENSG00000077312	-0.311478	1.61044e-39	-0.37136	1.1622e-56	1698	ENSG00000132872	-0.270519	8.77212e-10	-0.280811	1.85146e-10	497
ENSG00000104325	-0.274392	1.04264e-30	-0.335636	5.5358e-46	1698	ENSG00000005059	-0.370308	5.21124e-42	-0.457475	8.00802e-66	1253	ENSG00000131725	-0.286198	4.7611e-25	-0.321476	1.62089e-31	1253	ENSG00000143315	-0.27442	5.26379e-13	-0.239232	3.78365e-10	668	ENSG00000170390	-0.278517	2.63347e-10	-0.261062	3.46103e-09	497	ENSG00000138750	-0.311453	1.37524e-29	-0.38781	3.07283e-46	1253	ENSG00000188352	-0.270493	1.88993e-22	-0.31393	4.66392e-30	1253
ENSG00000109618	-0.274211	5.05816e-10	-0.377979	2.51844e-18	497	ENSG00000033030	-0.370061	5.95346e-42	-0.440475	1.30108e-60	1253	ENSG00000187123	-0.285894	8.38366e-11	-0.332694	2.61116e-14	497	ENSG00000127914	-0.274412	4.9077e-10	-0.27925	2.35394e-10	497	ENSG00000183513	-0.27806	2.82409e-10	-0.201966	5.6782e-06	497	ENSG00000080608	-0.311451	1.63621e-39	-0.40371	1.44227e-67	1698	ENSG00000169439	-0.270442	7.59159e-30	-0.339148	5.673e-47	1698
ENSG00000135272	-0.274204	1.14635e-30	-0.361372	1.54878e-53	1698	ENSG00000068724	-0.369867	1.47373e-17	-0.370987	1.15818e-17	497	ENSG00000165323	-0.285836	8.46066e-11	-0.386693	3.56977e-19	497	ENSG00000086189	-0.274259	5.02138e-10	-0.24389	3.65312e-08	497	ENSG00000169992	-0.278039	2.83299e-10	-0.296732	1.46645e-11	497	ENSG00000091947	-0.311343	1.24146e-12	-0.414522	4.65027e-22	497	ENSG00000104671	-0.270439	7.60435e-30	-0.283618	8.86528e-33	1698
ENSG00000114423	-0.273998	1.27274e-30	-0.37741	1.31187e-58	1698	ENSG00000165359	-0.36986	1.47575e-17	-0.391625	1.1507e-19	497	ENSG00000197982	-0.285622	8.7505e-11	-0.302194	5.92091e-12	497	ENSG00000171634	-0.27408	5.63535e-13	-0.327711	3.45897e-18	668	ENSG00000110076	-0.277834	1.79876e-31	-0.267896	2.68323e-29	1698	ENSG00000118680	-0.310994	1.67913e-29	-0.311829	1.16798e-29	1253	ENSG00000183722	-0.270277	2.04619e-22	-0.301754	8.61486e-28	1253
ENSG00000198087	-0.273914	1.32769e-30	-0.39724	2.74902e-65	1698	ENSG00000140598	-0.369847	6.68104e-42	-0.408221	1.65927e-51	1253	ENSG00000143862	-0.285616	8.75867e-11	-0.25881	4.761e-09	497	ENSG00000166734	-0.273774	5.9924e-13	-0.246774	1.00378e-10	668	ENSG00000160014	-0.277815	1.81649e-31	-0.245055	1.21886e-24	1698	ENSG00000156831	-0.310983	1.32135e-12	-0.381752	1.08871e-18	497	ENSG00000152413	-0.270159	8.7402e-30	-0.30855	8.92826e-39	1698
ENSG00000177425	-0.27347	1.66189e-30	-0.293817	3.68571e-35	1698	ENSG00000128708	-0.3698	3.63457e-56	-0.478122	1.04606e-97	1698	ENSG00000162373	-0.285573	6.08529e-25	-0.326901	1.36409e-32	1253	ENSG00000109861	-0.273669	6.11981e-13	-0.312788	1.25606e-16	668	ENSG00000204851	-0.277651	3.00594e-10	-0.306739	2.74365e-12	497	ENSG00000163626	-0.310943	1.33071e-12	-0.354362	3.76459e-16	497	ENSG00000147642	-0.270104	2.18112e-22	-0.290379	9.06474e-26	1253
ENSG00000065135	-0.273432	1.69397e-30	-0.312114	1.10731e-39	1698	ENSG00000155542	-0.369748	1.51166e-17	-0.427994	1.48102e-23	497	ENSG00000174106	-0.285504	6.25228e-25	-0.351088	1.17546e-37	1253	ENSG00000119446	-0.273448	6.39725e-13	-0.318816	3.01509e-17	668	ENSG00000182667	-0.277627	1.30834e-23	-0.261021	5.79484e-21	1253	ENSG00000165359	-0.310774	1.37024e-12	-0.389546	1.85885e-19	497	ENSG00000153558	-0.270101	8.99638e-30	-0.319835	1.09041e-41	1698
ENSG00000198546	-0.273372	5.73634e-10	-0.347402	1.52328e-15	497	ENSG00000171302	-0.369595	7.65158e-42	-0.470962	3.58749e-70	1253	ENSG00000074201	-0.285462	3.34661e-33	-0.289903	3.10354e-34	1698	ENSG00000135747	-0.273404	6.45417e-13	-0.22376	5.0144e-09	668	ENSG00000040608	-0.277601	3.02851e-10	-0.306427	2.89367e-12	497	ENSG00000141325	-0.310742	1.3779e-12	-0.376992	3.13066e-18	497	ENSG00000188153	-0.270085	9.07069e-30	-0.362576	6.59664e-54	1698
ENSG00000040531	-0.273314	1.79792e-30	-0.315336	1.63718e-40	1698	ENSG00000179387	-0.369556	1.57539e-17	-0.412896	6.977e-22	497	ENSG00000177613	-0.285215	3.81399e-33	-0.230577	6.31256e-22	1698	ENSG00000084092	-0.272878	7.17124e-13	-0.299166	2.80481e-15	668	ENSG00000115073	-0.277525	2.10809e-31	-0.266497	5.33617e-29	1698	ENSG00000177192	-0.310741	1.87332e-29	-0.353917	2.80617e-38	1253	ENSG00000116285	-0.270012	9.455e-10	-0.373648	6.50788e-18	497
ENSG00000178346	-0.273306	6.65752e-23	-0.306725	1.05383e-28	1253	ENSG00000135269	-0.369393	4.89071e-56	-0.52527	4.68918e-121	1698	ENSG00000155016	-0.285167	9.39967e-11	-0.315082	6.45356e-13	497	ENSG00000180957	-0.272878	6.17665e-10	-0.277586	3.03575e-10	497	ENSG00000138650	-0.27746	3.09457e-10	-0.206318	3.51883e-06	497	ENSG00000079150	-0.310415	1.45805e-12	-0.390966	1.34019e-19	497	ENSG00000119421	-0.269766	2.4698e-22	-0.282969	1.68193e-24	1253
ENSG00000188283	-0.273203	5.883e-10	-0.330453	3.97319e-14	497	ENSG00000130023	-0.369205	1.69843e-17	-0.394784	5.51769e-20	497	ENSG00000067057	-0.285117	4.01705e-33	-0.282773	1.3828e-32	1698	ENSG00000159579	-0.27287	7.18213e-13	-0.269152	1.5016e-12	668	ENSG00000006282	-0.277422	1.41431e-23	-0.334125	4.66751e-34	1253	ENSG00000149136	-0.310271	3.2715e-39	-0.359597	5.42003e-53	1698	ENSG00000011201	-0.269685	1.10641e-29	-0.379329	3.10154e-59	1698
ENSG00000169756	-0.273125	1.97744e-30	-0.328186	6.30407e-44	1698	ENSG00000176393	-0.36907	6.18538e-56	-0.444517	3.66369e-83	1698	ENSG00000125814	-0.285066	9.54953e-11	-0.359747	1.24637e-16	497	ENSG00000164151	-0.272625	6.4145e-10	-0.26256	2.79475e-09	497	ENSG00000165572	-0.277348	3.14772e-10	-0.260992	3.4954e-09	497	ENSG00000151135	-0.310081	1.54497e-12	-0.290192	4.23656e-11	497	ENSG00000177453	-0.269473	1.02374e-09	-0.22268	5.30542e-07	497
ENSG00000185009	-0.273117	5.95922e-10	-0.359462	1.32208e-16	497	ENSG00000101191	-0.368919	1.10054e-41	-0.378115	7.28036e-44	1253	ENSG00000129586	-0.28485	8.07877e-25	-0.364109	1.42457e-40	1253	ENSG00000187118	-0.272594	7.58983e-13	-0.32971	2.10493e-18	668	ENSG00000107295	-0.277236	2.44495e-31	-0.280776	3.92624e-32	1698	ENSG00000132357	-0.309894	1.59557e-12	-0.399365	1.87333e-20	497	ENSG00000171817	-0.269134	1.07606e-09	-0.255793	7.2653e-09	497
ENSG00000102034	-0.273098	2.00476e-30	-0.428959	5.80993e-77	1698	ENSG00000188921	-0.36884	1.8367e-17	-0.509653	3.28439e-34	497	ENSG00000171160	-0.284771	1.0002e-10	-0.329516	4.73084e-14	497	ENSG00000042429	-0.272482	7.76077e-13	-0.361793	4.35028e-22	668	ENSG00000100412	-0.27701	2.74558e-31	-0.278909	1.03343e-31	1698	ENSG00000187257	-0.309859	1.60543e-12	-0.372246	8.82265e-18	497	ENSG00000075945	-0.268984	1.56647e-29	-0.256861	5.45743e-27	1698
ENSG00000163145	-0.273073	5.99921e-10	-0.347567	1.47437e-15	497	ENSG00000188171	-0.368835	1.83865e-17	-0.370809	1.20328e-17	497	ENSG00000111142	-0.284429	9.5244e-25	-0.374188	6.33316e-43	1253	ENSG00000182827	-0.272245	6.78804e-10	-0.267893	1.29106e-09	497	ENSG00000105520	-0.276909	1.71805e-23	-0.324246	4.6095e-32	1253	ENSG00000160446	-0.309816	1.6173e-12	-0.415499	3.64077e-22	497	ENSG00000103021	-0.268887	1.11593e-09	-0.326586	8.13215e-14	497
ENSG00000131351	-0.27307	6.00154e-10	-0.367574	2.4067e-17	497	ENSG00000130935	-0.368516	1.3662e-41	-0.463515	9.55082e-68	1253	ENSG00000130288	-0.284384	5.92084e-33	-0.319247	1.55766e-41	1698	ENSG00000134882	-0.272137	8.31412e-13	-0.299125	2.83087e-15	668	ENSG00000145990	-0.276686	1.86929e-23	-0.266676	7.63223e-22	1253	ENSG00000174173	-0.309779	1.62781e-12	-0.272338	6.69458e-10	497	ENSG00000165424	-0.268487	2.00383e-29	-0.311783	1.34649e-39	1698
ENSG00000178977	-0.273036	6.03188e-10	-0.386594	3.65088e-19	497	ENSG00000090060	-0.368497	9.38412e-56	-0.471266	1.31976e-94	1698	ENSG00000142875	-0.284378	5.93755e-33	-0.319042	1.76411e-41	1698	ENSG00000146963	-0.272066	6.97186e-10	-0.239139	6.80239e-08	497	ENSG00000111181	-0.276372	3.80428e-31	-0.274477	9.9867e-31	1698	ENSG00000181817	-0.309642	1.66657e-12	-0.313962	7.85842e-13	497	ENSG00000048342	-0.268398	1.19897e-09	-0.278037	2.83411e-10	497
ENSG00000186174	-0.272995	6.06935e-10	-0.284238	1.08722e-10	497	ENSG00000125450	-0.368493	1.38345e-41	-0.422024	2.78083e-55	1253	ENSG00000183018	-0.28424	1.08686e-10	-0.273936	5.27096e-10	497	ENSG00000185602	-0.271962	8.60829e-13	-0.296149	5.46047e-15	668	ENSG00000103723	-0.276248	4.05487e-31	-0.236983	4.18462e-23	1698	ENSG00000159596	-0.309338	1.75631e-12	-0.343596	3.22454e-15	497	ENSG00000136813	-0.268351	2.14344e-29	-0.26302	2.89791e-28	1698
ENSG00000158927	-0.272762	6.28397e-10	-0.320916	2.28257e-13	497	ENSG00000156876	-0.36834	2.04391e-17	-0.39975	1.70936e-20	497	ENSG00000164172	-0.28393	1.15738e-24	-0.387092	4.63413e-46	1253	ENSG00000100567	-0.2719	7.14638e-10	-0.234346	1.25703e-07	497	ENSG00000145362	-0.27618	4.19792e-31	-0.236851	4.42859e-23	1698	ENSG00000198589	-0.309333	5.65949e-39	-0.369821	3.58107e-56	1698	ENSG00000145029	-0.268199	1.23454e-09	-0.285098	9.50063e-11	497
ENSG00000113328	-0.272739	2.40286e-30	-0.342402	6.69355e-48	1698	ENSG00000126903	-0.36832	1.06706e-55	-0.51771	4.63348e-117	1698	ENSG00000172086	-0.283756	1.23844e-24	-0.308457	5.02141e-29	1253	ENSG00000031003	-0.271849	7.20007e-10	-0.266836	1.50662e-09	497	ENSG00000204377	-0.27614	3.78099e-10	-0.25049	1.50738e-08	497	ENSG00000015532	-0.30929	3.50728e-29	-0.371083	3.42779e-42	1253	ENSG00000152767	-0.268097	2.42915e-29	-0.345405	9.10013e-49	1698
ENSG00000160516	-0.272684	8.39284e-23	-0.353841	2.91666e-38	1253	ENSG00000113369	-0.368317	2.05392e-17	-0.434168	2.89548e-24	497	ENSG00000124207	-0.283601	8.94719e-33	-0.36982	3.58193e-56	1698	ENSG00000189159	-0.271844	8.81239e-13	-0.332637	1.01076e-18	668	ENSG00000156298	-0.276095	4.38367e-31	-0.24486	1.33004e-24	1698	ENSG00000119333	-0.30924	1.78648e-12	-0.365581	3.67363e-17	497	ENSG00000050165	-0.267828	5.02091e-22	-0.277592	1.32591e-23	1253
ENSG00000134825	-0.272618	8.60222e-23	-0.286822	3.72377e-25	1253	ENSG00000185905	-0.368239	2.08837e-17	-0.555857	1.20767e-41	497	ENSG00000005513	-0.283439	1.2316e-10	-0.354012	4.04265e-16	497	ENSG00000006744	-0.271774	7.28098e-10	-0.292531	2.90791e-11	497	ENSG00000166793	-0.276082	3.81477e-10	-0.25716	6.00291e-09	497	ENSG00000156398	-0.309195	1.80032e-12	-0.464042	6.59309e-28	497	ENSG00000120327	-0.267765	1.31557e-09	-0.233003	1.48943e-07	497
ENSG00000148110	-0.272509	6.52658e-10	-0.28031	2.00006e-10	497	ENSG00000123329	-0.368176	2.11672e-17	-0.452752	1.73056e-26	497	ENSG00000184005	-0.28311	1.29645e-10	-0.326398	8.41918e-14	497	ENSG00000135521	-0.271472	9.48944e-13	-0.27686	3.21378e-13	668	ENSG00000123560	-0.275976	4.65917e-31	-0.227976	1.85639e-21	1698	ENSG00000135686	-0.309027	3.92883e-29	-0.36279	2.85301e-40	1253	ENSG00000164841	-0.267636	1.34048e-09	-0.258449	5.00997e-09	497
ENSG00000136518	-0.272335	2.94403e-30	-0.390766	4.67872e-63	1698	ENSG00000065060	-0.367965	2.2141e-17	-0.430427	7.81676e-24	497	ENSG00000157851	-0.283015	1.31572e-10	-0.316671	4.87286e-13	497	ENSG00000141627	-0.271433	9.56277e-13	-0.314108	9.21599e-17	668	ENSG00000157103	-0.275876	4.90061e-31	-0.245538	9.8238e-25	1698	ENSG00000160055	-0.308958	1.87541e-12	-0.338317	8.97068e-15	497	ENSG00000168216	-0.267563	5.52923e-22	-0.263988	2.01296e-21	1253
ENSG00000115207	-0.272303	2.99168e-30	-0.339672	4.02811e-47	1698	ENSG00000060339	-0.367859	2.26451e-17	-0.350103	8.8921e-16	497	ENSG00000170954	-0.282868	1.31556e-32	-0.327188	1.17696e-43	1698	ENSG00000175768	-0.271121	1.01758e-12	-0.25949	9.68268e-12	668	ENSG00000147684	-0.275834	3.96056e-10	-0.236428	9.64286e-08	497	ENSG00000152558	-0.308901	7.28088e-39	-0.397809	1.73946e-65	1698	ENSG00000198013	-0.267482	1.37107e-09	-0.32354	1.41968e-13	497
ENSG00000160813	-0.272183	6.85067e-10	-0.360109	1.15609e-16	497	ENSG00000145287	-0.367634	2.19104e-41	-0.4971	3.56454e-79	1253	ENSG00000185189	-0.282802	1.36011e-10	-0.361976	7.83872e-17	497	ENSG00000145348	-0.271114	1.01887e-12	-0.275987	3.83611e-13	668	ENSG00000100302	-0.275833	3.96107e-10	-0.292099	3.11791e-11	497	ENSG00000161265	-0.308779	1.93397e-12	-0.355568	2.94444e-16	497	ENSG00000062725	-0.267468	3.31223e-29	-0.26411	1.70997e-28	1698
ENSG00000084092	-0.272023	7.01598e-10	-0.392905	8.5523e-20	497	ENSG00000168826	-0.367631	2.37745e-17	-0.388578	2.32111e-19	497	ENSG00000185818	-0.282778	1.36523e-10	-0.318111	3.7729e-13	497	ENSG00000105887	-0.27097	1.0484e-12	-0.300494	2.08708e-15	668	ENSG00000169862	-0.275743	5.24504e-31	-0.261772	5.28571e-28	1698	ENSG00000159322	-0.308623	1.98641e-12	-0.351101	7.27836e-16	497	ENSG00000115041	-0.26734	1.39989e-09	-0.236106	1.00481e-07	497
ENSG00000167785	-0.272006	7.03407e-10	-0.299131	9.86989e-12	497	ENSG00000002549	-0.367626	2.19976e-41	-0.47461	2.21207e-71	1253	ENSG00000087053	-0.282719	1.42261e-32	-0.346468	4.46957e-49	1698	ENSG00000127463	-0.270888	8.30566e-10	-0.262604	2.77694e-09	497	ENSG00000197106	-0.275577	4.11725e-10	-0.282681	1.386e-10	497	ENSG00000138085	-0.308545	4.8342e-29	-0.334046	4.84653e-34	1253	ENSG00000112304	-0.26707	4.02908e-29	-0.294914	2.01604e-35	1698
ENSG00000172216	-0.271998	3.48648e-30	-0.232427	2.9079e-22	1698	ENSG00000070476	-0.367614	2.21377e-41	-0.440223	1.54627e-60	1253	ENSG00000116885	-0.282494	1.42674e-10	-0.369559	1.57442e-17	497	ENSG00000150776	-0.270708	1.1044e-12	-0.270317	1.19322e-12	668	ENSG00000163686	-0.275407	3.02955e-23	-0.222197	1.76113e-15	1253	ENSG00000153975	-0.308448	2.04729e-12	-0.354173	3.91186e-16	497	ENSG00000079156	-0.267065	1.45716e-09	-0.250623	1.48021e-08	497
ENSG00000152518	-0.271809	3.83366e-30	-0.43056	1.38323e-77	1698	ENSG00000116874	-0.367518	2.33114e-41	-0.417117	6.40757e-54	1253	ENSG00000113312	-0.282159	1.90753e-32	-0.313319	5.43431e-40	1698	ENSG00000182400	-0.270686	1.10919e-12	-0.282421	1.02499e-13	668	ENSG00000185760	-0.275252	4.32421e-10	-0.233835	1.34102e-07	497	ENSG00000112343	-0.308366	9.93812e-39	-0.42329	8.79039e-75	1698	ENSG00000151693	-0.267034	4.1004e-29	-0.314565	2.59199e-40	1698
ENSG00000189429	-0.271801	7.25206e-10	-0.326393	8.42705e-14	497	ENSG00000154781	-0.367471	2.45974e-17	-0.404019	6.14374e-21	497	ENSG00000063176	-0.282089	1.97865e-32	-0.311477	1.61194e-39	1698	ENSG00000203875	-0.270595	1.12938e-12	-0.241938	2.36241e-10	668	ENSG00000145198	-0.275193	4.36312e-10	-0.308786	1.93172e-12	497	ENSG00000183617	-0.308351	2.08144e-12	-0.343113	3.54378e-15	497	ENSG00000151025	-0.266918	1.48877e-09	-0.283391	1.241e-10	497
ENSG00000137656	-0.271632	7.43616e-10	-0.318267	3.66946e-13	497	ENSG00000147535	-0.367305	2.54857e-17	-0.475013	2.44639e-29	497	ENSG00000137766	-0.282079	1.5218e-10	-0.377353	2.89178e-18	497	ENSG00000205604	-0.270264	1.2057e-12	-0.323258	1.03189e-17	668	ENSG00000059122	-0.275078	4.43954e-10	-0.238231	7.64963e-08	497	ENSG00000169621	-0.308111	2.16921e-12	-0.303883	4.45563e-12	497	ENSG00000198075	-0.266901	1.49255e-09	-0.277619	3.02064e-10	497
ENSG00000168288	-0.271465	1.31951e-22	-0.313044	6.87266e-30	1253	ENSG00000139370	-0.367156	2.63045e-17	-0.476642	1.48463e-29	497	ENSG00000069966	-0.282025	2.04638e-32	-0.310604	2.6909e-39	1698	ENSG00000171150	-0.270179	9.22354e-10	-0.292879	2.74881e-11	497	ENSG00000149557	-0.274894	8.07991e-31	-0.248079	3.13419e-25	1698	ENSG00000138668	-0.308057	1.1889e-38	-0.392417	1.27607e-63	1698	ENSG00000152954	-0.266488	1.58493e-09	-0.303693	4.60104e-12	497
ENSG00000144554	-0.271447	7.64383e-10	-0.371867	9.5777e-18	497	ENSG00000174840	-0.367107	2.65802e-17	-0.484123	1.44757e-30	497	ENSG00000152954	-0.281829	1.58199e-10	-0.35058	8.08074e-16	497	ENSG00000113161	-0.270001	9.46987e-10	-0.25924	4.48092e-09	497	ENSG00000185742	-0.27484	4.60148e-10	-0.250804	1.44419e-08	497	ENSG00000148803	-0.307977	2.21967e-12	-0.398382	2.36551e-20	497	ENSG00000203965	-0.266371	1.61215e-09	-0.233262	1.44157e-07	497
ENSG00000204264	-0.271404	4.69405e-30	-0.411484	2.24781e-70	1698	ENSG00000164758	-0.367011	2.71257e-17	-0.437917	1.05712e-24	497	ENSG00000110066	-0.281806	2.6394e-24	-0.30885	4.23972e-29	1253	ENSG00000114744	-0.269512	1.39865e-12	-0.30235	1.37712e-15	668	ENSG00000176912	-0.274815	4.61844e-10	-0.304713	3.87216e-12	497	ENSG00000100814	-0.30779	6.68321e-29	-0.338139	6.87989e-35	1253	ENSG00000128845	-0.266001	6.80346e-29	-0.281346	2.91677e-32	1698
ENSG00000103319	-0.271404	7.69314e-10	-0.337029	1.14806e-14	497	ENSG00000085871	-0.366989	2.79578e-55	-0.402969	2.6462e-67	1698	ENSG00000125351	-0.281764	2.68249e-24	-0.342652	7.72649e-36	1253	ENSG00000152240	-0.269468	1.41105e-12	-0.308364	3.50592e-16	668	ENSG00000063015	-0.274764	4.65407e-10	-0.27534	4.26755e-10	497	ENSG00000172175	-0.307611	1.53952e-38	-0.3866	1.20144e-61	1698	ENSG00000181709	-0.265932	7.03751e-29	-0.306116	3.65253e-38	1698
ENSG00000163785	-0.271329	4.87408e-30	-0.3405	2.34201e-47	1698	ENSG00000100300	-0.366983	2.80732e-55	-0.500637	2.11628e-108	1698	ENSG00000073584	-0.281729	2.38895e-32	-0.299813	1.31899e-36	1698	ENSG00000075415	-0.269064	1.52765e-12	-0.291563	1.48028e-14	668	ENSG00000205804	-0.274641	4.74104e-10	-0.263838	2.32603e-09	497	ENSG00000187684	-0.30752	3.35127e-11	-0.40545	4.89315e-19	445	ENSG00000149084	-0.265892	1.01393e-21	-0.254196	6.27323e-20	1253
ENSG00000204668	-0.271248	7.87292e-10	-0.359213	1.39217e-16	497	ENSG00000111481	-0.366825	3.37327e-41	-0.395516	3.48299e-48	1253	ENSG00000155099	-0.281715	1.61018e-10	-0.309345	1.75424e-12	497	ENSG00000162419	-0.268814	1.60481e-12	-0.306277	5.65727e-16	668	ENSG00000172458	-0.274635	4.74545e-10	-0.1767	7.47785e-05	497	ENSG00000053900	-0.307496	2.41022e-12	-0.442074	3.40837e-25	497	ENSG00000184515	-0.265628	1.79591e-09	-0.249115	1.81651e-08	497
ENSG00000037757	-0.271242	7.88041e-10	-0.211294	2.01045e-06	497	ENSG00000065978	-0.366771	3.47183e-41	-0.470651	4.54253e-70	1253	ENSG00000138698	-0.281584	2.87474e-24	-0.286094	4.95959e-25	1253	ENSG00000163322	-0.268758	1.62252e-12	-0.266999	2.2894e-12	668	ENSG00000167191	-0.274556	9.59129e-31	-0.246927	5.2703e-25	1698	ENSG00000124942	-0.307259	1.88764e-38	-0.296058	1.07159e-35	1698	ENSG00000177875	-0.265626	1.79659e-09	-0.266235	1.64448e-09	497
ENSG00000176476	-0.271202	1.45414e-22	-0.256587	2.74516e-20	1253	ENSG00000162971	-0.366431	3.06869e-17	-0.436691	1.47199e-24	497	ENSG00000174373	-0.281389	2.85309e-32	-0.358039	1.61645e-52	1698	ENSG00000085224	-0.26866	1.15369e-09	-0.243094	4.05822e-08	497	ENSG00000066185	-0.274517	4.83029e-10	-0.286972	7.07292e-11	497	ENSG00000111332	-0.307254	2.51216e-12	-0.362541	6.96534e-17	497	ENSG00000115252	-0.265465	1.8389e-09	-0.265226	1.9036e-09	497
ENSG00000100906	-0.271166	5.28846e-30	-0.364707	1.44192e-54	1698	ENSG00000064703	-0.366377	3.10396e-17	-0.466798	2.91448e-28	497	ENSG00000171703	-0.281342	2.92291e-32	-0.370247	2.62379e-56	1698	ENSG00000139505	-0.268443	1.72591e-12	-0.285307	5.6071e-14	668	ENSG00000196358	-0.274466	4.86754e-10	-0.262236	2.92742e-09	497	ENSG00000179833	-0.307191	1.9636e-38	-0.411398	2.41694e-70	1698	ENSG00000134138	-0.265403	9.11405e-29	-0.267697	2.95873e-29	1698
ENSG00000104365	-0.271139	5.3598e-30	-0.345041	1.1603e-48	1698	ENSG00000108298	-0.366322	4.5218e-55	-0.382783	2.25601e-60	1698	ENSG00000147654	-0.281297	2.99242e-32	-0.343465	3.31171e-48	1698	ENSG00000152219	-0.268065	1.85869e-12	-0.245741	1.20714e-10	668	ENSG00000149428	-0.27446	1.00715e-30	-0.260622	9.17114e-28	1698	ENSG00000121864	-0.30711	2.5749e-12	-0.374152	5.83234e-18	497	ENSG00000181191	-0.265363	1.22742e-21	-0.259617	9.51366e-21	1253
ENSG00000106803	-0.271069	5.55161e-30	-0.300376	9.61094e-37	1698	ENSG00000166188	-0.366101	3.29085e-17	-0.395532	4.63051e-20	497	ENSG00000198648	-0.281285	3.01068e-32	-0.366404	4.26187e-55	1698	ENSG00000075407	-0.268056	1.86202e-12	-0.295186	6.74224e-15	668	ENSG00000116675	-0.274352	1.06397e-30	-0.266511	5.30162e-29	1698	ENSG00000136146	-0.306995	9.39271e-29	-0.349868	2.17059e-37	1253	ENSG00000100167	-0.26524	1.89987e-09	-0.297857	1.21844e-11	497
ENSG00000144655	-0.270967	8.20825e-10	-0.41428	4.9404e-22	497	ENSG00000117859	-0.366	5.23263e-41	-0.385716	1.01679e-45	1253	ENSG00000082397	-0.281205	3.14013e-32	-0.318693	2.17791e-41	1698	ENSG00000185963	-0.267922	1.28569e-09	-0.259546	4.2912e-09	497	ENSG00000145428	-0.274312	4.98197e-10	-0.208823	2.65913e-06	497	ENSG00000102524	-0.306971	2.63682e-12	-0.408044	2.31008e-21	497	ENSG00000171224	-0.265133	1.92957e-09	-0.260449	3.77622e-09	497
ENSG00000110047	-0.270847	6.20257e-30	-0.346901	3.34234e-49	1698	ENSG00000173198	-0.365784	3.51971e-17	-0.486507	6.81014e-31	497	ENSG00000100347	-0.28115	3.23078e-32	-0.311024	2.10313e-39	1698	ENSG00000135486	-0.267883	1.92629e-12	-0.285075	5.88718e-14	668	ENSG00000140067	-0.274267	5.01547e-10	-0.308824	1.9189e-12	497	ENSG00000167470	-0.306966	2.63921e-12	-0.330673	3.81359e-14	497	ENSG00000082684	-0.265041	1.95552e-09	-0.290474	4.04931e-11	497
ENSG00000134882	-0.270768	8.45443e-10	-0.360464	1.07393e-16	497	ENSG00000130545	-0.365727	3.56203e-17	-0.444459	1.76752e-25	497	ENSG00000189237	-0.280912	1.82282e-10	-0.342074	4.33951e-15	497	ENSG00000147382	-0.267847	1.93987e-12	-0.321477	1.58944e-17	668	ENSG00000196632	-0.274256	5.02371e-10	-0.298068	1.1768e-11	497	ENSG00000152056	-0.306865	2.6849e-12	-0.349565	9.90359e-16	497	ENSG00000120688	-0.265036	1.0899e-28	-0.242587	3.64413e-24	1698
ENSG00000182718	-0.270746	6.52491e-30	-0.389092	1.73421e-62	1698	ENSG00000188589	-0.365043	4.11622e-17	-0.412344	8.00272e-22	497	ENSG00000111832	-0.28091	3.72777e-24	-0.298938	2.78174e-27	1253	ENSG00000133789	-0.267551	1.35725e-09	-0.269108	1.08025e-09	497	ENSG00000155980	-0.274066	1.22945e-30	-0.27737	2.28218e-31	1698	ENSG00000181135	-0.306504	2.85575e-12	-0.328561	5.64765e-14	497	ENSG00000171659	-0.26503	1.95858e-09	-0.312646	9.8939e-13	497
ENSG00000154760	-0.270558	8.7216e-10	-0.396721	3.50176e-20	497	ENSG00000187866	-0.365028	4.1291e-17	-0.395515	4.64937e-20	497	ENSG00000162755	-0.280505	1.94107e-10	-0.376116	3.79536e-18	497	ENSG00000197501	-0.267548	2.05663e-12	-0.25927	1.00941e-11	668	ENSG00000165185	-0.273999	5.22197e-10	-0.304883	3.76204e-12	497	ENSG00000168273	-0.306496	2.85948e-12	-0.416677	2.7074e-22	497	ENSG00000123091	-0.264851	1.19257e-28	-0.293482	4.42761e-35	1698
ENSG00000013364	-0.270544	7.21372e-30	-0.36052	2.82926e-53	1698	ENSG00000055147	-0.364798	9.89881e-41	-0.399376	3.53139e-49	1253	ENSG00000133958	-0.280299	2.00357e-10	-0.333986	2.04684e-14	497	ENSG00000109270	-0.26754	1.35948e-09	-0.25835	5.08007e-09	497	ENSG00000174521	-0.27385	5.3401e-10	-0.383311	7.67282e-19	497	ENSG00000145216	-0.306384	1.21879e-28	-0.357221	5.16902e-39	1253	ENSG00000138138	-0.264834	2.0149e-09	-0.244933	3.18174e-08	497
ENSG00000135686	-0.270516	1.87332e-22	-0.318568	5.98275e-31	1253	ENSG00000157873	-0.364683	1.46712e-54	-0.480851	5.82855e-99	1698	ENSG00000151692	-0.280075	5.65153e-32	-0.289346	4.193e-34	1698	ENSG00000130741	-0.267527	2.06527e-12	-0.301318	1.73577e-15	668	ENSG00000127561	-0.273787	1.41571e-30	-0.271881	3.69708e-30	1698	ENSG00000153898	-0.306083	3.06828e-12	-0.465427	4.37875e-28	497	ENSG00000188004	-0.264754	2.03827e-09	-0.302703	5.43578e-12	497
ENSG00000125733	-0.270189	8.61085e-30	-0.339736	3.86327e-47	1698	ENSG00000139291	-0.36467	4.45317e-17	-0.400335	1.48722e-20	497	ENSG00000153774	-0.280042	5.74914e-32	-0.297184	5.73589e-36	1698	ENSG00000164631	-0.267441	1.37929e-09	-0.262186	2.9483e-09	497	ENSG00000186318	-0.273784	5.56768e-23	-0.264103	1.93189e-21	1253	ENSG00000127337	-0.306058	1.40053e-28	-0.387198	4.36239e-46	1253	ENSG00000004866	-0.264709	1.27831e-28	-0.279379	8.10693e-32	1698
ENSG00000115325	-0.270133	8.85601e-30	-0.307387	1.75279e-38	1698	ENSG00000151092	-0.364656	1.06705e-40	-0.453779	1.15266e-64	1253	ENSG00000088970	-0.279997	5.29508e-24	-0.393556	1.10078e-47	1253	ENSG00000198146	-0.267375	2.12768e-12	-0.273687	6.09782e-13	668	ENSG00000148482	-0.273716	5.44779e-10	-0.298057	1.17895e-11	497	ENSG00000167920	-0.306047	3.0869e-12	-0.379524	1.78877e-18	497	ENSG00000179241	-0.264548	2.09973e-09	-0.292747	2.80826e-11	497
ENSG00000198856	-0.270069	9.37549e-10	-0.397361	3.01145e-20	497	ENSG00000112297	-0.36458	1.57916e-54	-0.55019	5.76924e-135	1698	ENSG00000196455	-0.279938	6.06846e-32	-0.315884	1.17978e-40	1698	ENSG00000138600	-0.267123	2.23481e-12	-0.261919	6.10336e-12	668	ENSG00000124140	-0.273687	1.48921e-30	-0.269874	1.00755e-29	1698	ENSG00000128829	-0.306044	3.08853e-12	-0.32284	1.61196e-13	497	ENSG00000150938	-0.264455	1.44604e-28	-0.315319	1.65371e-40	1698
ENSG00000145703	-0.269821	1.03422e-29	-0.388927	1.97235e-62	1698	ENSG00000101084	-0.3645	1.15882e-40	-0.425604	2.72753e-56	1253	ENSG00000179796	-0.279889	2.13408e-10	-0.32133	2.11817e-13	497	ENSG00000166439	-0.267018	2.28104e-12	-0.282208	1.07135e-13	668	ENSG00000182272	-0.273056	6.01421e-10	-0.270384	8.94855e-10	497	ENSG00000134899	-0.306011	3.88063e-38	-0.386075	1.80309e-61	1698	ENSG00000143933	-0.264201	1.63592e-28	-0.249304	1.79825e-25	1698
ENSG00000173890	-0.269698	9.90259e-10	-0.397479	2.92832e-20	497	ENSG00000167208	-0.364449	4.66562e-17	-0.435176	2.21102e-24	497	ENSG00000083720	-0.27974	6.72502e-32	-0.326883	1.42366e-43	1698	ENSG00000197782	-0.266884	2.34157e-12	-0.26926	1.4699e-12	668	ENSG00000130479	-0.273041	7.34711e-23	-0.284976	7.68916e-25	1253	ENSG00000176209	-0.305994	3.11514e-12	-0.281997	1.5413e-10	497	ENSG00000111879	-0.264169	1.8862e-21	-0.276754	1.82213e-23	1253
ENSG00000160783	-0.269607	1.15045e-29	-0.335438	6.28748e-46	1698	ENSG00000138041	-0.364332	4.78207e-17	-0.451874	2.21998e-26	497	ENSG00000144868	-0.279696	2.19831e-10	-0.365689	3.59062e-17	497	ENSG00000198945	-0.266819	2.37137e-12	-0.31391	9.65447e-17	668	ENSG00000171533	-0.272971	6.09071e-10	-0.261083	3.45066e-09	497	ENSG00000154124	-0.30594	3.14406e-12	-0.345418	2.25483e-15	497	ENSG00000023572	-0.263888	2.08627e-21	-0.228326	2.7805e-16	1253
ENSG00000128016	-0.269493	1.21698e-29	-0.395949	7.72908e-65	1698	ENSG00000177426	-0.363761	2.83562e-54	-0.493418	6.946e-105	1698	ENSG00000187773	-0.279616	2.2254e-10	-0.330371	4.03427e-14	497	ENSG00000110344	-0.266609	1.55725e-09	-0.259018	4.62337e-09	497	ENSG00000151502	-0.272769	6.27722e-10	-0.296645	1.48766e-11	497	ENSG00000089248	-0.30565	4.7764e-38	-0.371799	8.41818e-57	1698	ENSG00000179542	-0.263622	2.39946e-09	-0.272985	6.07821e-10	497
ENSG00000126005	-0.269459	1.23794e-29	-0.298766	2.3726e-36	1698	ENSG00000106591	-0.363743	5.41313e-17	-0.412931	6.91687e-22	497	ENSG00000144369	-0.279462	2.27875e-10	-0.320946	2.27008e-13	497	ENSG00000108100	-0.266532	2.50788e-12	-0.256325	1.75379e-11	668	ENSG00000171224	-0.272755	6.29085e-10	-0.285559	8.83793e-11	497	ENSG00000100823	-0.305402	5.50825e-38	-0.394808	1.91909e-64	1698	ENSG00000170464	-0.26357	2.41758e-09	-0.264151	2.22352e-09	497
ENSG00000065308	-0.26934	1.31311e-29	-0.361405	1.51388e-53	1698	ENSG00000177721	-0.363612	5.56369e-17	-0.496927	2.35125e-32	497	ENSG00000110696	-0.279406	7.99289e-32	-0.304768	7.9269e-38	1698	ENSG00000145365	-0.266283	2.63248e-12	-0.315894	6.04665e-17	668	ENSG00000015676	-0.27248	9.05273e-23	-0.280775	3.92761e-24	1253	ENSG00000170791	-0.305235	1.98737e-28	-0.369091	1.00336e-41	1253	ENSG00000105854	-0.263511	2.2851e-28	-0.347638	2.03528e-49	1698
ENSG00000051523	-0.269311	1.33254e-29	-0.418227	7.1798e-73	1698	ENSG00000196126	-0.363539	1.92387e-40	-0.393553	1.10269e-47	1253	ENSG00000135390	-0.27929	6.94219e-24	-0.287355	3.01629e-25	1253	ENSG00000168395	-0.266222	2.66368e-12	-0.230812	1.57979e-09	668	ENSG00000132702	-0.27217	1.01579e-22	-0.296827	6.64343e-27	1253	ENSG00000196154	-0.30507	6.66532e-38	-0.413607	3.73247e-71	1698	ENSG00000155097	-0.263393	2.41954e-28	-0.26748	3.29361e-29	1698
ENSG00000140299	-0.269212	1.39919e-29	-0.421264	5.16493e-74	1698	ENSG00000117500	-0.36344	3.56709e-54	-0.468537	2.16349e-93	1698	ENSG00000140323	-0.279194	2.37436e-10	-0.356634	2.36761e-16	497	ENSG00000196458	-0.266202	2.67387e-12	-0.259166	1.02938e-11	668	ENSG00000148468	-0.27216	3.21464e-30	-0.225485	5.1514e-21	1698	ENSG00000144034	-0.305056	2.14369e-28	-0.367132	2.8645e-41	1253	ENSG00000050030	-0.263316	2.50747e-09	-0.272971	6.09123e-10	497
ENSG00000197928	-0.269185	1.0681e-09	-0.322551	1.69862e-13	497	ENSG00000125731	-0.363424	2.04442e-40	-0.416281	1.08817e-53	1253	ENSG00000070087	-0.279192	8.92722e-32	-0.294383	2.70085e-35	1698	ENSG00000143753	-0.266186	1.65615e-09	-0.287948	6.05919e-11	497	ENSG00000204655	-0.272029	3.43275e-30	-0.271719	4.01023e-30	1698	ENSG00000187024	-0.304536	3.99005e-12	-0.35565	2.89541e-16	497	ENSG00000174804	-0.263205	2.66496e-21	-0.316467	1.5235e-30	1253
ENSG00000197771	-0.269095	3.15879e-22	-0.312572	8.44972e-30	1253	ENSG00000107371	-0.363422	5.79042e-17	-0.408055	2.30363e-21	497	ENSG00000107560	-0.279175	9.0087e-32	-0.278966	1.00367e-31	1698	ENSG00000058272	-0.266003	1.70083e-09	-0.300157	8.32216e-12	497	ENSG00000084628	-0.271965	1.09631e-22	-0.300228	1.62913e-27	1253	ENSG00000163376	-0.304522	3.99948e-12	-0.309729	1.64176e-12	497	ENSG00000054803	-0.262972	2.63444e-09	-0.288243	5.78146e-11	497
ENSG00000180198	-0.268956	1.58897e-29	-0.329307	3.11899e-44	1698	ENSG00000126749	-0.363401	3.66618e-54	-0.423224	9.31622e-75	1698	ENSG00000163743	-0.279157	9.09445e-32	-0.333443	2.26198e-45	1698	ENSG00000085274	-0.265999	2.78188e-12	-0.332553	1.03228e-18	668	ENSG00000078902	-0.27182	1.15675e-22	-0.294355	1.82321e-26	1253	ENSG00000188283	-0.304486	4.02408e-12	-0.330495	3.94247e-14	497	ENSG00000165323	-0.262769	2.71222e-09	-0.332372	2.77394e-14	497
ENSG00000126561	-0.268917	1.61953e-29	-0.463488	3.57669e-91	1698	ENSG00000153391	-0.363398	5.82021e-17	-0.400968	1.27846e-20	497	ENSG00000081026	-0.278852	2.50194e-10	-0.30801	2.20727e-12	497	ENSG00000152683	-0.265978	2.79274e-12	-0.265701	2.94724e-12	668	ENSG00000197860	-0.271768	7.28763e-10	-0.291076	3.67622e-11	497	ENSG00000134758	-0.304436	2.78693e-28	-0.387959	2.82043e-46	1253	ENSG00000138036	-0.262718	3.35206e-28	-0.286697	1.73505e-33	1698
ENSG00000128789	-0.268622	3.75723e-22	-0.298286	3.64325e-27	1253	ENSG00000179820	-0.363314	5.92385e-17	-0.352573	5.41049e-16	497	ENSG00000100938	-0.278833	8.2669e-24	-0.30536	1.88454e-28	1253	ENSG00000164808	-0.265712	1.7743e-09	-0.271004	8.16393e-10	497	ENSG00000130540	-0.271731	3.98675e-30	-0.258387	2.65584e-27	1698	ENSG00000100603	-0.304412	9.71598e-38	-0.369726	3.83796e-56	1698	ENSG00000185068	-0.262596	3.5559e-28	-0.235947	6.52779e-23	1698
ENSG00000122483	-0.268503	1.18067e-09	-0.354015	4.03946e-16	497	ENSG00000160446	-0.363244	6.01089e-17	-0.481107	3.72557e-30	497	ENSG00000102241	-0.278568	1.23241e-31	-0.332199	5.0009e-45	1698	ENSG00000139926	-0.265689	2.95393e-12	-0.304271	8.92556e-16	668	ENSG00000171357	-0.27159	7.48372e-10	-0.306456	2.87914e-12	497	ENSG00000164430	-0.304364	4.10793e-12	-0.344275	2.82304e-15	497	ENSG00000141314	-0.262509	2.81506e-09	-0.272441	6.59267e-10	497
ENSG00000146112	-0.268477	1.18512e-09	-0.394368	6.08137e-20	497	ENSG00000181284	-0.363041	6.27237e-17	-0.431246	6.29543e-24	497	ENSG00000186310	-0.278524	1.2608e-31	-0.381456	6.19981e-60	1698	ENSG00000162976	-0.265666	2.96715e-12	-0.312498	1.34412e-16	668	ENSG00000173599	-0.2715	4.47409e-30	-0.265136	1.03796e-28	1698	ENSG00000117360	-0.304332	1.01738e-37	-0.370686	1.90374e-56	1698	ENSG00000102024	-0.262461	3.79533e-28	-0.379221	3.365e-59	1698
ENSG00000189007	-0.268452	1.18948e-09	-0.349583	9.86754e-16	497	ENSG00000165983	-0.362531	3.26994e-40	-0.558329	1.32834e-103	1253	ENSG00000124422	-0.278512	1.26875e-31	-0.320313	8.15426e-42	1698	ENSG00000113163	-0.265662	2.96946e-12	-0.269723	1.34167e-12	668	ENSG00000139220	-0.271466	4.55173e-30	-0.2807	4.08335e-32	1698	ENSG00000171984	-0.304308	4.14725e-12	-0.369652	1.54342e-17	497	ENSG00000099246	-0.26216	2.95908e-09	-0.26045	3.77531e-09	497
ENSG00000111684	-0.268441	2.05015e-29	-0.39683	3.81857e-65	1698	ENSG00000137145	-0.362473	3.37031e-40	-0.373492	9.26003e-43	1253	ENSG00000164830	-0.278439	9.60613e-24	-0.372194	1.87785e-42	1253	ENSG00000135597	-0.265643	2.98056e-12	-0.301033	1.85017e-15	668	ENSG00000140632	-0.271299	1.40322e-22	-0.289086	1.51812e-25	1253	ENSG00000139726	-0.304212	4.21498e-12	-0.318342	3.62074e-13	497	ENSG00000101680	-0.262128	2.97275e-09	-0.302582	5.54803e-12	497
ENSG00000151353	-0.268436	1.19235e-09	-0.347329	1.54571e-15	497	ENSG00000137177	-0.36215	7.55776e-17	-0.387813	2.76501e-19	497	ENSG00000065150	-0.27826	1.44479e-31	-0.311488	1.60169e-39	1698	ENSG00000112378	-0.265411	3.11756e-12	-0.243241	1.87925e-10	668	ENSG00000144278	-0.271219	7.90673e-10	-0.266838	1.50617e-09	497	ENSG00000162851	-0.304157	3.1358e-28	-0.424805	4.58945e-56	1253	ENSG00000145391	-0.262046	3.00794e-09	-0.238918	7.0002e-08	497
ENSG00000124593	-0.268373	4.114e-22	-0.31396	4.6017e-30	1253	ENSG00000197070	-0.362113	7.61738e-17	-0.423383	4.90403e-23	497	ENSG00000123983	-0.278175	1.50931e-31	-0.3346	1.07768e-45	1698	ENSG00000128463	-0.265405	3.12164e-12	-0.217342	1.38837e-08	668	ENSG00000118733	-0.271176	7.95764e-10	-0.327028	7.49748e-14	497	ENSG00000179029	-0.304021	4.35345e-12	-0.364371	4.74336e-17	497	ENSG00000117054	-0.262039	4.64995e-28	-0.266904	4.37183e-29	1698
ENSG00000112079	-0.268339	2.15568e-29	-0.389849	9.60114e-63	1698	ENSG00000138293	-0.361967	1.01633e-53	-0.44414	5.22384e-83	1698	ENSG00000126858	-0.278124	1.0834e-23	-0.316406	1.56519e-30	1253	ENSG00000132963	-0.265372	3.14166e-12	-0.29286	1.11844e-14	668	ENSG00000159784	-0.271173	5.27123e-30	-0.229635	9.3446e-22	1698	ENSG00000160908	-0.303814	3.62514e-28	-0.388939	1.60532e-46	1253	ENSG00000109846	-0.261866	5.05241e-28	-0.311022	2.10612e-39	1698
ENSG00000136938	-0.268277	2.22245e-29	-0.282541	1.56131e-32	1698	ENSG00000100262	-0.36196	1.02151e-53	-0.402052	5.59824e-67	1698	ENSG00000131966	-0.278058	1.11078e-23	-0.391133	4.51856e-47	1253	ENSG00000116863	-0.265363	3.14675e-12	-0.28855	2.82338e-14	668	ENSG00000181656	-0.271153	1.48094e-22	-0.309565	3.11545e-29	1253	ENSG00000100503	-0.303793	4.52377e-12	-0.380007	1.60672e-18	497	ENSG00000157224	-0.261728	3.14775e-09	-0.279461	2.27891e-10	497
ENSG00000163191	-0.268122	2.40028e-29	-0.422278	2.13263e-74	1698	ENSG00000135272	-0.361835	1.11593e-53	-0.521841	3.13076e-119	1698	ENSG00000177453	-0.277954	2.86994e-10	-0.341356	4.98888e-15	497	ENSG00000138071	-0.265349	1.87012e-09	-0.278279	2.73116e-10	497	ENSG00000204899	-0.270892	8.30074e-10	-0.319293	3.05477e-13	497	ENSG00000151881	-0.303722	3.76847e-28	-0.371405	2.88068e-42	1253	ENSG00000113231	-0.261547	5.89049e-28	-0.288726	5.85311e-34	1698
ENSG00000185043	-0.268089	2.43944e-29	-0.343453	3.33805e-48	1698	ENSG00000184860	-0.361688	8.32484e-17	-0.403743	6.56708e-21	497	ENSG00000126878	-0.277849	2.91635e-10	-0.307744	2.3101e-12	497	ENSG00000075426	-0.265268	3.20559e-12	-0.26581	2.88574e-12	668	ENSG00000129245	-0.270744	6.53024e-30	-0.249233	1.8568e-25	1698	ENSG00000161618	-0.303577	4.69208e-12	-0.377797	2.62155e-18	497	ENSG00000182195	-0.261445	6.18623e-28	-0.268378	2.11491e-29	1698
ENSG00000100647	-0.26787	2.71773e-29	-0.315889	1.17636e-40	1698	ENSG00000177731	-0.361676	1.24927e-53	-0.3929	8.71549e-64	1698	ENSG00000151689	-0.277804	1.82604e-31	-0.303343	1.78882e-37	1698	ENSG00000198856	-0.265196	3.25045e-12	-0.265975	2.79481e-12	668	ENSG00000128578	-0.270538	8.74659e-10	-0.30401	4.36089e-12	497	ENSG00000144161	-0.303573	4.69487e-12	-0.352343	5.66705e-16	497	ENSG00000144366	-0.261266	5.31467e-21	-0.317027	1.18845e-30	1253
ENSG00000180139	-0.267782	1.31224e-09	-0.278483	2.64748e-10	497	ENSG00000106948	-0.361567	8.53684e-17	-0.349278	1.04867e-15	497	ENSG00000112159	-0.277608	2.02019e-31	-0.329274	3.18375e-44	1698	ENSG00000171566	-0.26514	3.28563e-12	-0.243249	1.87671e-10	668	ENSG00000099364	-0.270463	8.8452e-10	-0.247777	2.1756e-08	497	ENSG00000163938	-0.303539	4.07056e-28	-0.35202	7.34472e-38	1253	ENSG00000073711	-0.261176	7.03677e-28	-0.363821	2.71813e-54	1698
ENSG00000155066	-0.267651	1.3377e-09	-0.399904	1.64794e-20	497	ENSG00000135046	-0.361535	1.38068e-53	-0.558819	4.62302e-140	1698	ENSG00000141542	-0.277381	2.26952e-31	-0.376165	3.32541e-58	1698	ENSG00000109606	-0.265001	1.96674e-09	-0.26679	1.5167e-09	497	ENSG00000100346	-0.270454	1.91677e-22	-0.320171	2.91805e-31	1253	ENSG00000144048	-0.303515	1.62189e-37	-0.33318	2.67619e-45	1698	ENSG00000154065	-0.261097	3.44361e-09	-0.344111	2.91505e-15	497
ENSG00000113369	-0.267533	1.36098e-09	-0.391454	1.19726e-19	497	ENSG00000171135	-0.361495	8.66628e-17	-0.40565	4.13974e-21	497	ENSG00000101019	-0.277376	1.43944e-23	-0.364185	1.36834e-40	1253	ENSG00000152443	-0.264873	3.46007e-12	-0.253832	2.78491e-11	668	ENSG00000105568	-0.270323	8.0546e-30	-0.277684	1.94229e-31	1698	ENSG00000083845	-0.303154	1.99263e-37	-0.336821	2.57577e-46	1698	ENSG00000148450	-0.261084	5.66768e-21	-0.274275	4.63295e-23	1253
ENSG00000125637	-0.267486	3.28305e-29	-0.377393	1.32857e-58	1698	ENSG00000118680	-0.361467	5.70759e-40	-0.386654	5.95265e-46	1253	ENSG00000110536	-0.277247	2.43085e-31	-0.291686	1.18082e-34	1698	ENSG00000113593	-0.264654	2.06782e-09	-0.290555	3.99712e-11	497	ENSG00000171766	-0.269929	9.80233e-30	-0.315101	1.88397e-40	1698	ENSG00000164674	-0.302814	5.33538e-12	-0.466152	3.53101e-28	497	ENSG00000189311	-0.260871	6.1116e-21	-0.275233	3.23452e-23	1253
ENSG00000168899	-0.267475	3.3017e-29	-0.314615	2.51674e-40	1698	ENSG00000136048	-0.361435	5.80525e-40	-0.501819	6.94256e-81	1253	ENSG00000144635	-0.277171	1.55546e-23	-0.34698	9.16839e-37	1253	ENSG00000164308	-0.264647	3.61465e-12	-0.357099	1.60137e-21	668	ENSG00000142009	-0.269907	9.60181e-10	-0.292401	2.96974e-11	497	ENSG00000164938	-0.302603	5.52779e-12	-0.374415	5.50659e-18	497	ENSG00000102781	-0.260828	3.57838e-09	-0.253048	1.0622e-08	497
ENSG00000204257	-0.267379	3.46071e-29	-0.409577	1.11485e-69	1698	ENSG00000185043	-0.361417	1.50115e-53	-0.47878	5.22855e-98	1698	ENSG00000086065	-0.277115	1.58935e-23	-0.379589	3.20963e-44	1253	ENSG00000130349	-0.264542	3.68836e-12	-0.279477	1.88329e-13	668	ENSG00000136478	-0.269718	2.51326e-22	-0.200519	7.85134e-13	1253	ENSG00000140299	-0.30203	3.77344e-37	-0.420178	1.328e-73	1698	ENSG00000144339	-0.260732	3.62713e-09	-0.226856	3.19666e-07	497
ENSG00000160219	-0.267334	1.40109e-09	-0.375244	4.59456e-18	497	ENSG00000177425	-0.361322	1.60563e-53	-0.405583	3.08704e-68	1698	ENSG00000165730	-0.276887	3.37619e-10	-0.318435	3.56102e-13	497	ENSG00000077458	-0.264444	3.75914e-12	-0.344871	4.31748e-20	668	ENSG00000084444	-0.269525	1.19794e-29	-0.25427	1.83284e-26	1698	ENSG00000058729	-0.301974	7.85835e-28	-0.326305	1.79477e-32	1253	ENSG00000068615	-0.260688	8.88651e-28	-0.306469	2.98008e-38	1698
ENSG00000167747	-0.267261	1.41611e-09	-0.309574	1.68637e-12	497	ENSG00000121858	-0.360948	2.09167e-53	-0.543982	2.16884e-131	1698	ENSG00000141279	-0.276793	3.06817e-31	-0.310253	3.30448e-39	1698	ENSG00000198142	-0.2644	3.7911e-12	-0.199225	2.08508e-07	668	ENSG00000171475	-0.269296	1.34262e-29	-0.241846	5.04966e-24	1698	ENSG00000180849	-0.301804	6.3211e-12	-0.32403	1.29856e-13	497	ENSG00000104695	-0.260678	8.93194e-28	-0.278784	1.1027e-31	1698
ENSG00000109861	-0.267206	3.76786e-29	-0.405166	4.35309e-68	1698	ENSG00000117133	-0.360877	7.76771e-40	-0.44621	2.45157e-62	1253	ENSG00000196199	-0.276577	3.42651e-31	-0.325147	4.19125e-43	1698	ENSG00000171135	-0.264299	3.86552e-12	-0.265867	2.85394e-12	668	ENSG00000165752	-0.26929	1.05173e-09	-0.271237	7.88657e-10	497	ENSG00000127586	-0.301768	6.35936e-12	-0.322003	1.8759e-13	497	ENSG00000134590	-0.260653	9.03635e-28	-0.246482	6.43722e-25	1698
ENSG00000108784	-0.267125	3.92086e-29	-0.307018	2.17059e-38	1698	ENSG00000160703	-0.360778	8.18111e-40	-0.42591	2.23337e-56	1253	ENSG00000124383	-0.276497	3.56963e-31	-0.315008	1.99178e-40	1698	ENSG00000086712	-0.264209	3.93338e-12	-0.286636	4.23725e-14	668	ENSG00000143799	-0.269164	1.43297e-29	-0.269431	1.25503e-29	1698	ENSG00000128708	-0.30166	4.65303e-37	-0.377844	9.47196e-59	1698	ENSG00000165202	-0.260372	3.8178e-09	-0.29544	1.81219e-11	497
ENSG00000140750	-0.267044	6.67751e-22	-0.299571	2.1404e-27	1253	ENSG00000165502	-0.3606	8.97586e-40	-0.434538	7.33715e-59	1253	ENSG00000165156	-0.276302	3.6892e-10	-0.311457	1.21703e-12	497	ENSG00000081019	-0.264157	3.97278e-12	-0.23422	8.91676e-10	668	ENSG00000167112	-0.269123	1.07782e-09	-0.211762	1.90582e-06	497	ENSG00000183337	-0.30161	9.15079e-28	-0.374043	6.85473e-43	1253	ENSG00000143702	-0.260242	7.63248e-21	-0.256339	2.99249e-20	1253
ENSG00000143815	-0.267036	4.09685e-29	-0.392595	1.1087e-63	1698	ENSG00000123609	-0.360323	3.25022e-53	-0.590187	6.55087e-160	1698	ENSG00000117906	-0.276043	4.501e-31	-0.423499	7.32031e-75	1698	ENSG00000119772	-0.264023	4.07672e-12	-0.317255	4.37711e-17	668	ENSG00000135069	-0.268954	3.32703e-22	-0.24464	1.56523e-18	1253	ENSG00000180921	-0.301584	6.55821e-12	-0.350249	8.63557e-16	497	ENSG00000093183	-0.260223	3.89885e-09	-0.304933	3.73051e-12	497
ENSG00000166788	-0.266841	1.50558e-09	-0.366549	2.99258e-17	497	ENSG00000181924	-0.360232	1.08744e-39	-0.413713	5.47868e-53	1253	ENSG00000152154	-0.276038	3.84025e-10	-0.381187	1.23519e-18	497	ENSG00000188283	-0.263983	4.10835e-12	-0.236952	5.60153e-10	668	ENSG00000120053	-0.268937	1.60358e-29	-0.265742	7.72461e-29	1698	ENSG00000119041	-0.301483	9.64896e-28	-0.340799	1.90447e-35	1253	ENSG00000151150	-0.260002	1.23304e-27	-0.262324	4.05431e-28	1698
ENSG00000168795	-0.266819	4.55669e-29	-0.336303	3.59956e-46	1698	ENSG00000188313	-0.359926	4.29813e-53	-0.56592	2.27728e-144	1698	ENSG00000166448	-0.276026	3.84723e-10	-0.36048	1.07045e-16	497	ENSG00000090686	-0.263612	4.41204e-12	-0.276412	3.51983e-13	668	ENSG00000167702	-0.268907	1.11264e-09	-0.21278	1.69633e-06	497	ENSG00000143952	-0.30138	1.00755e-27	-0.385982	8.73559e-46	1253	ENSG00000205688	-0.259975	4.03877e-09	-0.329802	4.48556e-14	497
ENSG00000171522	-0.266799	4.60154e-29	-0.400058	2.83374e-66	1698	ENSG00000169976	-0.359874	1.30961e-39	-0.373416	9.65514e-43	1253	ENSG00000128609	-0.275957	4.70296e-31	-0.327475	9.83974e-44	1698	ENSG00000126226	-0.263582	4.43768e-12	-0.274749	4.9258e-13	668	ENSG00000106665	-0.268876	1.65277e-29	-0.21573	2.4937e-19	1698	ENSG00000204418	-0.301343	5.56737e-37	-0.358911	8.77323e-53	1698	ENSG00000117691	-0.259863	8.72503e-21	-0.298727	3.03612e-27	1253
ENSG00000172340	-0.2663	5.87696e-29	-0.32859	4.89405e-44	1698	ENSG00000065427	-0.359824	4.61821e-53	-0.412313	1.11719e-70	1698	ENSG00000165424	-0.275923	4.78471e-31	-0.301145	6.22726e-37	1698	ENSG00000134283	-0.263581	4.43847e-12	-0.303713	1.01265e-15	668	ENSG00000117598	-0.268826	1.12596e-09	-0.284666	1.01672e-10	497	ENSG00000167842	-0.301169	1.1003e-27	-0.359606	1.50577e-39	1253	ENSG00000152137	-0.259861	8.73098e-21	-0.280855	3.8082e-24	1253
ENSG00000107020	-0.266233	8.96442e-22	-0.332463	1.02289e-33	1253	ENSG00000169189	-0.359552	1.29771e-16	-0.369128	1.72668e-17	497	ENSG00000102409	-0.275915	4.806e-31	-0.338471	8.82202e-47	1698	ENSG00000001631	-0.263579	4.44076e-12	-0.294284	8.20849e-15	668	ENSG00000021300	-0.2688	1.71627e-29	-0.255431	1.06678e-26	1698	ENSG00000120699	-0.301139	6.24921e-37	-0.387759	4.89445e-62	1698	ENSG00000159208	-0.259765	4.16045e-09	-0.303024	5.15021e-12	497
ENSG00000125731	-0.266229	8.97717e-22	-0.287309	3.07184e-25	1253	ENSG00000184886	-0.359083	1.42986e-16	-0.439884	6.19975e-25	497	ENSG00000150756	-0.275775	3.99578e-10	-0.318137	3.75523e-13	497	ENSG00000142186	-0.263529	4.4836e-12	-0.297162	4.36941e-15	668	ENSG00000113327	-0.268742	1.76632e-29	-0.253941	2.13558e-26	1698	ENSG00000152454	-0.300936	7.30953e-12	-0.340482	5.90987e-15	497	ENSG00000171566	-0.25963	4.24089e-09	-0.194357	1.27904e-05	497
ENSG00000167920	-0.266151	1.66476e-09	-0.411937	8.85227e-22	497	ENSG00000168904	-0.359074	1.43266e-16	-0.445844	1.20435e-25	497	ENSG00000107872	-0.275752	2.65965e-23	-0.350761	1.3856e-37	1253	ENSG00000070367	-0.263309	4.67674e-12	-0.292473	1.21617e-14	668	ENSG00000105402	-0.26871	1.79436e-29	-0.253087	3.17175e-26	1698	ENSG00000133773	-0.300771	1.29931e-27	-0.369114	9.91259e-42	1253	ENSG00000117758	-0.259463	1.59418e-27	-0.194508	6.141e-16	1698
ENSG00000164934	-0.266111	1.67434e-09	-0.386344	3.86419e-19	497	ENSG00000198015	-0.358835	2.24657e-39	-0.425345	3.22996e-56	1253	ENSG00000185057	-0.275612	5.6091e-31	-0.309221	6.04094e-39	1698	ENSG00000134759	-0.263289	4.69524e-12	-0.258204	1.23389e-11	668	ENSG00000203485	-0.268693	3.66072e-22	-0.278044	1.11685e-23	1253	ENSG00000180902	-0.300627	7.69517e-12	-0.351628	6.54685e-16	497	ENSG00000137726	-0.259259	1.07938e-20	-0.339323	3.89134e-35	1253
ENSG00000108788	-0.266018	6.74816e-29	-0.292817	6.37277e-35	1698	ENSG00000185753	-0.358828	1.50749e-16	-0.322364	1.7574e-13	497	ENSG00000131773	-0.275611	5.61103e-31	-0.350274	3.4186e-50	1698	ENSG00000143622	-0.263195	4.78092e-12	-0.259828	9.08237e-12	668	ENSG00000177364	-0.268675	3.68517e-22	-0.291022	7.00395e-26	1253	ENSG00000137574	-0.300625	1.38054e-27	-0.356298	8.30744e-39	1253	ENSG00000196792	-0.259244	1.76906e-27	-0.241194	6.72355e-24	1698
ENSG00000204261	-0.265933	7.03569e-29	-0.395647	9.83549e-65	1698	ENSG00000153790	-0.358679	1.55436e-16	-0.412531	7.64021e-22	497	ENSG00000171817	-0.275306	4.28939e-10	-0.283626	1.1963e-10	497	ENSG00000124788	-0.263008	4.95523e-12	-0.246108	1.13066e-10	668	ENSG00000176225	-0.268496	1.18188e-09	-0.296639	1.48916e-11	497	ENSG00000087365	-0.300461	9.15846e-37	-0.290328	2.46732e-34	1698	ENSG00000182771	-0.259138	4.5461e-09	-0.258011	5.32812e-09	497
ENSG00000087077	-0.26592	7.07804e-29	-0.217062	1.48458e-19	1698	ENSG00000153029	-0.35851	1.16178e-52	-0.437275	3.09382e-80	1698	ENSG00000188732	-0.27459	4.77768e-10	-0.336117	1.36619e-14	497	ENSG00000099783	-0.262947	5.01386e-12	-0.2991	2.8462e-15	668	ENSG00000196071	-0.268459	1.18822e-09	-0.215027	1.30929e-06	497	ENSG00000089195	-0.300452	7.92359e-12	-0.33957	7.04856e-15	497	ENSG00000145555	-0.258974	2.01046e-27	-0.300763	7.72534e-37	1698
ENSG00000204609	-0.265879	1.73165e-09	-0.286909	7.14271e-11	497	ENSG00000115970	-0.358504	2.6653e-39	-0.399277	3.74601e-49	1253	ENSG00000155868	-0.274526	9.73988e-31	-0.282157	1.90976e-32	1698	ENSG00000142444	-0.262901	5.0583e-12	-0.274825	4.85122e-13	668	ENSG00000135519	-0.26832	1.2127e-09	-0.26321	2.54612e-09	497	ENSG00000164506	-0.30045	7.92606e-12	-0.277841	2.91976e-10	497	ENSG00000074590	-0.258928	2.05505e-27	-0.291797	1.11121e-34	1698
ENSG00000179119	-0.26571	1.77473e-09	-0.371324	1.07697e-17	497	ENSG00000196850	-0.358489	1.6168e-16	-0.422033	6.93831e-23	497	ENSG00000105499	-0.274491	9.91404e-31	-0.312198	1.05373e-39	1698	ENSG00000172716	-0.262809	5.14752e-12	-0.264405	3.78759e-12	668	ENSG00000100146	-0.26828	2.21989e-29	-0.296668	7.64142e-36	1698	ENSG00000126264	-0.300319	8.10061e-12	-0.420609	9.9897e-23	497	ENSG00000073464	-0.258904	2.07894e-27	-0.259529	1.54497e-27	1698
ENSG00000173821	-0.265646	1.79127e-09	-0.284365	1.06574e-10	497	ENSG00000197451	-0.358464	1.20041e-52	-0.446724	4.54883e-84	1698	ENSG00000167123	-0.274441	4.88638e-10	-0.329104	5.10736e-14	497	ENSG00000104689	-0.262657	5.30049e-12	-0.26449	3.72572e-12	668	ENSG00000134769	-0.268129	2.39136e-29	-0.267065	4.03914e-29	1698	ENSG00000114978	-0.300188	1.65583e-27	-0.382923	4.94931e-45	1253	ENSG00000141542	-0.258892	2.09113e-27	-0.318638	2.25176e-41	1698
ENSG00000110077	-0.265458	1.84076e-09	-0.370459	1.29763e-17	497	ENSG00000164587	-0.358463	1.20084e-52	-0.409373	1.32275e-69	1698	ENSG00000182518	-0.274414	4.90569e-10	-0.320043	2.67022e-13	497	ENSG00000164366	-0.262458	5.50614e-12	-0.228716	2.23568e-09	668	ENSG00000100362	-0.268033	2.50718e-29	-0.288181	7.84506e-34	1698	ENSG00000159459	-0.300133	8.35628e-12	-0.345499	2.21908e-15	497	ENSG00000064999	-0.258873	2.10937e-27	-0.281713	2.40889e-32	1698
ENSG00000068878	-0.265379	9.22237e-29	-0.358116	1.53127e-52	1698	ENSG00000182973	-0.358383	1.65248e-16	-0.417075	2.44907e-22	497	ENSG00000129028	-0.274411	4.40334e-23	-0.359678	1.45042e-39	1253	ENSG00000204406	-0.26215	5.83946e-12	-0.21566	1.80391e-08	668	ENSG00000138629	-0.268022	1.26687e-09	-0.278729	2.54969e-10	497	ENSG00000175895	-0.300051	1.7531e-27	-0.380615	1.80937e-44	1253	ENSG00000137878	-0.258723	1.30281e-20	-0.236891	1.92427e-17	1253
ENSG00000184840	-0.265276	9.69822e-29	-0.286053	2.44448e-33	1698	ENSG00000110713	-0.358153	1.49173e-52	-0.445421	1.56163e-83	1698	ENSG00000148481	-0.27418	4.80213e-23	-0.3729	1.27889e-42	1253	ENSG00000107854	-0.262114	5.88018e-12	-0.293828	9.06493e-15	668	ENSG00000100427	-0.267957	2.60345e-29	-0.228768	1.33874e-21	1698	ENSG00000101911	-0.299866	1.28024e-36	-0.41368	3.50975e-71	1698	ENSG00000090971	-0.258535	4.94945e-09	-0.242531	4.3701e-08	497
ENSG00000077150	-0.265158	1.02706e-28	-0.416202	4.08881e-72	1698	ENSG00000175938	-0.35804	3.38895e-39	-0.364393	1.2263e-40	1253	ENSG00000168710	-0.274118	1.19755e-30	-0.310424	2.99064e-39	1698	ENSG00000198551	-0.262105	5.89069e-12	-0.289091	2.5158e-14	668	ENSG00000159733	-0.267674	1.33318e-09	-0.249506	1.72266e-08	497	ENSG00000161960	-0.29986	1.89786e-27	-0.343661	4.71516e-36	1253	ENSG00000138760	-0.258507	2.50978e-27	-0.291814	1.10104e-34	1698
ENSG00000088035	-0.265084	1.35729e-21	-0.220886	2.59576e-15	1253	ENSG00000179833	-0.357968	1.69794e-52	-0.49773	5.64806e-107	1698	ENSG00000204278	-0.273981	5.23591e-10	-0.313797	8.08838e-13	497	ENSG00000147118	-0.261858	6.17452e-12	-0.235366	7.34238e-10	668	ENSG00000144567	-0.267575	5.50542e-22	-0.24216	3.52775e-18	1253	ENSG00000163249	-0.299795	8.83951e-12	-0.316255	5.24585e-13	497	ENSG00000165730	-0.258438	5.01723e-09	-0.268697	1.14742e-09	497
ENSG00000139679	-0.265079	1.35967e-21	-0.304019	3.32471e-28	1253	ENSG00000169951	-0.357911	3.62266e-39	-0.410348	4.46404e-52	1253	ENSG00000188343	-0.27387	5.32341e-10	-0.309376	1.74492e-12	497	ENSG00000180694	-0.261605	6.48044e-12	-0.28742	3.58933e-14	668	ENSG00000005882	-0.26753	3.21345e-29	-0.269627	1.1388e-29	1698	ENSG00000042429	-0.299289	2.40591e-27	-0.353821	2.94646e-38	1253	ENSG00000198551	-0.258288	5.12433e-09	-0.269295	1.05086e-09	497
ENSG00000173349	-0.265014	1.963e-09	-0.34373	3.14104e-15	497	ENSG00000113719	-0.357863	1.83916e-16	-0.414001	5.29742e-22	497	ENSG00000039319	-0.273839	1.37895e-30	-0.352769	6.22234e-51	1698	ENSG00000189403	-0.26159	6.49917e-12	-0.195284	3.64037e-07	668	ENSG00000118473	-0.26716	1.43713e-09	-0.227212	3.05998e-07	497	ENSG00000136045	-0.299195	1.86597e-36	-0.358503	1.16815e-52	1698	ENSG00000189171	-0.258253	2.82931e-27	-0.328128	6.53744e-44	1698
ENSG00000088298	-0.264977	1.41081e-21	-0.313469	5.70661e-30	1253	ENSG00000198715	-0.357771	1.87424e-16	-0.468626	1.68922e-28	497	ENSG00000185721	-0.273821	1.39204e-30	-0.323491	1.16586e-42	1698	ENSG00000176102	-0.261425	6.70717e-12	-0.296758	4.77615e-15	668	ENSG00000168297	-0.266744	1.5269e-09	-0.243553	3.81953e-08	497	ENSG00000119616	-0.299133	2.56673e-27	-0.348013	5.48561e-37	1253	ENSG00000185742	-0.258207	5.18329e-09	-0.274478	4.85935e-10	497
ENSG00000021776	-0.264536	1.65351e-21	-0.318529	6.08797e-31	1253	ENSG00000164169	-0.357713	1.89676e-16	-0.395698	4.45393e-20	497	ENSG00000090263	-0.273742	5.65616e-23	-0.346138	1.3917e-36	1253	ENSG00000120539	-0.26116	7.05316e-12	-0.338014	2.57222e-19	668	ENSG00000144285	-0.266686	7.60656e-22	-0.284302	1.00073e-24	1253	ENSG00000205208	-0.299114	9.89772e-12	-0.377763	2.64135e-18	497	ENSG00000170871	-0.258187	2.91919e-27	-0.231912	3.61098e-22	1698
ENSG00000055950	-0.264492	2.11677e-09	-0.325627	9.6986e-14	497	ENSG00000143183	-0.357709	2.03534e-52	-0.385369	3.10798e-61	1698	ENSG00000154582	-0.273728	1.45841e-30	-0.289414	4.0412e-34	1698	ENSG00000139173	-0.261014	7.25284e-12	-0.284721	6.34137e-14	668	ENSG00000167281	-0.266673	1.54291e-09	-0.241236	5.17854e-08	497	ENSG00000165874	-0.299078	2.62574e-27	-0.377839	8.48451e-44	1253	ENSG00000185052	-0.258174	1.57858e-20	-0.286356	4.47395e-25	1253
ENSG00000196504	-0.264279	1.57525e-28	-0.323023	1.55403e-42	1698	ENSG00000207311	-0.357701	1.9017e-16	-0.372786	7.84827e-18	497	ENSG00000050165	-0.273362	6.51874e-23	-0.352328	6.28391e-38	1253	ENSG00000071243	-0.260984	7.2934e-12	-0.324169	8.26406e-18	668	ENSG00000128989	-0.266636	4.98668e-29	-0.269337	1.31507e-29	1698	ENSG00000136758	-0.299067	2.00475e-36	-0.354853	1.48051e-51	1698	ENSG00000132294	-0.258156	2.96265e-27	-0.242374	4.00234e-24	1698
ENSG00000151792	-0.264249	1.59849e-28	-0.248443	2.65823e-25	1698	ENSG00000167920	-0.35734	2.04823e-16	-0.454338	1.10166e-26	497	ENSG00000163637	-0.273355	5.75071e-10	-0.322519	1.70859e-13	497	ENSG00000198000	-0.260908	3.53784e-09	-0.288145	5.8726e-11	497	ENSG00000119661	-0.266588	1.56213e-09	-0.291748	3.29977e-11	497	ENSG00000136286	-0.298902	1.02517e-11	-0.442162	3.32699e-25	497	ENSG00000172840	-0.258049	5.29955e-09	-0.284596	1.02796e-10	497
ENSG00000055211	-0.26424	2.19527e-09	-0.205825	3.71668e-06	497	ENSG00000124831	-0.357282	2.74112e-52	-0.47771	1.61465e-97	1698	ENSG00000108384	-0.273337	1.77755e-30	-0.297854	3.95014e-36	1698	ENSG00000175893	-0.260827	7.51549e-12	-0.286152	4.69385e-14	668	ENSG00000108953	-0.266533	5.24442e-29	-0.248826	2.23383e-25	1698	ENSG00000123329	-0.2987	1.05996e-11	-0.372947	7.57907e-18	497	ENSG00000065833	-0.258028	3.14702e-27	-0.337275	1.91951e-46	1698
ENSG00000164587	-0.264152	1.6752e-28	-0.280158	5.41322e-32	1698	ENSG00000130811	-0.357236	2.83156e-52	-0.366443	4.14265e-55	1698	ENSG00000165516	-0.27326	6.77235e-23	-0.332554	9.79869e-34	1253	ENSG00000186665	-0.260671	7.74171e-12	-0.250356	5.26225e-11	668	ENSG00000124134	-0.266416	5.55436e-29	-0.316031	1.0806e-40	1698	ENSG00000085721	-0.29855	3.26652e-27	-0.324128	4.86332e-32	1253	ENSG00000145794	-0.257657	5.59903e-09	-0.258068	5.28542e-09	497
ENSG00000086666	-0.264152	1.89819e-21	-0.322269	1.13249e-31	1253	ENSG00000136518	-0.357186	2.93155e-52	-0.514887	1.35493e-115	1698	ENSG00000168481	-0.273213	5.87453e-10	-0.321657	1.99704e-13	497	ENSG00000152242	-0.260616	7.82225e-12	-0.283985	7.39907e-14	668	ENSG00000171097	-0.266413	5.56261e-29	-0.275291	6.604e-31	1698	ENSG00000146670	-0.298515	1.09299e-11	-0.350848	7.65772e-16	497	ENSG00000187624	-0.257583	5.65817e-09	-0.283875	1.1507e-10	497
ENSG00000203760	-0.264149	2.22422e-09	-0.405944	3.85512e-21	497	ENSG00000197037	-0.357123	2.1417e-16	-0.365573	3.68034e-17	497	ENSG00000020426	-0.27306	2.04399e-30	-0.310415	3.00699e-39	1698	ENSG00000112701	-0.260604	3.6936e-09	-0.23086	1.94849e-07	497	ENSG00000172379	-0.266369	5.68219e-29	-0.273455	1.67407e-30	1698	ENSG00000197894	-0.298513	3.31662e-27	-0.332568	9.7361e-34	1253	ENSG00000139531	-0.257403	4.22685e-27	-0.273105	1.99755e-30	1698
ENSG00000137145	-0.264139	1.90654e-21	-0.28747	2.8826e-25	1253	ENSG00000185624	-0.35681	3.80957e-52	-0.445065	2.18523e-83	1698	ENSG00000023572	-0.272948	7.60758e-23	-0.348913	3.50178e-37	1253	ENSG00000080189	-0.260595	7.85394e-12	-0.289998	2.07201e-14	668	ENSG00000169181	-0.266289	1.63162e-09	-0.273827	5.35784e-10	497	ENSG00000100483	-0.298484	3.35731e-27	-0.351613	9.0194e-38	1253	ENSG00000025039	-0.257315	4.40555e-27	-0.253808	2.27097e-26	1698
ENSG00000030066	-0.26406	1.75161e-28	-0.339867	3.54651e-47	1698	ENSG00000162666	-0.356798	3.84231e-52	-0.500272	3.20208e-108	1698	ENSG00000162604	-0.272914	2.20005e-30	-0.233593	1.77699e-22	1698	ENSG00000170248	-0.260534	7.94521e-12	-0.225616	3.71377e-09	668	ENSG00000134590	-0.266152	6.3215e-29	-0.235959	6.49228e-23	1698	ENSG00000092010	-0.298478	2.78704e-36	-0.37946	2.80887e-59	1698	ENSG00000116288	-0.257124	4.82208e-27	-0.23285	2.43308e-22	1698
ENSG00000174032	-0.263915	2.30046e-09	-0.37363	6.53334e-18	497	ENSG00000176623	-0.356724	6.67492e-39	-0.456322	1.84737e-65	1253	ENSG00000176454	-0.272828	2.29707e-30	-0.282722	1.41989e-32	1698	ENSG00000071626	-0.260333	8.25323e-12	-0.271362	9.69861e-13	668	ENSG00000128266	-0.266132	6.38372e-29	-0.274144	1.18178e-30	1698	ENSG00000075188	-0.298446	3.40947e-27	-0.36242	3.46607e-40	1253	ENSG00000079819	-0.256976	5.16959e-27	-0.293732	3.861e-35	1698
ENSG00000174547	-0.263732	2.20631e-21	-0.344201	3.61611e-36	1253	ENSG00000139517	-0.356495	2.43589e-16	-0.462515	1.0331e-27	497	ENSG00000066557	-0.272722	8.27555e-23	-0.343513	5.0694e-36	1253	ENSG00000150054	-0.260263	8.36462e-12	-0.272795	7.29092e-13	668	ENSG00000164124	-0.266038	9.61807e-22	-0.263058	2.80865e-21	1253	ENSG00000156017	-0.298312	1.13026e-11	-0.309957	1.57826e-12	497	ENSG00000175664	-0.25696	6.17367e-09	-0.267201	1.42854e-09	497
ENSG00000168938	-0.263413	2.39694e-28	-0.259115	1.88104e-27	1698	ENSG00000144736	-0.356106	9.17117e-39	-0.478211	1.36639e-72	1253	ENSG00000180228	-0.272715	2.43171e-30	-0.333245	2.56708e-45	1698	ENSG00000144746	-0.260239	3.89046e-09	-0.234833	1.18172e-07	497	ENSG00000081913	-0.265973	6.89857e-29	-0.241228	6.62517e-24	1698	ENSG00000137656	-0.298264	1.13928e-11	-0.344059	2.94499e-15	497	ENSG00000149582	-0.256908	6.21856e-09	-0.185897	3.04237e-05	497
ENSG00000142327	-0.263402	2.48346e-21	-0.297602	4.83085e-27	1253	ENSG00000188428	-0.356085	9.26882e-39	-0.41629	1.08198e-53	1253	ENSG00000081818	-0.272525	6.51096e-10	-0.263797	2.33998e-09	497	ENSG00000092140	-0.260193	8.47662e-12	-0.292191	1.29264e-14	668	ENSG00000160221	-0.265905	7.13201e-29	-0.288846	5.48655e-34	1698	ENSG00000162775	-0.298197	3.77859e-27	-0.42794	5.90169e-57	1253	ENSG00000102595	-0.2569	2.46239e-20	-0.321448	1.64163e-31	1253
ENSG00000168904	-0.263253	2.53024e-09	-0.389782	1.76063e-19	497	ENSG00000196151	-0.356056	2.66522e-16	-0.427114	1.8642e-23	497	ENSG00000178700	-0.27216	6.87423e-10	-0.312884	9.4898e-13	497	ENSG00000144597	-0.259758	9.20439e-12	-0.275245	4.45755e-13	668	ENSG00000125820	-0.265874	7.23992e-29	-0.267203	3.77327e-29	1698	ENSG00000120159	-0.298186	3.79614e-27	-0.364151	1.39375e-40	1253	ENSG00000175745	-0.256848	5.4899e-27	-0.227131	2.62801e-21	1698
ENSG00000166130	-0.263212	2.5454e-09	-0.385943	4.23291e-19	497	ENSG00000058262	-0.356041	9.48246e-39	-0.434055	1.01504e-58	1253	ENSG00000059691	-0.271987	3.50516e-30	-0.300387	9.54732e-37	1698	ENSG00000025796	-0.259691	9.32183e-12	-0.258473	1.17296e-11	668	ENSG00000149926	-0.265771	1.75899e-09	-0.273251	5.84115e-10	497	ENSG00000176303	-0.297944	1.20111e-11	-0.366706	2.89459e-17	497	ENSG00000133121	-0.256841	5.50777e-27	-0.279691	6.89497e-32	1698
ENSG00000176142	-0.263174	2.69445e-21	-0.305729	1.61115e-28	1253	ENSG00000105202	-0.355945	6.95076e-52	-0.422057	2.5877e-74	1698	ENSG00000112695	-0.271742	3.96422e-30	-0.317999	3.31329e-41	1698	ENSG00000133703	-0.259637	4.2365e-09	-0.274033	5.1949e-10	497	ENSG00000096384	-0.265719	7.80988e-29	-0.263024	2.89316e-28	1698	ENSG00000180758	-0.297937	1.20246e-11	-0.397232	3.10439e-20	497	ENSG00000108924	-0.256836	5.52165e-27	-0.294294	2.83619e-35	1698
ENSG00000142227	-0.263172	2.69277e-28	-0.448051	1.28769e-84	1698	ENSG00000160691	-0.355884	7.2497e-52	-0.477238	2.64952e-97	1698	ENSG00000160844	-0.271615	7.45504e-10	-0.326392	8.4281e-14	497	ENSG00000197024	-0.259618	9.45118e-12	-0.288727	2.71883e-14	668	ENSG00000155970	-0.265671	1.78471e-09	-0.217101	1.02829e-06	497	ENSG00000140612	-0.29789	3.87047e-36	-0.374709	9.82451e-58	1698	ENSG00000115170	-0.256834	5.52585e-27	-0.259552	1.52792e-27	1698
ENSG00000107290	-0.263144	2.72341e-21	-0.324604	3.91382e-32	1253	ENSG00000131653	-0.355876	2.76484e-16	-0.422743	5.78186e-23	497	ENSG00000113597	-0.271601	1.25485e-22	-0.334185	4.53845e-34	1253	ENSG00000107443	-0.259494	9.67441e-12	-0.296703	4.83383e-15	668	ENSG00000183117	-0.265595	1.80469e-09	-0.286909	7.14296e-11	497	ENSG00000131475	-0.297486	1.29529e-11	-0.313481	8.54902e-13	497	ENSG00000196079	-0.256806	6.30838e-09	-0.287203	6.81815e-11	497
ENSG00000147677	-0.263118	2.76403e-28	-0.333162	2.70604e-45	1698	ENSG00000175463	-0.355867	2.76977e-16	-0.519941	9.09381e-36	497	ENSG00000203930	-0.271526	7.55447e-10	-0.363703	5.4587e-17	497	ENSG00000204330	-0.259461	9.73568e-12	-0.235035	7.76659e-10	668	ENSG00000153130	-0.265375	1.86314e-09	-0.213569	1.54942e-06	497	ENSG00000116903	-0.297423	1.30881e-11	-0.32064	2.39876e-13	497	ENSG00000179523	-0.256681	6.41922e-09	-0.2087	2.69614e-06	497
ENSG00000177769	-0.263027	2.88889e-28	-0.339027	6.13924e-47	1698	ENSG00000139163	-0.355826	1.05873e-38	-0.492499	1.56226e-77	1253	ENSG00000197912	-0.271423	4.64984e-30	-0.293233	5.07582e-35	1698	ENSG00000162642	-0.2594	9.84823e-12	-0.300015	2.32217e-15	668	ENSG00000050030	-0.265268	1.89215e-09	-0.226587	3.30348e-07	497	ENSG00000145979	-0.297335	1.32803e-11	-0.337821	9.86513e-15	497	ENSG00000182902	-0.2566	6.49258e-09	-0.272669	6.37255e-10	497
ENSG00000101882	-0.262937	2.64768e-09	-0.263052	2.60425e-09	497	ENSG00000146112	-0.355798	2.80942e-16	-0.44138	4.1214e-25	497	ENSG00000183633	-0.27118	5.25083e-30	-0.31383	4.01338e-40	1698	ENSG00000122958	-0.259167	4.52742e-09	-0.273231	5.85875e-10	497	ENSG00000155052	-0.265259	1.89455e-09	-0.233936	1.32404e-07	497	ENSG00000171307	-0.297108	1.37856e-11	-0.269413	1.03274e-09	497	ENSG00000128731	-0.256576	2.75571e-20	-0.256069	3.28614e-20	1253
ENSG00000119004	-0.262851	3.02356e-21	-0.342892	6.86906e-36	1253	ENSG00000134905	-0.355773	1.08781e-38	-0.380549	1.87788e-44	1253	ENSG00000047849	-0.271038	5.6393e-30	-0.343905	2.47314e-48	1698	ENSG00000197839	-0.259101	1.042e-11	-0.256838	1.59382e-11	668	ENSG00000135744	-0.264891	1.16959e-28	-0.30105	6.57113e-37	1698	ENSG00000173198	-0.297005	1.40201e-11	-0.385186	5.02545e-19	497	ENSG00000102409	-0.256512	6.42884e-27	-0.215575	2.64829e-19	1698
ENSG00000198771	-0.262789	2.7043e-09	-0.394195	6.33223e-20	497	ENSG00000163249	-0.355703	2.86433e-16	-0.446214	1.08673e-25	497	ENSG00000168843	-0.27096	8.21671e-10	-0.379164	1.93751e-18	497	ENSG00000123179	-0.259005	1.0611e-11	-0.220345	8.65504e-09	668	ENSG00000006118	-0.264853	1.47536e-21	-0.292545	3.79612e-26	1253	ENSG00000198931	-0.297003	6.34319e-36	-0.417041	1.99161e-72	1698	ENSG00000119711	-0.256439	6.6522e-27	-0.271224	5.13725e-30	1698
ENSG00000107960	-0.262774	3.10762e-21	-0.303681	3.8347e-28	1253	ENSG00000134748	-0.355664	2.88711e-16	-0.341877	4.50914e-15	497	ENSG00000165264	-0.270924	5.9692e-30	-0.317285	5.09202e-41	1698	ENSG00000066654	-0.258696	4.8384e-09	-0.28728	6.73548e-11	497	ENSG00000003987	-0.264792	2.027e-09	-0.251444	1.32352e-08	497	ENSG00000206528	-0.296994	1.40468e-11	-0.339919	6.58924e-15	497	ENSG00000174298	-0.256049	7.01139e-09	-0.260445	3.77835e-09	497
ENSG00000173917	-0.26276	3.28552e-28	-0.403537	1.66191e-67	1698	ENSG00000185669	-0.355647	2.89764e-16	-0.421279	8.41721e-23	497	ENSG00000100167	-0.270914	8.27313e-10	-0.381382	1.18242e-18	497	ENSG00000010278	-0.258607	4.89949e-09	-0.162164	0.000283239	497	ENSG00000165495	-0.264739	1.5369e-21	-0.274472	4.30368e-23	1253	ENSG00000180233	-0.296946	1.41573e-11	-0.358357	1.66114e-16	497	ENSG00000069956	-0.255976	8.2673e-27	-0.270894	6.05892e-30	1698
ENSG00000158615	-0.262625	2.76875e-09	-0.377177	3.00569e-18	497	ENSG00000067066	-0.355619	8.71525e-52	-0.51082	1.65993e-113	1698	ENSG00000135698	-0.270849	6.19622e-30	-0.304938	7.19101e-38	1698	ENSG00000137871	-0.258587	4.91333e-09	-0.248613	1.94385e-08	497	ENSG00000169507	-0.264679	2.06057e-09	-0.245324	3.02067e-08	497	ENSG00000173818	-0.296885	1.43009e-11	-0.357374	2.03408e-16	497	ENSG00000171150	-0.255964	8.31332e-27	-0.253982	2.09471e-26	1698
ENSG00000204520	-0.262183	4.33871e-28	-0.3283	5.86916e-44	1698	ENSG00000149100	-0.355598	8.839e-52	-0.431412	6.425e-78	1698	ENSG00000065548	-0.270804	6.33721e-30	-0.294399	2.67709e-35	1698	ENSG00000167766	-0.258568	4.92656e-09	-0.250477	1.51001e-08	497	ENSG00000081853	-0.264649	1.31578e-28	-0.266987	4.19694e-29	1698	ENSG00000155545	-0.296843	1.43991e-11	-0.314614	7.00687e-13	497	ENSG00000182983	-0.255898	7.15955e-09	-0.193997	1.32807e-05	497
ENSG00000171490	-0.262109	4.49566e-28	-0.324612	5.83431e-43	1698	ENSG00000182117	-0.355578	1.20162e-38	-0.352771	5.02194e-38	1253	ENSG00000180929	-0.270794	8.42152e-10	-0.277553	3.05096e-10	497	ENSG00000172315	-0.258287	1.21463e-11	-0.28363	7.96761e-14	668	ENSG00000125462	-0.264556	1.37699e-28	-0.252421	4.31389e-26	1698	ENSG00000137166	-0.296658	1.48448e-11	-0.340189	6.25453e-15	497	ENSG00000171533	-0.255876	7.18186e-09	-0.249708	1.67619e-08	497
ENSG00000119725	-0.262073	4.57458e-28	-0.329278	3.17519e-44	1698	ENSG00000106266	-0.355453	3.01416e-16	-0.425213	3.05609e-23	497	ENSG00000178988	-0.270681	6.73903e-30	-0.274181	1.15998e-30	1698	ENSG00000198898	-0.25801	5.32885e-09	-0.246641	2.53386e-08	497	ENSG00000162065	-0.264492	2.11686e-09	-0.233557	1.38897e-07	497	ENSG00000197451	-0.296629	7.80608e-36	-0.381683	5.21549e-60	1698	ENSG00000148120	-0.255829	8.85298e-27	-0.304068	1.18321e-37	1698
ENSG00000160703	-0.262034	4.0451e-21	-0.300338	1.5562e-27	1253	ENSG00000137574	-0.355285	1.39661e-38	-0.363374	2.09893e-40	1253	ENSG00000126773	-0.270554	1.84744e-22	-0.344743	2.77019e-36	1253	ENSG00000206029	-0.258009	1.27989e-11	-0.27039	1.17603e-12	668	ENSG00000103154	-0.264437	1.45889e-28	-0.246369	6.76991e-25	1698	ENSG00000164169	-0.296539	1.51376e-11	-0.336027	1.3898e-14	497	ENSG00000186231	-0.255711	7.34898e-09	-0.214458	1.39835e-06	497
ENSG00000100599	-0.261967	4.14317e-21	-0.407591	2.44398e-51	1253	ENSG00000130313	-0.355261	1.41326e-38	-0.381923	8.68849e-45	1253	ENSG00000119335	-0.270535	7.24634e-30	-0.242071	4.57381e-24	1698	ENSG00000137760	-0.257903	1.3056e-11	-0.196425	3.10177e-07	668	ENSG00000067715	-0.264397	1.48731e-28	-0.259138	1.86001e-27	1698	ENSG00000175387	-0.296133	1.02756e-35	-0.334473	1.16928e-45	1698	ENSG00000180354	-0.255669	7.39199e-09	-0.249604	1.70013e-08	497
ENSG00000100028	-0.261834	5.13206e-28	-0.342633	5.74558e-48	1698	ENSG00000103671	-0.355042	1.299e-51	-0.346141	5.56283e-49	1698	ENSG00000143553	-0.270507	8.78675e-10	-0.271051	8.10736e-10	497	ENSG00000113845	-0.257729	1.34902e-11	-0.239082	3.8828e-10	668	ENSG00000102225	-0.264178	1.65424e-28	-0.254488	1.65588e-26	1698	ENSG00000205323	-0.296023	1.64738e-11	-0.289207	4.95893e-11	497	ENSG00000156414	-0.255325	7.75387e-09	-0.294605	2.07704e-11	497
ENSG00000164818	-0.261832	4.34676e-21	-0.258166	1.58325e-20	1253	ENSG00000131446	-0.355034	1.30677e-51	-0.452978	1.13179e-86	1698	ENSG00000198932	-0.270432	7.63084e-30	-0.329428	2.88858e-44	1698	ENSG00000184517	-0.257689	1.35917e-11	-0.256191	1.79846e-11	668	ENSG00000179104	-0.264144	2.22594e-09	-0.155473	0.000504261	497	ENSG00000115816	-0.296007	1.10227e-35	-0.334513	1.13988e-45	1698	ENSG00000162729	-0.255304	7.7766e-09	-0.225222	3.90193e-07	497
ENSG00000070476	-0.261824	4.35904e-21	-0.333835	5.35504e-34	1253	ENSG00000148426	-0.354914	3.36469e-16	-0.446779	9.28621e-26	497	ENSG00000205363	-0.270399	8.92917e-10	-0.267171	1.43485e-09	497	ENSG00000168538	-0.257641	1.37136e-11	-0.264654	3.60982e-12	668	ENSG00000180537	-0.263983	2.27797e-09	-0.317339	4.32834e-13	497	ENSG00000141562	-0.295957	9.48904e-27	-0.346932	9.39211e-37	1253	ENSG00000135324	-0.255112	7.98684e-09	-0.286166	8.0322e-11	497
ENSG00000076043	-0.261761	4.4579e-21	-0.287096	3.3418e-25	1253	ENSG00000109861	-0.354882	1.45174e-51	-0.595194	2.77667e-163	1698	ENSG00000116991	-0.270287	9.07843e-10	-0.298162	1.15869e-11	497	ENSG00000136950	-0.257624	1.37562e-11	-0.315796	6.18801e-17	668	ENSG00000145526	-0.263695	2.09061e-28	-0.270468	7.49216e-30	1698	ENSG00000178031	-0.295932	1.67205e-11	-0.352	6.07325e-16	497	ENSG00000183303	-0.255009	8.10156e-09	-0.260134	3.94848e-09	497
ENSG00000166118	-0.26162	3.19658e-09	-0.28381	1.16246e-10	497	ENSG00000171763	-0.354813	1.77736e-38	-0.398598	5.61496e-49	1253	ENSG00000119906	-0.270089	9.0493e-30	-0.281515	2.6703e-32	1698	ENSG00000011566	-0.257529	5.70048e-09	-0.248571	1.95493e-08	497	ENSG00000114573	-0.263693	2.09318e-28	-0.249178	1.9041e-25	1698	ENSG00000163714	-0.295755	1.03034e-26	-0.359663	1.46171e-39	1253	ENSG00000204954	-0.25486	8.27092e-09	-0.245109	3.10833e-08	497
ENSG00000188428	-0.261584	4.74663e-21	-0.324904	3.41206e-32	1253	ENSG00000174796	-0.35472	3.49994e-16	-0.393399	7.62299e-20	497	ENSG00000108946	-0.269868	1.01045e-29	-0.273031	2.07337e-30	1698	ENSG00000057663	-0.257485	5.73602e-09	-0.216357	1.12171e-06	497	ENSG00000132604	-0.263568	2.22329e-28	-0.268117	2.40575e-29	1698	ENSG00000198839	-0.295666	1.06885e-26	-0.34715	8.4268e-37	1253	ENSG00000159915	-0.254855	8.27691e-09	-0.269596	1.00523e-09	497
ENSG00000092330	-0.261556	3.2256e-09	-0.226958	3.15703e-07	497	ENSG00000137656	-0.354634	3.56187e-16	-0.34422	2.85352e-15	497	ENSG00000100519	-0.26981	1.03983e-29	-0.331257	9.09905e-45	1698	ENSG00000111802	-0.257398	5.80689e-09	-0.28547	8.96215e-11	497	ENSG00000149575	-0.263519	2.27677e-28	-0.262932	3.02454e-28	1698	ENSG00000197933	-0.295629	1.75726e-11	-0.320075	2.65488e-13	497	ENSG00000162687	-0.254835	8.29986e-09	-0.306352	2.93077e-12	497
ENSG00000131043	-0.261487	4.91345e-21	-0.238783	1.05134e-17	1253	ENSG00000136240	-0.354627	1.95392e-38	-0.422344	2.26176e-55	1253	ENSG00000182771	-0.269395	1.03559e-09	-0.268387	1.20087e-09	497	ENSG00000104714	-0.257274	1.46888e-11	-0.276	3.82676e-13	668	ENSG00000164061	-0.263363	2.45566e-28	-0.278544	1.24788e-31	1698	ENSG00000168884	-0.295595	1.10027e-26	-0.339952	2.87115e-35	1253	ENSG00000165379	-0.254601	8.5723e-09	-0.26727	1.41423e-09	497
ENSG00000177548	-0.261461	4.95922e-21	-0.276274	2.18481e-23	1253	ENSG00000143106	-0.354528	1.85315e-51	-0.437691	2.10852e-80	1698	ENSG00000176222	-0.269322	1.04677e-09	-0.270783	8.4358e-10	497	ENSG00000154734	-0.256983	1.55115e-11	-0.237724	4.9073e-10	668	ENSG00000161896	-0.263091	2.58986e-09	-0.227691	2.88517e-07	497	ENSG00000156697	-0.295553	1.11896e-26	-0.372425	1.65575e-42	1253	ENSG00000143248	-0.254593	1.57677e-26	-0.322612	2.00116e-42	1698
ENSG00000180917	-0.261447	3.2761e-09	-0.390614	1.45355e-19	497	ENSG00000136770	-0.354254	2.36305e-38	-0.396227	2.29011e-48	1253	ENSG00000163686	-0.269252	2.98275e-22	-0.340385	2.32749e-35	1253	ENSG00000153560	-0.256977	6.15921e-09	-0.234653	1.20895e-07	497	ENSG00000170837	-0.263047	2.81956e-21	-0.344203	3.61287e-36	1253	ENSG00000186517	-0.295547	1.781e-11	-0.376008	3.88626e-18	497	ENSG00000173451	-0.254515	8.67603e-09	-0.238795	7.11222e-08	497
ENSG00000089060	-0.261422	5.02794e-21	-0.30009	1.7253e-27	1253	ENSG00000021776	-0.354094	2.56436e-38	-0.369844	6.69089e-42	1253	ENSG00000148516	-0.269229	1.38742e-29	-0.292847	6.26739e-35	1698	ENSG00000198887	-0.256955	1.55917e-11	-0.273607	6.19717e-13	668	ENSG00000177181	-0.263025	2.61458e-09	-0.277384	3.13028e-10	497	ENSG00000205604	-0.295428	1.81597e-11	-0.356906	2.23922e-16	497	ENSG00000132963	-0.254489	5.67179e-20	-0.233454	5.69172e-17	1253
ENSG00000157110	-0.261297	6.64059e-28	-0.282337	1.73757e-32	1698	ENSG00000165997	-0.353859	4.16948e-16	-0.413379	6.18634e-22	497	ENSG00000171867	-0.269128	1.45875e-29	-0.304687	8.30207e-38	1698	ENSG00000096746	-0.256942	6.18881e-09	-0.257675	5.58564e-09	497	ENSG00000175497	-0.262918	2.65488e-09	-0.221897	5.82812e-07	497	ENSG00000204628	-0.295346	1.58784e-35	-0.361866	1.09211e-53	1698	ENSG00000163793	-0.254302	8.9351e-09	-0.276297	3.6923e-10	497
ENSG00000196533	-0.261233	3.37765e-09	-0.351574	6.61788e-16	497	ENSG00000183814	-0.353842	4.18462e-16	-0.402541	8.7709e-21	497	ENSG00000172915	-0.269082	3.17475e-22	-0.344751	2.76019e-36	1253	ENSG00000135297	-0.256786	1.60926e-11	-0.263033	4.93172e-12	668	ENSG00000181676	-0.262904	2.66033e-09	-0.264248	2.19279e-09	497	ENSG00000117226	-0.295321	1.84788e-11	-0.368233	2.09081e-17	497	ENSG00000137766	-0.254286	8.95467e-09	-0.289881	4.45256e-11	497
ENSG00000101191	-0.261228	5.3867e-21	-0.280561	4.26485e-24	1253	ENSG00000186222	-0.353601	4.39376e-16	-0.435509	2.02254e-24	497	ENSG00000135250	-0.268762	1.74853e-29	-0.303033	2.13433e-37	1698	ENSG00000196268	-0.256707	1.63339e-11	-0.27018	1.22601e-12	668	ENSG00000203778	-0.262876	2.67102e-09	-0.208124	2.87624e-06	497	ENSG00000120029	-0.294984	1.41143e-26	-0.351905	7.78591e-38	1253	ENSG00000111912	-0.254028	9.27996e-09	-0.217309	1.00356e-06	497
ENSG00000207311	-0.261135	3.42529e-09	-0.292745	2.80897e-11	497	ENSG00000171940	-0.353593	3.53024e-51	-0.517473	6.16129e-117	1698	ENSG00000122873	-0.268745	3.59133e-22	-0.311455	1.37408e-29	1253	ENSG00000211450	-0.256706	1.63371e-11	-0.254568	2.43088e-11	668	ENSG00000172995	-0.262759	2.71598e-09	-0.317202	4.43491e-13	497	ENSG00000144655	-0.294881	1.98561e-11	-0.371107	1.12854e-17	497	ENSG00000158079	-0.254008	9.30554e-09	-0.275534	4.14424e-10	497
ENSG00000136048	-0.261077	5.68208e-21	-0.352112	7.01063e-38	1253	ENSG00000103642	-0.353516	4.47017e-16	-0.515916	3.75319e-35	497	ENSG00000110888	-0.268618	3.76247e-22	-0.315639	2.19704e-30	1253	ENSG00000106028	-0.256617	6.47667e-09	-0.244312	3.45499e-08	497	ENSG00000105711	-0.262338	4.02751e-28	-0.241638	5.53341e-24	1698	ENSG00000169288	-0.29486	1.99231e-11	-0.283654	1.19109e-10	497	ENSG00000186318	-0.253992	6.72836e-20	-0.335098	2.94264e-34	1253
ENSG00000131013	-0.261029	3.47727e-09	-0.349374	1.02872e-15	497	ENSG00000162654	-0.3535	4.48479e-16	-0.469445	1.32118e-28	497	ENSG00000196950	-0.268559	1.17091e-09	-0.303076	5.10514e-12	497	ENSG00000072756	-0.256575	1.67404e-11	-0.333414	8.30743e-19	668	ENSG00000136193	-0.262255	4.19139e-28	-0.176652	2.27336e-13	1698	ENSG00000119203	-0.294846	1.99697e-11	-0.386745	3.52797e-19	497	ENSG00000133958	-0.253976	9.34716e-09	-0.227914	2.80721e-07	497
ENSG00000166750	-0.26097	3.50658e-09	-0.381673	1.10807e-18	497	ENSG00000004700	-0.35349	3.48732e-38	-0.421718	3.38752e-55	1253	ENSG00000151025	-0.268506	1.1801e-09	-0.344769	2.5621e-15	497	ENSG00000005483	-0.256542	1.6843e-11	-0.221716	6.95872e-09	668	ENSG00000137285	-0.262155	4.39775e-28	-0.269589	1.16053e-29	1698	ENSG00000129083	-0.294739	2.22026e-35	-0.370669	1.92785e-56	1698	ENSG00000157426	-0.253909	9.43358e-09	-0.260773	3.60607e-09	497
ENSG00000116668	-0.260964	3.50946e-09	-0.267493	1.36885e-09	497	ENSG00000104774	-0.353393	4.0533e-51	-0.494179	2.98737e-105	1698	ENSG00000101343	-0.268352	4.14669e-22	-0.308948	4.06496e-29	1253	ENSG00000112624	-0.256504	6.5799e-09	-0.267656	1.33655e-09	497	ENSG00000130294	-0.262115	4.48257e-28	-0.306366	3.16313e-38	1698	ENSG00000132274	-0.294627	2.36097e-35	-0.387696	5.14065e-62	1698	ENSG00000004779	-0.253895	2.18142e-26	-0.229578	9.56733e-22	1698
ENSG00000117592	-0.260785	8.48341e-28	-0.25309	3.16748e-26	1698	ENSG00000101882	-0.353252	4.71546e-16	-0.396715	3.50648e-20	497	ENSG00000131409	-0.268242	1.22679e-09	-0.286956	7.09018e-11	497	ENSG00000117228	-0.256486	1.70216e-11	-0.33049	1.73266e-18	668	ENSG00000136280	-0.262015	3.02123e-09	-0.297547	1.28236e-11	497	ENSG00000151466	-0.294588	2.08259e-11	-0.350358	8.44875e-16	497	ENSG00000118762	-0.25384	2.23751e-26	-0.276672	3.26481e-31	1698
ENSG00000141646	-0.260714	8.77735e-28	-0.337343	1.83676e-46	1698	ENSG00000075420	-0.353244	3.95156e-38	-0.511631	1.57908e-84	1253	ENSG00000172348	-0.268106	2.41846e-29	-0.326736	1.56104e-43	1698	ENSG00000198677	-0.256372	6.70257e-09	-0.232755	1.53668e-07	497	ENSG00000109111	-0.261805	5.20434e-28	-0.286283	2.16301e-33	1698	ENSG00000178295	-0.294508	2.10998e-11	-0.397286	3.06511e-20	497	ENSG00000162105	-0.253787	2.29291e-26	-0.26114	7.16e-28	1698
ENSG00000172086	-0.260628	6.65978e-21	-0.207718	1.11454e-13	1253	ENSG00000165609	-0.35322	4.74664e-16	-0.389502	1.8778e-19	497	ENSG00000186577	-0.268049	1.26201e-09	-0.251797	1.26109e-08	497	ENSG00000102471	-0.25623	1.78529e-11	-0.210678	3.86892e-08	668	ENSG00000166313	-0.261721	5.41683e-28	-0.233814	1.61857e-22	1698	ENSG00000145354	-0.294453	2.12908e-11	-0.35396	4.08553e-16	497	ENSG00000205856	-0.253392	1.01312e-08	-0.311604	1.18625e-12	497
ENSG00000088766	-0.260528	3.73406e-09	-0.365012	4.14336e-17	497	ENSG00000169718	-0.352888	4.73337e-38	-0.424239	6.63244e-56	1253	ENSG00000188021	-0.267806	2.80401e-29	-0.266701	4.82823e-29	1698	ENSG00000088930	-0.256142	1.81497e-11	-0.260859	7.46882e-12	668	ENSG00000174945	-0.261502	3.25056e-09	-0.291939	3.19942e-11	497	ENSG00000153044	-0.294431	2.13647e-11	-0.315478	6.01772e-13	497	ENSG00000138162	-0.253328	2.83758e-26	-0.308428	9.58669e-39	1698
ENSG00000162666	-0.260522	9.62265e-28	-0.333234	2.58584e-45	1698	ENSG00000112079	-0.352729	6.39467e-51	-0.543485	4.1616e-131	1698	ENSG00000198915	-0.267804	1.30804e-09	-0.336086	1.37413e-14	497	ENSG00000103037	-0.255977	7.08149e-09	-0.267352	1.39738e-09	497	ENSG00000162734	-0.261347	6.48171e-28	-0.259258	1.75759e-27	1698	ENSG00000077458	-0.294155	2.23494e-11	-0.395086	5.14094e-20	497	ENSG00000180846	-0.253304	1.02541e-08	-0.251556	1.30343e-08	497
ENSG00000143379	-0.260515	9.65586e-28	-0.31136	1.72655e-39	1698	ENSG00000164649	-0.352645	5.33182e-16	-0.509278	3.73453e-34	497	ENSG00000125247	-0.267742	1.31999e-09	-0.347303	1.55352e-15	497	ENSG00000145246	-0.255749	7.31044e-09	-0.252788	1.10084e-08	497	ENSG00000179588	-0.261313	3.33933e-09	-0.28585	8.44264e-11	497	ENSG00000143390	-0.294055	3.23275e-35	-0.354034	2.60665e-51	1698	ENSG00000117450	-0.253251	2.93925e-26	-0.263838	1.95077e-28	1698
ENSG00000147813	-0.260452	3.77446e-09	-0.35403	4.02717e-16	497	ENSG00000117226	-0.352547	5.43866e-16	-0.51843	1.55149e-35	497	ENSG00000198919	-0.267589	3.12038e-29	-0.336526	3.1166e-46	1698	ENSG00000180611	-0.255593	2.00984e-11	-0.277532	2.80319e-13	668	ENSG00000134042	-0.261311	3.34041e-09	-0.311463	1.21568e-12	497	ENSG00000164713	-0.294047	2.2743e-11	-0.302488	5.63632e-12	497	ENSG00000169599	-0.253183	8.88067e-20	-0.257009	2.37094e-20	1253
ENSG00000171606	-0.260408	1.0159e-27	-0.298964	2.12343e-36	1698	ENSG00000206029	-0.352437	5.56137e-16	-0.395843	4.30482e-20	497	ENSG00000164114	-0.267584	5.4869e-22	-0.313326	6.07662e-30	1253	ENSG00000142892	-0.255581	2.01465e-11	-0.200994	1.61747e-07	668	ENSG00000168348	-0.261058	3.46308e-09	-0.241314	5.1258e-08	497	ENSG00000026508	-0.294044	3.25249e-35	-0.354619	1.74053e-51	1698	ENSG00000182013	-0.253147	8.98876e-20	-0.316462	1.52686e-30	1253
ENSG00000113272	-0.260321	7.42491e-21	-0.266549	7.99431e-22	1253	ENSG00000163545	-0.352361	6.1817e-38	-0.484672	8.51112e-75	1253	ENSG00000205758	-0.267567	5.52129e-22	-0.36452	1.1468e-40	1253	ENSG00000138231	-0.255522	2.03656e-11	-0.310227	2.28017e-16	668	ENSG00000102053	-0.260854	3.56487e-09	-0.262142	2.96701e-09	497	ENSG00000151576	-0.29399	2.11459e-26	-0.374544	5.20992e-43	1253	ENSG00000152894	-0.25309	3.16754e-26	-0.277746	1.88169e-31	1698
ENSG00000167302	-0.260265	3.8759e-09	-0.311656	1.17567e-12	497	ENSG00000173821	-0.352326	5.6875e-16	-0.40119	1.21257e-20	497	ENSG00000106278	-0.267557	3.17055e-29	-0.298705	2.45488e-36	1698	ENSG00000029363	-0.255493	7.575e-09	-0.256996	6.14264e-09	497	ENSG00000100095	-0.260811	8.37899e-28	-0.24969	1.50813e-25	1698	ENSG00000183814	-0.293971	2.3026e-11	-0.372099	9.10843e-18	497	ENSG00000144057	-0.252778	1.10232e-08	-0.287583	6.42029e-11	497
ENSG00000106266	-0.260118	3.95772e-09	-0.319579	2.90217e-13	497	ENSG00000160588	-0.352318	5.69618e-16	-0.487241	5.39286e-31	497	ENSG00000068305	-0.267539	3.19822e-29	-0.314009	3.60861e-40	1698	ENSG00000164934	-0.255373	2.09387e-11	-0.290894	1.70952e-14	668	ENSG00000072832	-0.26078	8.50628e-28	-0.232761	2.52536e-22	1698	ENSG00000129465	-0.293861	2.34416e-11	-0.360027	1.17608e-16	497	ENSG00000136197	-0.252767	1.02361e-19	-0.251743	1.45135e-19	1253
ENSG00000165905	-0.260068	3.98544e-09	-0.419498	1.32564e-22	497	ENSG00000166002	-0.352248	6.54505e-38	-0.475072	1.54974e-71	1253	ENSG00000137876	-0.267335	6.00711e-22	-0.359495	1.59486e-39	1253	ENSG00000077232	-0.255325	2.11242e-11	-0.309085	2.96935e-16	668	ENSG00000163995	-0.26062	3.68565e-09	-0.270995	8.17481e-10	497	ENSG00000110852	-0.29363	4.08288e-35	-0.402396	4.22862e-67	1698	ENSG00000112697	-0.252706	1.04524e-19	-0.197292	1.84002e-12	1253
ENSG00000175376	-0.260018	4.01378e-09	-0.355708	2.86154e-16	497	ENSG00000010072	-0.352107	5.94417e-16	-0.402025	9.92679e-21	497	ENSG00000070761	-0.267322	6.03684e-22	-0.354706	1.87717e-38	1253	ENSG00000128908	-0.255234	2.14862e-11	-0.220674	8.21518e-09	668	ENSG00000188394	-0.260485	7.00524e-21	-0.28572	5.74556e-25	1253	ENSG00000094841	-0.293596	2.44707e-11	-0.289313	4.87585e-11	497	ENSG00000166529	-0.252662	1.12016e-08	-0.22639	3.38419e-07	497
ENSG00000198624	-0.25998	1.24605e-27	-0.364654	1.4982e-54	1698	ENSG00000148484	-0.351838	1.17701e-50	-0.474355	5.39558e-96	1698	ENSG00000140600	-0.26728	3.63292e-29	-0.316997	6.05373e-41	1698	ENSG00000083642	-0.255138	7.95748e-09	-0.255947	7.11094e-09	497	ENSG00000162639	-0.260324	3.84344e-09	-0.283853	1.15472e-10	497	ENSG00000126561	-0.293304	4.88226e-35	-0.404612	6.87494e-68	1698	ENSG00000155792	-0.252627	1.07384e-19	-0.287325	3.05329e-25	1253
ENSG00000135446	-0.259947	1.26586e-27	-0.329369	2.99928e-44	1698	ENSG00000119004	-0.351699	8.63765e-38	-0.443315	1.83751e-61	1253	ENSG00000101079	-0.267081	6.58863e-22	-0.327343	1.11222e-32	1253	ENSG00000148848	-0.255114	2.19701e-11	-0.291442	1.51954e-14	668	ENSG00000105695	-0.260251	1.095e-27	-0.279727	6.77038e-32	1698	ENSG00000200264	-0.293269	2.58058e-11	-0.38281	8.58866e-19	497	ENSG00000178743	-0.252549	1.13764e-08	-0.309247	1.78431e-12	497
ENSG00000101084	-0.259879	8.67551e-21	-0.30067	1.35515e-27	1253	ENSG00000167747	-0.351447	6.78924e-16	-0.355863	2.77221e-16	497	ENSG00000111530	-0.267023	4.12302e-29	-0.3108	2.39919e-39	1698	ENSG00000131788	-0.254938	8.18138e-09	-0.243582	3.80515e-08	497	ENSG00000126950	-0.26019	7.77403e-21	-0.255834	3.56542e-20	1253	ENSG00000174032	-0.293161	2.62625e-11	-0.408476	2.07806e-21	497	ENSG00000156298	-0.252534	4.09491e-26	-0.269196	1.41084e-29	1698
ENSG00000164329	-0.259813	4.13223e-09	-0.327053	7.46279e-14	497	ENSG00000130589	-0.351243	7.07398e-16	-0.413193	6.47965e-22	497	ENSG00000107758	-0.266875	4.43462e-29	-0.301119	6.31971e-37	1698	ENSG00000113621	-0.254929	8.19235e-09	-0.264735	2.04376e-09	497	ENSG00000197226	-0.26016	1.14367e-27	-0.250329	1.12702e-25	1698	ENSG00000142676	-0.29316	5.28098e-35	-0.262503	3.71932e-28	1698	ENSG00000181061	-0.252527	1.11104e-19	-0.274219	4.73136e-23	1253
ENSG00000011638	-0.259756	1.38678e-27	-0.345485	8.63156e-49	1698	ENSG00000151062	-0.351003	7.42378e-16	-0.38552	4.65976e-19	497	ENSG00000135338	-0.26687	1.49917e-09	-0.344537	2.6811e-15	497	ENSG00000187772	-0.254758	2.3469e-11	-0.247269	9.18728e-11	668	ENSG00000136237	-0.260089	8.05599e-21	-0.290524	8.55343e-26	1253	ENSG00000124596	-0.29311	5.42809e-35	-0.383522	1.28331e-60	1698	ENSG00000087448	-0.252397	1.16164e-08	-0.235485	1.08768e-07	497
ENSG00000134759	-0.259674	4.21451e-09	-0.333621	2.19259e-14	497	ENSG00000137275	-0.350925	2.19556e-50	-0.424117	4.25409e-75	1698	ENSG00000115239	-0.266858	1.50188e-09	-0.287849	6.15476e-11	497	ENSG00000113712	-0.254728	8.42391e-09	-0.264037	2.26051e-09	497	ENSG00000165175	-0.259742	9.10419e-21	-0.247856	5.38341e-19	1253	ENSG00000141627	-0.293087	2.65794e-11	-0.327264	7.17814e-14	497	ENSG00000071794	-0.25228	4.60379e-26	-0.257778	3.5415e-27	1698
ENSG00000204977	-0.259668	1.44592e-27	-0.341757	1.02426e-47	1698	ENSG00000125835	-0.350744	2.48376e-50	-0.440158	2.15723e-81	1698	ENSG00000177875	-0.266795	1.51577e-09	-0.316057	5.43234e-13	497	ENSG00000174606	-0.254384	8.83386e-09	-0.261286	3.35229e-09	497	ENSG00000084731	-0.25971	1.41726e-27	-0.238874	1.84927e-23	1698	ENSG00000135596	-0.293048	3.09813e-26	-0.357753	3.92962e-39	1253	ENSG00000157502	-0.25224	1.18691e-08	-0.258905	4.69772e-09	497
ENSG00000198399	-0.259653	9.39642e-21	-0.299858	1.89967e-27	1253	ENSG00000197265	-0.350666	2.61834e-50	-0.397912	1.60153e-65	1698	ENSG00000151552	-0.266502	5.32463e-29	-0.381127	7.95516e-60	1698	ENSG00000163840	-0.254336	2.53761e-11	-0.260248	8.38783e-12	668	ENSG00000134207	-0.259575	4.27365e-09	-0.26963	1.00029e-09	497	ENSG00000168792	-0.292949	2.71763e-11	-0.395388	4.79014e-20	497	ENSG00000156172	-0.252087	1.21206e-08	-0.243236	3.98282e-08	497
ENSG00000179627	-0.259512	4.31193e-09	-0.364949	4.19893e-17	497	ENSG00000108639	-0.350593	2.7527e-50	-0.473898	8.67681e-96	1698	ENSG00000186479	-0.266392	1.60723e-09	-0.368898	1.81398e-17	497	ENSG00000148110	-0.254097	2.65219e-11	-0.270194	1.22253e-12	668	ENSG00000125821	-0.25957	4.27655e-09	-0.26734	1.39991e-09	497	ENSG00000131845	-0.292849	3.3566e-26	-0.287296	3.08745e-25	1253	ENSG00000074211	-0.252036	1.22047e-08	-0.211481	1.96801e-06	497
ENSG00000196924	-0.259395	1.64635e-27	-0.363799	2.76062e-54	1698	ENSG00000145414	-0.350484	8.23851e-16	-0.372549	8.26241e-18	497	ENSG00000056050	-0.266326	8.66668e-22	-0.327334	1.11732e-32	1253	ENSG00000128585	-0.253869	2.76576e-11	-0.244406	1.53004e-10	668	ENSG00000162840	-0.259562	9.70227e-21	-0.261375	5.11186e-21	1253	ENSG00000162231	-0.292763	6.56244e-35	-0.359941	4.2552e-53	1698	ENSG00000137409	-0.251876	1.38709e-19	-0.231341	1.09946e-16	1253
ENSG00000103671	-0.259376	1.66097e-27	-0.269808	1.04102e-29	1698	ENSG00000164022	-0.350185	3.63362e-50	-0.402759	3.14258e-67	1698	ENSG00000073969	-0.266253	6.01461e-29	-0.340838	1.87548e-47	1698	ENSG00000103978	-0.253593	2.9103e-11	-0.265206	3.24397e-12	668	ENSG00000134287	-0.259323	1.70374e-27	-0.227217	2.5364e-21	1698	ENSG00000125743	-0.292553	7.36249e-35	-0.277136	2.5738e-31	1698	ENSG00000158270	-0.251833	1.40779e-19	-0.325785	2.27888e-32	1253
ENSG00000130340	-0.259276	4.45808e-09	-0.263597	2.40816e-09	497	ENSG00000118705	-0.349992	4.14209e-50	-0.410444	5.39067e-70	1698	ENSG00000184985	-0.266245	1.64216e-09	-0.344125	2.90701e-15	497	ENSG00000115963	-0.253496	9.98662e-09	-0.212664	1.71916e-06	497	ENSG00000133511	-0.259292	1.0666e-20	-0.23926	9.01955e-18	1253	ENSG00000108406	-0.292433	3.97183e-26	-0.34399	4.01124e-36	1253	ENSG00000110651	-0.251778	5.79992e-26	-0.221151	2.95433e-20	1698
ENSG00000167208	-0.259256	4.47119e-09	-0.315097	6.43649e-13	497	ENSG00000153044	-0.349839	9.37497e-16	-0.400622	1.38856e-20	497	ENSG00000137727	-0.266227	1.64625e-09	-0.322841	1.61181e-13	497	ENSG00000131115	-0.25328	3.08309e-11	-0.215066	1.97775e-08	668	ENSG00000105251	-0.259285	4.45237e-09	-0.376209	3.71865e-18	497	ENSG00000166343	-0.292416	2.96232e-11	-0.348051	1.33922e-15	497	ENSG00000151572	-0.251705	1.27706e-08	-0.245433	2.97687e-08	497
ENSG00000135506	-0.259032	1.95625e-27	-0.247126	4.8178e-25	1698	ENSG00000102034	-0.349594	5.42675e-50	-0.529481	2.51893e-123	1698	ENSG00000188026	-0.266163	1.66168e-09	-0.289542	4.70075e-11	497	ENSG00000101745	-0.253161	1.04583e-08	-0.284609	1.02589e-10	497	ENSG00000170233	-0.25916	1.11743e-20	-0.136691	1.19454e-06	1253	ENSG00000184056	-0.292416	3.9986e-26	-0.31686	1.27974e-30	1253	ENSG00000167654	-0.251592	1.29697e-08	-0.282504	1.42462e-10	497
ENSG00000134905	-0.258951	1.20241e-20	-0.312569	8.45981e-30	1253	ENSG00000169223	-0.349492	5.81401e-50	-0.410856	3.81487e-70	1698	ENSG00000046653	-0.266141	6.3557e-29	-0.351124	1.91649e-50	1698	ENSG00000115875	-0.25277	1.10356e-08	-0.24507	3.12411e-08	497	ENSG00000138035	-0.259055	4.5998e-09	-0.244143	3.53295e-08	497	ENSG00000109536	-0.292413	7.94684e-35	-0.343774	2.69796e-48	1698	ENSG00000182175	-0.251419	1.32804e-08	-0.250908	1.42387e-08	497
ENSG00000140650	-0.258874	2.10847e-27	-0.289073	4.85693e-34	1698	ENSG00000100357	-0.349459	5.94793e-50	-0.453353	7.8685e-87	1698	ENSG00000167191	-0.266077	6.55512e-29	-0.337735	1.42382e-46	1698	ENSG00000165934	-0.252511	3.55085e-11	-0.269646	1.36236e-12	668	ENSG00000183036	-0.259012	1.97544e-27	-0.28048	4.57944e-32	1698	ENSG00000113732	-0.29234	8.26781e-35	-0.340345	2.59158e-47	1698	ENSG00000133612	-0.251323	1.34555e-08	-0.267967	1.27713e-09	497
ENSG00000156398	-0.258856	4.73056e-09	-0.431886	5.31375e-24	497	ENSG00000129083	-0.349293	6.6561e-50	-0.382805	2.21841e-60	1698	ENSG00000137806	-0.265949	6.97931e-29	-0.286608	1.81886e-33	1698	ENSG00000075568	-0.252358	1.16783e-08	-0.246476	2.5903e-08	497	ENSG00000161671	-0.258986	4.64459e-09	-0.265178	1.91692e-09	497	ENSG00000137073	-0.292334	4.13283e-26	-0.312187	9.99462e-30	1253	ENSG00000204789	-0.251258	7.36397e-26	-0.262683	3.40936e-28	1698
ENSG00000049860	-0.25882	2.1629e-27	-0.290681	2.03713e-34	1698	ENSG00000160813	-0.349279	1.04858e-15	-0.377888	2.56948e-18	497	ENSG00000185985	-0.26578	1.75677e-09	-0.309957	1.57834e-12	497	ENSG00000055917	-0.252194	1.19441e-08	-0.265521	1.82417e-09	497	ENSG00000102312	-0.258901	1.22384e-20	-0.288725	1.75275e-25	1253	ENSG00000086666	-0.292228	4.31338e-26	-0.346487	1.17106e-36	1253	ENSG00000068793	-0.251182	7.62631e-26	-0.301966	3.91255e-37	1698
ENSG00000144028	-0.25881	2.17388e-27	-0.340051	3.14348e-47	1698	ENSG00000196975	-0.349265	2.93594e-37	-0.500642	1.86509e-80	1253	ENSG00000153982	-0.265692	1.77942e-09	-0.32006	2.66224e-13	497	ENSG00000156482	-0.251995	3.90302e-11	-0.215013	1.99405e-08	668	ENSG00000103089	-0.258632	1.34492e-20	-0.254075	6.53932e-20	1253	ENSG00000156030	-0.292175	3.07992e-11	-0.329134	5.07867e-14	497	ENSG00000115380	-0.251111	1.79919e-19	-0.328319	7.08281e-33	1253
ENSG00000104983	-0.258706	4.83152e-09	-0.328526	5.68474e-14	497	ENSG00000183255	-0.349242	6.89125e-50	-0.340248	2.76232e-47	1698	ENSG00000198934	-0.265679	1.78272e-09	-0.286645	7.44785e-11	497	ENSG00000054277	-0.251825	4.02596e-11	-0.287554	3.48881e-14	668	ENSG00000065609	-0.258591	2.41141e-27	-0.255625	9.73995e-27	1698	ENSG00000171970	-0.29217	3.08271e-11	-0.324146	1.27122e-13	497	ENSG00000137500	-0.251088	1.81274e-19	-0.258469	1.42396e-20	1253
ENSG00000172037	-0.258671	2.32204e-27	-0.224666	7.18405e-21	1698	ENSG00000180843	-0.349222	1.06051e-15	-0.378999	2.00979e-18	497	ENSG00000174740	-0.265669	1.78534e-09	-0.227129	3.09155e-07	497	ENSG00000133111	-0.251805	4.04137e-11	-0.253791	2.80629e-11	668	ENSG00000130414	-0.25858	1.36939e-20	-0.266933	6.95268e-22	1253	ENSG00000198087	-0.292088	9.48496e-35	-0.395786	8.80278e-65	1698	ENSG00000150656	-0.251058	1.39501e-08	-0.329438	4.79976e-14	497
ENSG00000149499	-0.258656	2.33854e-27	-0.2949	2.03124e-35	1698	ENSG00000149923	-0.349093	7.62217e-50	-0.419675	2.05379e-73	1698	ENSG00000053501	-0.265568	1.13998e-21	-0.337159	1.10087e-34	1253	ENSG00000157450	-0.251502	1.31296e-08	-0.285658	8.70116e-11	497	ENSG00000197959	-0.258419	2.61651e-27	-0.22732	2.43196e-21	1698	ENSG00000125870	-0.291808	1.10491e-34	-0.322333	2.37424e-42	1698	ENSG00000196935	-0.250984	1.4092e-08	-0.192177	1.60478e-05	497
ENSG00000188313	-0.258415	2.62088e-27	-0.352029	1.03284e-50	1698	ENSG00000168234	-0.349032	1.10156e-15	-0.405006	4.8392e-21	497	ENSG00000122705	-0.26556	8.4432e-29	-0.295704	1.30316e-35	1698	ENSG00000137693	-0.251397	4.35343e-11	-0.116214	0.00262792	668	ENSG00000198822	-0.25835	2.70254e-27	-0.243884	2.05264e-24	1698	ENSG00000156521	-0.291806	3.26884e-11	-0.284833	9.90475e-11	497	ENSG00000155827	-0.250929	1.41991e-08	-0.24943	1.74056e-08	497
ENSG00000196329	-0.258413	1.45234e-20	-0.305778	1.57765e-28	1253	ENSG00000106459	-0.348995	3.36133e-37	-0.405104	1.11779e-50	1253	ENSG00000103160	-0.265556	1.81495e-09	-0.297899	1.21015e-11	497	ENSG00000100647	-0.251374	1.3362e-08	-0.238118	7.76205e-08	497	ENSG00000139155	-0.258337	1.49143e-20	-0.296222	8.51123e-27	1253	ENSG00000198715	-0.291508	3.42943e-11	-0.375991	3.90124e-18	497	ENSG00000068697	-0.250927	8.57154e-26	-0.214787	3.59406e-19	1698
ENSG00000163606	-0.258379	5.05944e-09	-0.347659	1.44776e-15	497	ENSG00000070950	-0.348574	1.2067e-15	-0.412073	8.55902e-22	497	ENSG00000165410	-0.265553	1.81556e-09	-0.347736	1.42578e-15	497	ENSG00000144306	-0.251368	4.3768e-11	-0.278347	2.37349e-13	668	ENSG00000089169	-0.25825	2.83394e-27	-0.258179	2.9304e-27	1698	ENSG00000184860	-0.291305	3.54338e-11	-0.286567	7.54016e-11	497	ENSG00000119013	-0.250899	8.68317e-26	-0.217386	1.30776e-19	1698
ENSG00000140598	-0.258301	1.51036e-20	-0.273058	7.30023e-23	1253	ENSG00000168282	-0.348546	1.10327e-49	-0.415524	7.29915e-72	1698	ENSG00000163468	-0.265205	1.00357e-28	-0.255153	1.21438e-26	1698	ENSG00000138119	-0.251227	1.36321e-08	-0.185377	3.20488e-05	497	ENSG00000171532	-0.258172	5.20861e-09	-0.275694	4.04527e-10	497	ENSG00000207166	-0.29124	3.5809e-11	-0.336648	1.23452e-14	497	ENSG00000141367	-0.250795	9.10666e-26	-0.244456	1.59212e-24	1698
ENSG00000127452	-0.2583	1.51089e-20	-0.273058	7.30084e-23	1253	ENSG00000117151	-0.34853	1.11486e-49	-0.50591	5.0544e-111	1698	ENSG00000173660	-0.26506	1.07754e-28	-0.226737	3.08861e-21	1698	ENSG00000145388	-0.251024	4.66025e-11	-0.246533	1.04801e-10	668	ENSG00000168314	-0.258023	3.15513e-27	-0.273182	1.92217e-30	1698	ENSG00000188649	-0.291037	3.69973e-11	-0.339825	6.71002e-15	497	ENSG00000100852	-0.250663	9.67217e-26	-0.248425	2.67938e-25	1698
ENSG00000185602	-0.258261	5.14377e-09	-0.334688	1.79215e-14	497	ENSG00000085491	-0.348489	1.14629e-49	-0.440188	2.09813e-81	1698	ENSG00000152910	-0.265044	1.9544e-09	-0.296794	1.45153e-11	497	ENSG00000100528	-0.250931	1.41938e-08	-0.230954	1.92591e-07	497	ENSG00000155886	-0.25789	1.74362e-20	-0.290934	7.25633e-26	1253	ENSG00000178184	-0.290912	3.77481e-11	-0.284451	1.05155e-10	497	ENSG00000085063	-0.250462	1.06023e-25	-0.292531	7.45068e-35	1698
ENSG00000159884	-0.25824	5.15901e-09	-0.278335	2.70776e-10	497	ENSG00000197056	-0.348482	4.34258e-37	-0.357051	5.64189e-39	1253	ENSG00000112697	-0.265021	1.38851e-21	-0.30662	1.10218e-28	1253	ENSG00000113643	-0.250806	1.44376e-08	-0.25289	1.0856e-08	497	ENSG00000106976	-0.257802	3.50223e-27	-0.218252	9.30944e-20	1698	ENSG00000140931	-0.29084	3.81828e-11	-0.332525	2.69545e-14	497	ENSG00000139160	-0.250442	1.51725e-08	-0.266686	1.54005e-09	497
ENSG00000135842	-0.258123	1.60712e-20	-0.409242	8.84408e-52	1253	ENSG00000153250	-0.348379	1.2347e-49	-0.468246	2.91029e-93	1698	ENSG00000087263	-0.264904	1.44841e-21	-0.265286	1.26186e-21	1253	ENSG00000174132	-0.250773	4.87843e-11	-0.290212	1.97943e-14	668	ENSG00000092421	-0.257466	2.02196e-20	-0.269533	2.69014e-22	1253	ENSG00000196850	-0.290806	3.83924e-11	-0.316387	5.12454e-13	497	ENSG00000182118	-0.25038	1.53011e-08	-0.311226	1.26697e-12	497
ENSG00000089327	-0.258087	1.62786e-20	-0.392785	1.72735e-47	1253	ENSG00000078142	-0.348335	1.27247e-49	-0.411422	2.36776e-70	1698	ENSG00000167807	-0.264859	2.00766e-09	-0.310538	1.4274e-12	497	ENSG00000141325	-0.250663	4.97654e-11	-0.259865	9.01901e-12	668	ENSG00000170775	-0.257383	4.26724e-27	-0.223486	1.15786e-20	1698	ENSG00000125877	-0.290723	1.99135e-34	-0.307082	2.09147e-38	1698	ENSG00000205279	-0.250241	1.55913e-08	-0.315552	5.9398e-13	497
ENSG00000107566	-0.257925	3.3046e-27	-0.292345	8.24527e-35	1698	ENSG00000146281	-0.348294	1.27598e-15	-0.404146	5.95886e-21	497	ENSG00000167487	-0.264676	1.5721e-21	-0.327811	8.9629e-33	1253	ENSG00000153922	-0.250636	5.0016e-11	-0.356713	1.78101e-21	668	ENSG00000180206	-0.257271	5.91049e-09	-0.317669	4.08173e-13	497	ENSG00000146425	-0.290505	2.2411e-34	-0.33114	9.79509e-45	1698	ENSG00000117114	-0.250232	1.17782e-25	-0.285931	2.60746e-33	1698
ENSG00000125835	-0.257916	3.3187e-27	-0.392454	1.2393e-63	1698	ENSG00000204165	-0.348229	1.29271e-15	-0.432637	4.3539e-24	497	ENSG00000147027	-0.26456	1.37416e-28	-0.261265	6.74112e-28	1698	ENSG00000127947	-0.250548	1.49544e-08	-0.275565	4.12458e-10	497	ENSG00000104853	-0.25723	4.58662e-27	-0.215674	2.54869e-19	1698	ENSG00000054219	-0.290355	2.4316e-34	-0.382276	3.32189e-60	1698	ENSG00000107518	-0.250208	2.44224e-19	-0.243011	2.67251e-18	1253
ENSG00000204287	-0.257916	3.31913e-27	-0.365031	1.14361e-54	1698	ENSG00000120889	-0.348146	1.44523e-49	-0.445797	1.09413e-83	1698	ENSG00000126214	-0.264417	1.47304e-28	-0.326087	2.33795e-43	1698	ENSG00000091127	-0.250489	1.50744e-08	-0.245111	3.10715e-08	497	ENSG00000033122	-0.257072	6.07802e-09	-0.228774	2.52461e-07	497	ENSG00000178691	-0.290155	2.70958e-34	-0.360374	3.13605e-53	1698	ENSG00000188706	-0.250205	1.56681e-08	-0.281001	1.79802e-10	497
ENSG00000101017	-0.257761	3.56987e-27	-0.305976	3.96054e-38	1698	ENSG00000164751	-0.348052	1.53985e-49	-0.367752	1.61017e-55	1698	ENSG00000142192	-0.264381	1.49862e-28	-0.270256	8.32968e-30	1698	ENSG00000132356	-0.250321	5.2963e-11	-0.261059	7.19065e-12	668	ENSG00000197283	-0.256995	6.14331e-09	-0.261503	3.2501e-09	497	ENSG00000171858	-0.289947	3.03099e-34	-0.402602	3.57268e-67	1698	ENSG00000184220	-0.250132	1.58248e-08	-0.194224	1.29687e-05	497
ENSG00000116815	-0.257761	3.57118e-27	-0.393602	5.00037e-64	1698	ENSG00000167895	-0.347866	1.38933e-15	-0.458142	3.6923e-27	497	ENSG00000189144	-0.264152	1.89828e-21	-0.320984	2.02324e-31	1253	ENSG00000100592	-0.250248	1.55775e-08	-0.238054	7.82575e-08	497	ENSG00000112796	-0.25692	6.20868e-09	-0.206865	3.31091e-06	497	ENSG00000158927	-0.289855	4.47118e-11	-0.355657	2.89159e-16	497	ENSG00000136870	-0.250116	1.24205e-25	-0.264395	1.48896e-28	1698
ENSG00000148719	-0.257742	3.60265e-27	-0.278701	1.15092e-31	1698	ENSG00000077713	-0.347745	1.42305e-15	-0.485823	8.45942e-31	497	ENSG00000049246	-0.264061	1.96124e-21	-0.314639	3.41453e-30	1253	ENSG00000166128	-0.24991	5.70681e-11	-0.348748	1.54278e-20	668	ENSG00000174684	-0.256818	5.56734e-27	-0.251531	6.49739e-26	1698	ENSG00000022976	-0.289734	1.17292e-25	-0.346872	9.67445e-37	1253	ENSG00000150787	-0.249951	1.33909e-25	-0.235192	9.01254e-23	1698
ENSG00000131504	-0.257741	1.83649e-20	-0.323236	7.30301e-32	1253	ENSG00000171490	-0.347237	2.666e-49	-0.435507	1.56389e-79	1698	ENSG00000204389	-0.263876	2.09558e-21	-0.335389	2.5626e-34	1253	ENSG00000101084	-0.249703	5.92473e-11	-0.263154	4.81808e-12	668	ENSG00000172568	-0.256754	6.35392e-09	-0.247585	2.23237e-08	497	ENSG00000175054	-0.289551	3.75433e-34	-0.340364	2.5594e-47	1698	ENSG00000154328	-0.249813	1.65258e-08	-0.257221	5.95188e-09	497
ENSG00000139832	-0.257694	1.86689e-20	-0.278894	8.07505e-24	1253	ENSG00000198604	-0.347188	2.75599e-49	-0.511578	6.8036e-114	1698	ENSG00000130349	-0.263843	2.32461e-09	-0.29673	1.46695e-11	497	ENSG00000169379	-0.249696	5.93198e-11	-0.213557	2.49513e-08	668	ENSG00000168101	-0.25665	6.44721e-09	-0.27457	4.79202e-10	497	ENSG00000188529	-0.289439	3.98776e-34	-0.369119	5.96988e-56	1698	ENSG00000187098	-0.249784	1.44526e-25	-0.284533	5.47344e-33	1698
ENSG00000050405	-0.257651	1.89539e-20	-0.245831	1.0562e-18	1253	ENSG00000084733	-0.34701	1.6464e-15	-0.351483	6.73972e-16	497	ENSG00000162869	-0.263833	2.32796e-09	-0.239013	6.91433e-08	497	ENSG00000200710	-0.249515	6.12989e-11	-0.245508	1.25819e-10	668	ENSG00000165475	-0.256472	2.85726e-20	-0.24884	3.8718e-19	1253	ENSG00000131233	-0.289416	4.03818e-34	-0.358626	1.07119e-52	1698	ENSG00000197991	-0.249782	1.6595e-08	-0.251615	1.29286e-08	497
ENSG00000165496	-0.257633	1.90731e-20	-0.382742	5.48015e-45	1253	ENSG00000185101	-0.346975	1.65792e-15	-0.44254	2.99904e-25	497	ENSG00000117054	-0.263706	2.07956e-28	-0.336471	3.22899e-46	1698	ENSG00000116874	-0.24948	6.16915e-11	-0.26307	4.89641e-12	668	ENSG00000174482	-0.256391	6.68402e-09	-0.25442	8.79037e-09	497	ENSG00000163867	-0.28916	1.4744e-25	-0.371654	2.51666e-42	1253	ENSG00000099260	-0.24957	3.02867e-19	-0.330093	3.10521e-33	1253
ENSG00000053254	-0.257623	3.81044e-27	-0.318982	1.82909e-41	1698	ENSG00000143110	-0.346966	1.66085e-15	-0.551322	7.3057e-41	497	ENSG00000166913	-0.26361	2.1791e-28	-0.249429	1.69868e-25	1698	ENSG00000177119	-0.249271	6.4065e-11	-0.292807	1.13157e-14	668	ENSG00000121753	-0.256385	6.82476e-27	-0.271999	3.48446e-30	1698	ENSG00000179922	-0.289129	5.02128e-11	-0.322884	1.59914e-13	497	ENSG00000145147	-0.249505	1.64111e-25	-0.283716	8.4227e-33	1698
ENSG00000140553	-0.257582	1.94168e-20	-0.28365	1.29078e-24	1253	ENSG00000120159	-0.346845	9.80633e-37	-0.410584	3.85541e-52	1253	ENSG00000130338	-0.263596	2.31682e-21	-0.352925	4.64388e-38	1253	ENSG00000164506	-0.249248	6.4333e-11	-0.285735	5.12414e-14	668	ENSG00000182103	-0.256242	6.82498e-09	-0.253138	1.04915e-08	497	ENSG00000168883	-0.288972	1.58914e-25	-0.31686	1.28e-30	1253	ENSG00000106049	-0.249484	1.72781e-08	-0.236611	9.41979e-08	497
ENSG00000164136	-0.257537	3.9693e-27	-0.356628	4.3241e-52	1698	ENSG00000013364	-0.346656	3.93893e-49	-0.476442	6.10954e-97	1698	ENSG00000153707	-0.263534	2.26064e-28	-0.293258	5.00504e-35	1698	ENSG00000144455	-0.249186	6.50532e-11	-0.295923	5.73803e-15	668	ENSG00000122733	-0.256203	7.4325e-27	-0.258964	2.02071e-27	1698	ENSG00000138382	-0.288929	1.61638e-25	-0.311242	1.50747e-29	1253	ENSG00000124767	-0.249423	1.70312e-25	-0.221073	3.04706e-20	1698
ENSG00000034152	-0.257509	4.02104e-27	-0.435591	1.44829e-79	1698	ENSG00000174021	-0.346589	4.12078e-49	-0.430804	1.11067e-77	1698	ENSG00000170464	-0.263514	2.43724e-09	-0.305154	3.59335e-12	497	ENSG00000186017	-0.249029	6.69317e-11	-0.26769	2.00055e-12	668	ENSG00000158301	-0.255879	7.17909e-09	-0.177086	7.2074e-05	497	ENSG00000138779	-0.288777	5.31117e-11	-0.357409	2.01926e-16	497	ENSG00000109339	-0.249394	1.72578e-25	-0.233058	2.22878e-22	1698
ENSG00000176303	-0.257442	5.7706e-09	-0.344489	2.70647e-15	497	ENSG00000166710	-0.346341	4.86687e-49	-0.402861	2.89126e-67	1698	ENSG00000204843	-0.263431	2.37644e-28	-0.210438	1.8942e-18	1698	ENSG00000187145	-0.248945	6.79546e-11	-0.280858	1.41714e-13	668	ENSG00000164303	-0.25587	7.18814e-09	-0.263307	2.51059e-09	497	ENSG00000139620	-0.288729	1.75021e-25	-0.331563	1.56123e-33	1253	ENSG00000111897	-0.249275	1.82218e-25	-0.203458	2.53148e-17	1698
ENSG00000162909	-0.257417	4.20075e-27	-0.214595	3.8699e-19	1698	ENSG00000164088	-0.346272	1.90518e-15	-0.401813	1.04458e-20	497	ENSG00000085224	-0.2632	2.65629e-28	-0.259053	1.93701e-27	1698	ENSG00000151881	-0.248862	1.87951e-08	-0.266975	1.47642e-09	497	ENSG00000142235	-0.255713	7.34624e-09	-0.284411	1.05817e-10	497	ENSG00000101457	-0.288364	5.67136e-11	-0.294921	1.97246e-11	497	ENSG00000107372	-0.249265	1.83035e-25	-0.250918	8.60871e-26	1698
ENSG00000184863	-0.257396	5.80816e-09	-0.314723	6.87445e-13	497	ENSG00000141994	-0.346111	1.96679e-15	-0.39139	1.21503e-19	497	ENSG00000119421	-0.263192	2.6765e-21	-0.307918	6.32603e-29	1253	ENSG00000117751	-0.248808	1.89324e-08	-0.244202	3.50552e-08	497	ENSG00000196104	-0.255571	9.98948e-27	-0.232691	2.60189e-22	1698	ENSG00000116489	-0.288162	7.92216e-34	-0.361031	1.97159e-53	1698	ENSG00000145107	-0.248919	1.86521e-08	-0.281658	1.62427e-10	497
ENSG00000110063	-0.257342	2.11135e-20	-0.348554	4.18932e-37	1253	ENSG00000108883	-0.346071	1.9824e-15	-0.431111	6.52502e-24	497	ENSG00000106028	-0.263169	2.69651e-28	-0.281556	2.61418e-32	1698	ENSG00000056972	-0.248669	1.92917e-08	-0.224892	4.06178e-07	497	ENSG00000109339	-0.255481	1.04227e-26	-0.219086	6.70192e-20	1698	ENSG00000083093	-0.288063	2.27936e-25	-0.286494	4.2373e-25	1253	ENSG00000126878	-0.24887	1.87749e-08	-0.298723	1.05591e-11	497
ENSG00000105939	-0.257335	4.36527e-27	-0.350227	3.53024e-50	1698	ENSG00000204418	-0.346018	6.04333e-49	-0.412048	1.39655e-70	1698	ENSG00000112679	-0.263135	2.73171e-21	-0.306911	9.73491e-29	1253	ENSG00000041802	-0.248612	7.2165e-11	-0.230714	1.60565e-09	668	ENSG00000171724	-0.255471	7.5986e-09	-0.297901	1.20964e-11	497	ENSG00000198887	-0.288005	8.61887e-34	-0.367764	1.59639e-55	1698	ENSG00000169504	-0.248816	2.24379e-25	-0.312644	8.09988e-40	1698
ENSG00000087206	-0.257335	2.11626e-20	-0.281396	3.09188e-24	1253	ENSG00000171311	-0.34589	2.05432e-15	-0.39702	3.26356e-20	497	ENSG00000172869	-0.262852	3.14292e-28	-0.395816	8.58894e-65	1698	ENSG00000100931	-0.248331	7.59059e-11	-0.260629	7.80271e-12	668	ENSG00000149403	-0.255326	4.24897e-20	-0.251367	1.64916e-19	1253	ENSG00000143815	-0.287863	9.30304e-34	-0.388051	3.89947e-62	1698	ENSG00000162616	-0.24877	2.29133e-25	-0.281787	2.31653e-32	1698
ENSG00000060339	-0.257296	5.88974e-09	-0.242199	4.5651e-08	497	ENSG00000001036	-0.345838	2.07585e-15	-0.324305	1.23489e-13	497	ENSG00000177098	-0.262848	2.68183e-09	-0.345653	2.1528e-15	497	ENSG00000131795	-0.248189	7.78789e-11	-0.251624	4.17666e-11	668	ENSG00000112651	-0.255293	4.29897e-20	-0.297811	4.43086e-27	1253	ENSG00000091317	-0.287675	2.65839e-25	-0.385973	8.77955e-46	1253	ENSG00000163642	-0.248648	1.93481e-08	-0.295517	1.78969e-11	497
ENSG00000110871	-0.257206	5.9649e-09	-0.292553	2.89752e-11	497	ENSG00000124201	-0.345824	2.0813e-15	-0.354896	3.3773e-16	497	ENSG00000151229	-0.262777	2.70913e-09	-0.341623	4.73702e-15	497	ENSG00000089006	-0.247957	8.12005e-11	-0.282427	1.02377e-13	668	ENSG00000132744	-0.25526	7.82469e-09	-0.31203	1.10153e-12	497	ENSG00000204922	-0.287635	6.36756e-11	-0.336151	1.35732e-14	497	ENSG00000171656	-0.248599	2.47627e-25	-0.280854	3.76946e-32	1698
ENSG00000186105	-0.257147	6.01408e-09	-0.432673	4.3126e-24	497	ENSG00000207166	-0.345582	2.18336e-15	-0.402457	8.95066e-21	497	ENSG00000164039	-0.262595	3.31233e-21	-0.419129	1.78122e-54	1253	ENSG00000131725	-0.247931	2.13097e-08	-0.238412	7.47239e-08	497	ENSG00000205683	-0.255201	4.43785e-20	-0.295798	1.01231e-26	1253	ENSG00000183172	-0.287551	6.45268e-11	-0.245358	3.00699e-08	497	ENSG00000165186	-0.248431	1.99232e-08	-0.246432	2.60563e-08	497
ENSG00000164610	-0.257108	6.04735e-09	-0.308872	1.90318e-12	497	ENSG00000106344	-0.345217	2.19395e-36	-0.352166	6.82243e-38	1253	ENSG00000171492	-0.262427	3.51736e-21	-0.271429	1.33713e-22	1253	ENSG00000204217	-0.247877	8.23654e-11	-0.234202	8.94471e-10	668	ENSG00000070610	-0.255178	7.91381e-09	-0.217426	9.89905e-07	497	ENSG00000127226	-0.287411	6.5973e-11	-0.296667	1.48226e-11	497	ENSG00000134897	-0.248339	2.01717e-08	-0.216973	1.04381e-06	497
ENSG00000072849	-0.257079	2.31383e-20	-0.30444	2.78247e-28	1253	ENSG00000159322	-0.345154	2.37523e-15	-0.422719	5.81869e-23	497	ENSG00000188091	-0.262402	2.85856e-09	-0.270234	9.14968e-10	497	ENSG00000101193	-0.247873	8.24385e-11	-0.279145	2.01611e-13	668	ENSG00000198482	-0.255133	7.96288e-09	-0.285303	9.19982e-11	497	ENSG00000100931	-0.287381	2.98629e-25	-0.326476	1.6587e-32	1253	ENSG00000179083	-0.248283	2.03233e-08	-0.294535	2.1008e-11	497
ENSG00000138293	-0.256948	5.23753e-27	-0.302186	3.45449e-37	1698	ENSG00000172716	-0.345151	2.37652e-15	-0.503628	2.53702e-33	497	ENSG00000099972	-0.26232	4.06211e-28	-0.302676	2.61455e-37	1698	ENSG00000064999	-0.247859	2.15181e-08	-0.24121	5.19598e-08	497	ENSG00000065600	-0.255117	4.56805e-20	-0.31451	3.61465e-30	1253	ENSG00000167526	-0.287273	1.27529e-33	-0.334335	1.27814e-45	1698	ENSG00000108861	-0.248245	2.90668e-25	-0.278889	1.04436e-31	1698
ENSG00000163545	-0.256758	2.58723e-20	-0.372129	1.94458e-42	1253	ENSG00000172172	-0.344998	2.44407e-36	-0.393594	1.07653e-47	1253	ENSG00000130723	-0.262264	4.17327e-28	-0.28443	5.77918e-33	1698	ENSG00000122965	-0.247829	2.16039e-08	-0.254961	8.15605e-09	497	ENSG00000205769	-0.255115	7.98314e-09	-0.264629	2.07549e-09	497	ENSG00000169019	-0.287212	3.19234e-25	-0.297	6.18778e-27	1253	ENSG00000161714	-0.248229	2.04717e-08	-0.210937	2.09373e-06	497
ENSG00000131732	-0.256727	6.37811e-09	-0.376914	3.18483e-18	497	ENSG00000162241	-0.344958	2.46859e-15	-0.378554	2.21781e-18	497	ENSG00000115866	-0.262185	4.33409e-28	-0.246215	7.25503e-25	1698	ENSG00000105810	-0.247409	8.95956e-11	-0.333468	8.19467e-19	668	ENSG00000046653	-0.255043	1.27843e-26	-0.24724	4.5766e-25	1698	ENSG00000168769	-0.287209	6.81235e-11	-0.315309	6.20038e-13	497	ENSG00000197121	-0.248201	2.96531e-25	-0.267243	3.69953e-29	1698
ENSG00000169976	-0.256292	3.04177e-20	-0.321774	1.41641e-31	1253	ENSG00000140299	-0.34494	1.2418e-48	-0.534134	7.18492e-126	1698	ENSG00000116957	-0.262	4.73789e-28	-0.269593	1.15824e-29	1698	ENSG00000108175	-0.247367	2.29887e-08	-0.218528	8.69565e-07	497	ENSG00000198695	-0.254994	8.11895e-09	-0.209139	2.566e-06	497	ENSG00000179954	-0.287154	6.87204e-11	-0.315089	6.44533e-13	497	ENSG00000198722	-0.248151	3.03338e-25	-0.326169	2.22099e-43	1698
ENSG00000197935	-0.256236	6.83063e-09	-0.235772	1.04853e-07	497	ENSG00000167842	-0.344796	2.69859e-36	-0.436535	1.90724e-59	1253	ENSG00000154710	-0.26188	4.27284e-21	-0.311174	1.55244e-29	1253	ENSG00000109113	-0.247361	9.03654e-11	-0.214422	2.18445e-08	668	ENSG00000087076	-0.254331	5.98898e-20	-0.247256	6.57726e-19	1253	ENSG00000212352	-0.286932	7.1175e-11	-0.3551	3.23927e-16	497	ENSG00000163797	-0.24815	3.03467e-25	-0.241725	5.32666e-24	1698
ENSG00000023697	-0.256037	3.32303e-20	-0.293121	3.00702e-26	1253	ENSG00000163145	-0.344705	2.59431e-15	-0.317732	4.0362e-13	497	ENSG00000133318	-0.261874	4.28296e-21	-0.306024	1.421e-28	1253	ENSG00000032219	-0.247218	2.3452e-08	-0.262634	2.7653e-09	497	ENSG00000124302	-0.254331	5.98952e-20	-0.274966	3.57506e-23	1253	ENSG00000072849	-0.286922	3.57997e-25	-0.412135	1.46925e-52	1253	ENSG00000164659	-0.248112	2.07971e-08	-0.2405	5.70014e-08	497
ENSG00000178852	-0.255803	7.25512e-09	-0.307862	2.26403e-12	497	ENSG00000166025	-0.344694	2.60007e-15	-0.308958	1.8752e-12	497	ENSG00000126351	-0.261582	5.79178e-28	-0.312209	1.04692e-39	1698	ENSG00000186222	-0.247172	9.34813e-11	-0.295705	6.01855e-15	668	ENSG00000143376	-0.254322	1.78881e-26	-0.217867	1.083e-19	1698	ENSG00000172766	-0.286921	3.58109e-25	-0.34131	1.48573e-35	1253	ENSG00000141504	-0.248013	2.1076e-08	-0.267913	1.28731e-09	497
ENSG00000141101	-0.255724	7.33533e-09	-0.329403	4.83084e-14	497	ENSG00000013374	-0.344596	2.65035e-15	-0.377138	3.03166e-18	497	ENSG00000171798	-0.2614	3.29827e-09	-0.287295	6.71955e-11	497	ENSG00000166068	-0.247159	9.36967e-11	-0.222208	6.43294e-09	668	ENSG00000167680	-0.254231	6.19759e-20	-0.267013	6.75367e-22	1253	ENSG00000101294	-0.286903	7.14972e-11	-0.331374	3.34517e-14	497	ENSG00000111652	-0.247626	3.8455e-25	-0.192793	1.11179e-15	1698
ENSG00000071626	-0.255642	3.8095e-20	-0.325368	2.75991e-32	1253	ENSG00000173200	-0.344561	2.66872e-15	-0.407878	2.4056e-21	497	ENSG00000073464	-0.261173	7.04551e-28	-0.288562	6.39332e-34	1698	ENSG00000106524	-0.247086	2.38697e-08	-0.239032	6.8971e-08	497	ENSG00000107317	-0.254201	1.89185e-26	-0.267279	3.63612e-29	1698	ENSG00000135211	-0.286776	7.29531e-11	-0.378688	2.15314e-18	497	ENSG00000111906	-0.247594	3.90199e-25	-0.226334	3.64295e-21	1698
ENSG00000171790	-0.255479	7.5895e-09	-0.29497	1.95694e-11	497	ENSG00000150054	-0.344523	2.68881e-15	-0.41008	1.40099e-21	497	ENSG00000136247	-0.261025	5.78814e-21	-0.336947	1.21841e-34	1253	ENSG00000103642	-0.246837	9.92605e-11	-0.271047	1.0325e-12	668	ENSG00000184226	-0.254122	1.9632e-26	-0.24995	1.33993e-25	1698	ENSG00000198771	-0.28668	7.40644e-11	-0.298641	1.07047e-11	497	ENSG00000170743	-0.247556	2.24119e-08	-0.275334	4.27093e-10	497
ENSG00000181472	-0.255369	7.7061e-09	-0.380937	1.30597e-18	497	ENSG00000167565	-0.344512	3.10418e-36	-0.361128	6.81331e-40	1253	ENSG00000179364	-0.260937	7.89035e-28	-0.285944	2.58993e-33	1698	ENSG00000148484	-0.246777	1.00338e-10	-0.28807	3.12683e-14	668	ENSG00000007047	-0.253852	7.05916e-20	-0.251118	1.79469e-19	1253	ENSG00000185404	-0.286652	3.98174e-25	-0.382449	6.46389e-45	1253	ENSG00000144460	-0.247438	2.27712e-08	-0.227619	2.91108e-07	497
ENSG00000131981	-0.255195	1.19086e-26	-0.24668	5.88751e-25	1698	ENSG00000065911	-0.344469	1.69911e-48	-0.506482	2.60765e-111	1698	ENSG00000114062	-0.260904	8.017e-28	-0.260407	1.01648e-27	1698	ENSG00000157654	-0.246726	1.01247e-10	-0.238372	4.38916e-10	668	ENSG00000137216	-0.253843	9.5204e-09	-0.202609	5.29386e-06	497	ENSG00000169189	-0.286586	7.51725e-11	-0.348737	1.16815e-15	497	ENSG00000174080	-0.247227	4.60446e-25	-0.278676	1.16569e-31	1698
ENSG00000143321	-0.255151	1.21541e-26	-0.322907	1.66919e-42	1698	ENSG00000100647	-0.344394	1.78571e-48	-0.395373	1.22338e-64	1698	ENSG00000120265	-0.26069	8.87745e-28	-0.289693	3.47729e-34	1698	ENSG00000170340	-0.246717	1.01414e-10	-0.353216	4.63034e-21	668	ENSG00000164403	-0.253818	9.55293e-09	-0.24002	6.0674e-08	497	ENSG00000198833	-0.286504	1.92254e-33	-0.392641	1.0697e-63	1698	ENSG00000138640	-0.24721	4.6396e-25	-0.33015	1.8329e-44	1698
ENSG00000115307	-0.255096	4.60155e-20	-0.290907	7.33495e-26	1253	ENSG00000180346	-0.344329	2.793e-15	-0.43046	7.74835e-24	497	ENSG00000170634	-0.260537	9.55527e-28	-0.303676	1.47997e-37	1698	ENSG00000131873	-0.246697	2.51495e-08	-0.235408	1.09836e-07	497	ENSG00000183196	-0.253598	9.84721e-09	-0.289077	5.06256e-11	497	ENSG00000123395	-0.286399	4.39815e-25	-0.348208	4.97713e-37	1253	ENSG00000197263	-0.247207	2.34884e-08	-0.258865	4.72451e-09	497
ENSG00000185885	-0.255065	1.26568e-26	-0.253952	2.12393e-26	1698	ENSG00000053900	-0.344267	2.82743e-15	-0.400003	1.60954e-20	497	ENSG00000185651	-0.260472	9.85669e-28	-0.261524	5.9557e-28	1698	ENSG00000147121	-0.246687	2.51822e-08	-0.254904	8.22002e-09	497	ENSG00000169313	-0.253377	1.0152e-08	-0.234644	1.21039e-07	497	ENSG00000146414	-0.286355	7.79636e-11	-0.281092	1.77297e-10	497	ENSG00000146729	-0.247205	4.64893e-25	-0.278073	1.59011e-31	1698
ENSG00000185101	-0.255034	8.07376e-09	-0.42952	9.92561e-24	497	ENSG00000179144	-0.344093	2.92546e-15	-0.427124	1.85916e-23	497	ENSG00000168283	-0.260391	1.02434e-27	-0.306007	3.88902e-38	1698	ENSG00000181610	-0.246661	1.02436e-10	-0.265323	3.17163e-12	668	ENSG00000182156	-0.253336	1.02093e-08	-0.282608	1.40171e-10	497	ENSG00000105323	-0.286186	2.27723e-33	-0.338344	9.58478e-47	1698	ENSG00000095637	-0.247113	6.89888e-19	-0.272109	1.0392e-22	1253
ENSG00000156273	-0.255022	1.29117e-26	-0.373903	1.78528e-57	1698	ENSG00000162836	-0.34389	4.21469e-36	-0.342227	9.50773e-36	1253	ENSG00000078070	-0.260341	7.37259e-21	-0.320072	3.05095e-31	1253	ENSG00000139233	-0.246489	1.05636e-10	-0.254829	2.31637e-11	668	ENSG00000112664	-0.253329	2.83574e-26	-0.235041	9.6079e-23	1698	ENSG00000154920	-0.286137	8.06948e-11	-0.361147	9.31772e-17	497	ENSG00000116991	-0.247102	2.38208e-08	-0.262592	2.78178e-09	497
ENSG00000083454	-0.254996	1.3067e-26	-0.263883	1.90912e-28	1698	ENSG00000204632	-0.343809	2.63498e-48	-0.434038	5.96441e-79	1698	ENSG00000158865	-0.260267	3.87484e-09	-0.306031	3.09563e-12	497	ENSG00000197724	-0.246348	2.635e-08	-0.232431	1.60063e-07	497	ENSG00000087095	-0.253285	8.57616e-20	-0.301619	9.11699e-28	1253	ENSG00000180408	-0.286117	8.09493e-11	-0.325336	1.02285e-13	497	ENSG00000166780	-0.247014	5.06761e-25	-0.308222	1.0806e-38	1698
ENSG00000171302	-0.254927	4.87737e-20	-0.305275	1.95372e-28	1253	ENSG00000204401	-0.343438	3.32565e-15	-0.358923	1.47796e-16	497	ENSG00000141431	-0.259898	4.08267e-09	-0.293052	2.67281e-11	497	ENSG00000170348	-0.246177	2.69595e-08	-0.202407	5.41191e-06	497	ENSG00000085644	-0.253139	1.04907e-08	-0.261598	3.20676e-09	497	ENSG00000196684	-0.285953	8.30653e-11	-0.427902	1.51702e-23	497	ENSG00000165169	-0.246848	5.45984e-25	-0.235263	8.7408e-23	1698
ENSG00000197321	-0.254879	1.38032e-26	-0.406571	1.36318e-68	1698	ENSG00000123219	-0.343356	3.37917e-15	-0.491916	1.20384e-31	497	ENSG00000088367	-0.259777	1.37273e-27	-0.299239	1.82016e-36	1698	ENSG00000169018	-0.246044	2.74402e-08	-0.244122	3.54303e-08	497	ENSG00000091129	-0.253072	3.19378e-26	-0.212293	9.36606e-19	1698	ENSG00000198324	-0.285774	8.54354e-11	-0.350495	8.22101e-16	497	ENSG00000100554	-0.246835	7.56623e-19	-0.196169	2.46679e-12	1253
ENSG00000170266	-0.254852	1.39782e-26	-0.269242	1.37891e-29	1698	ENSG00000165874	-0.343334	5.53357e-36	-0.405829	7.1861e-51	1253	ENSG00000171004	-0.259696	4.20112e-09	-0.354421	3.71981e-16	497	ENSG00000110700	-0.246003	1.15201e-10	-0.259917	8.93133e-12	668	ENSG00000177807	-0.253014	3.2813e-26	-0.265604	8.26215e-29	1698	ENSG00000164307	-0.285735	5.7118e-25	-0.333872	5.26108e-34	1253	ENSG00000047249	-0.24664	5.99627e-25	-0.209259	2.95477e-18	1698
ENSG00000130589	-0.25483	8.30522e-09	-0.350939	7.51873e-16	497	ENSG00000178035	-0.34331	3.67043e-48	-0.409521	1.16862e-69	1698	ENSG00000158315	-0.259632	4.23951e-09	-0.276126	3.78941e-10	497	ENSG00000121060	-0.245899	1.17356e-10	-0.28403	7.32882e-14	668	ENSG00000163904	-0.252889	9.82003e-20	-0.28489	7.95496e-25	1253	ENSG00000168404	-0.285715	8.62269e-11	-0.364398	4.71619e-17	497	ENSG00000115233	-0.246622	6.04451e-25	-0.22481	6.77627e-21	1698
ENSG00000117543	-0.254812	5.07436e-20	-0.282726	1.84812e-24	1253	ENSG00000158092	-0.343219	3.89867e-48	-0.380626	1.16391e-59	1698	ENSG00000010282	-0.25963	4.24061e-09	-0.330804	3.72154e-14	497	ENSG00000163584	-0.245759	1.20324e-10	-0.291694	1.43917e-14	668	ENSG00000143126	-0.252867	3.51149e-26	-0.223561	1.12373e-20	1698	ENSG00000142227	-0.285468	3.33594e-33	-0.384811	4.77385e-61	1698	ENSG00000107863	-0.246577	2.55559e-08	-0.284081	1.11424e-10	497
ENSG00000159388	-0.254754	1.46284e-26	-0.415091	1.05604e-71	1698	ENSG00000082515	-0.343084	6.25502e-36	-0.364891	9.425e-41	1253	ENSG00000196628	-0.259596	9.58603e-21	-0.271311	1.39662e-22	1253	ENSG00000198498	-0.245747	2.85489e-08	-0.22679	3.22239e-07	497	ENSG00000174514	-0.252739	1.10825e-08	-0.255681	7.37955e-09	497	ENSG00000104689	-0.285333	9.15756e-11	-0.354343	3.77914e-16	497	ENSG00000197203	-0.24652	2.57493e-08	-0.284451	1.05161e-10	497
ENSG00000162889	-0.254685	1.51095e-26	-0.356527	4.63934e-52	1698	ENSG00000156030	-0.342993	3.62746e-15	-0.32077	2.34335e-13	497	ENSG00000204856	-0.259532	1.54265e-27	-0.309942	3.96567e-39	1698	ENSG00000102572	-0.245741	2.85735e-08	-0.220846	6.60738e-07	497	ENSG00000071553	-0.252715	3.76614e-26	-0.21985	4.95433e-20	1698	ENSG00000092841	-0.285218	3.80807e-33	-0.337303	1.88394e-46	1698	ENSG00000196865	-0.246495	8.47174e-19	-0.225868	5.86757e-16	1253
ENSG00000136826	-0.254624	1.55432e-26	-0.383004	1.90558e-60	1698	ENSG00000197536	-0.342883	3.70641e-15	-0.369092	1.74008e-17	497	ENSG00000138036	-0.259519	1.5519e-27	-0.332725	3.5761e-45	1698	ENSG00000116350	-0.245659	2.88892e-08	-0.224151	4.4435e-07	497	ENSG00000111218	-0.252683	1.05371e-19	-0.252609	1.08055e-19	1253	ENSG00000139641	-0.28519	3.8645e-33	-0.33717	2.05363e-46	1698	ENSG00000142621	-0.246065	2.73633e-08	-0.290775	3.8586e-11	497
ENSG00000198887	-0.254518	1.63297e-26	-0.307679	1.48084e-38	1698	ENSG00000087206	-0.342844	7.03413e-36	-0.349822	2.22129e-37	1253	ENSG00000165525	-0.259489	1.57461e-27	-0.288561	6.39564e-34	1698	ENSG00000184220	-0.245555	1.24774e-10	-0.254851	2.30665e-11	668	ENSG00000008056	-0.252537	4.08917e-26	-0.293315	4.85151e-35	1698	ENSG00000163386	-0.285109	9.48459e-11	-0.333187	2.37991e-14	497	ENSG00000118733	-0.245967	2.77266e-08	-0.243075	4.06793e-08	497
ENSG00000196775	-0.254481	5.68803e-20	-0.281002	3.59895e-24	1253	ENSG00000137154	-0.342843	5.00033e-48	-0.355961	6.87492e-52	1698	ENSG00000198157	-0.259471	1.00174e-20	-0.344615	2.9512e-36	1253	ENSG00000115839	-0.245509	2.94717e-08	-0.238595	7.29872e-08	497	ENSG00000106701	-0.252519	1.14232e-08	-0.228387	2.64838e-07	497	ENSG00000197024	-0.285095	9.50624e-11	-0.292145	3.09507e-11	497	ENSG00000111961	-0.245786	8.79207e-25	-0.274665	9.07487e-31	1698
ENSG00000143924	-0.254351	5.94671e-20	-0.300537	1.4321e-27	1253	ENSG00000187531	-0.342784	7.24235e-36	-0.34977	2.27968e-37	1253	ENSG00000100814	-0.259368	1.03881e-20	-0.361018	7.21721e-40	1253	ENSG00000112996	-0.245441	1.27326e-10	-0.250639	4.99896e-11	668	ENSG00000146416	-0.252504	1.14467e-08	-0.208	2.91653e-06	497	ENSG00000158092	-0.285077	4.10377e-33	-0.316839	6.65823e-41	1698	ENSG00000197801	-0.245586	2.91712e-08	-0.234797	1.18708e-07	497
ENSG00000154845	-0.254329	1.78327e-26	-0.30984	4.20911e-39	1698	ENSG00000117289	-0.342721	5.4204e-48	-0.432797	1.83957e-78	1698	ENSG00000080822	-0.259312	1.71271e-27	-0.35278	6.1757e-51	1698	ENSG00000167460	-0.245426	2.97984e-08	-0.255078	8.02404e-09	497	ENSG00000174298	-0.252489	1.1471e-08	-0.218464	8.76144e-07	497	ENSG00000185522	-0.284995	9.65568e-11	-0.351357	6.91352e-16	497	ENSG00000186213	-0.245578	1.14827e-18	-0.246652	8.04108e-19	1253
ENSG00000111348	-0.254291	1.81487e-26	-0.388006	4.03826e-62	1698	ENSG00000196756	-0.342692	7.57632e-36	-0.413151	7.79139e-53	1253	ENSG00000150764	-0.259311	1.7134e-27	-0.259815	1.34797e-27	1698	ENSG00000163900	-0.245361	1.29156e-10	-0.253109	3.18155e-11	668	ENSG00000104435	-0.252405	4.34615e-26	-0.239603	1.34713e-23	1698	ENSG00000107020	-0.284973	7.69879e-25	-0.358858	2.21966e-39	1253	ENSG00000163749	-0.2453	3.03032e-08	-0.283195	1.2794e-10	497
ENSG00000105755	-0.254111	1.97301e-26	-0.271508	4.45741e-30	1698	ENSG00000117543	-0.342647	7.7461e-36	-0.340575	2.12291e-35	1253	ENSG00000185129	-0.259111	1.88389e-27	-0.265591	8.31434e-29	1698	ENSG00000163565	-0.245245	3.05242e-08	-0.213299	1.59831e-06	497	ENSG00000179010	-0.252367	1.16644e-08	-0.190343	1.93859e-05	497	ENSG00000106263	-0.284825	4.68861e-33	-0.345606	7.95985e-49	1698	ENSG00000122042	-0.245292	1.09693e-24	-0.236737	4.65226e-23	1698
ENSG00000149100	-0.254051	2.02926e-26	-0.330812	1.20599e-44	1698	ENSG00000104325	-0.342627	5.77034e-48	-0.392518	1.17828e-63	1698	ENSG00000087302	-0.259078	1.1499e-20	-0.260828	6.20657e-21	1253	ENSG00000166979	-0.24514	1.34336e-10	-0.278823	2.15347e-13	668	ENSG00000107281	-0.252359	1.17687e-19	-0.218095	5.87918e-15	1253	ENSG00000163565	-0.284797	4.75827e-33	-0.390796	4.56953e-63	1698	ENSG00000141668	-0.245255	3.04845e-08	-0.309917	1.58926e-12	497
ENSG00000131269	-0.25404	2.03925e-26	-0.306577	2.80097e-38	1698	ENSG00000134470	-0.342481	6.35488e-48	-0.471872	7.06492e-95	1698	ENSG00000127603	-0.25895	2.0343e-27	-0.273837	1.38032e-30	1698	ENSG00000163939	-0.24507	1.35996e-10	-0.292452	1.22195e-14	668	ENSG00000141027	-0.252321	1.19213e-19	-0.308503	4.92139e-29	1253	ENSG00000198604	-0.284795	4.76394e-33	-0.377284	1.44129e-58	1698	ENSG00000197177	-0.245203	3.06937e-08	-0.213475	1.56633e-06	497
ENSG00000100316	-0.253978	2.09907e-26	-0.268219	2.28715e-29	1698	ENSG00000107566	-0.342382	6.78268e-48	-0.401738	7.23077e-67	1698	ENSG00000171150	-0.258941	2.04231e-27	-0.297444	4.96223e-36	1698	ENSG00000129518	-0.244819	3.23001e-08	-0.247161	2.36328e-08	497	ENSG00000196507	-0.252193	1.1946e-08	-0.152004	0.000673982	497	ENSG00000186298	-0.284758	4.85738e-33	-0.321392	4.22252e-42	1698	ENSG00000054793	-0.245145	1.17135e-24	-0.347909	1.69539e-49	1698
ENSG00000166794	-0.253959	2.11717e-26	-0.287474	1.14523e-33	1698	ENSG00000145901	-0.342292	7.19711e-48	-0.477834	1.41706e-97	1698	ENSG00000054690	-0.258839	4.74185e-09	-0.316647	4.8937e-13	497	ENSG00000110696	-0.244637	1.46874e-10	-0.231213	1.47768e-09	668	ENSG00000143858	-0.252073	5.06494e-26	-0.254612	1.56282e-26	1698	ENSG00000145088	-0.284718	8.50749e-25	-0.35551	1.24438e-38	1253	ENSG00000134202	-0.245105	1.19241e-24	-0.315476	1.50577e-40	1698
ENSG00000175984	-0.253807	9.5669e-09	-0.331387	3.33673e-14	497	ENSG00000101935	-0.342224	7.53008e-48	-0.46033	8.36064e-90	1698	ENSG00000197177	-0.258757	4.79708e-09	-0.291209	3.59879e-11	497	ENSG00000112210	-0.244423	1.52527e-10	-0.24131	2.63678e-10	668	ENSG00000196456	-0.251755	1.26846e-08	-0.29432	2.17551e-11	497	ENSG00000131931	-0.284653	8.72618e-25	-0.271982	1.08931e-22	1253	ENSG00000164683	-0.244799	1.4856e-18	-0.308743	4.43873e-29	1253
ENSG00000179820	-0.253801	9.57504e-09	-0.309071	1.83911e-12	497	ENSG00000160593	-0.34218	4.25089e-15	-0.567348	1.11329e-43	497	ENSG00000125356	-0.258714	2.27521e-27	-0.254235	1.86276e-26	1698	ENSG00000038382	-0.244406	3.4123e-08	-0.244555	3.34516e-08	497	ENSG00000165914	-0.251732	1.2724e-08	-0.1888	2.2696e-05	497	ENSG00000172081	-0.284637	1.02137e-10	-0.373141	7.26623e-18	497	ENSG00000161664	-0.244734	3.26673e-08	-0.235308	1.11241e-07	497
ENSG00000164430	-0.253482	1.00057e-08	-0.275223	4.3433e-10	497	ENSG00000165288	-0.342143	4.28113e-15	-0.382717	8.76806e-19	497	ENSG00000115875	-0.258691	2.30012e-27	-0.291991	1.00027e-34	1698	ENSG00000172780	-0.24435	1.54533e-10	-0.235145	7.62355e-10	668	ENSG00000157827	-0.25171	1.27623e-08	-0.13696	0.00221293	497	ENSG00000124766	-0.284557	5.4016e-33	-0.478879	4.70924e-98	1698	ENSG00000188580	-0.244678	3.29101e-08	-0.291321	3.53417e-11	497
ENSG00000103490	-0.253137	9.02199e-20	-0.389909	9.17424e-47	1253	ENSG00000154783	-0.342056	4.35476e-15	-0.311569	1.19361e-12	497	ENSG00000121022	-0.258559	2.44826e-27	-0.278522	1.2618e-31	1698	ENSG00000120256	-0.244303	1.55813e-10	-0.187008	1.13127e-06	668	ENSG00000181291	-0.251653	1.28628e-08	-0.289554	4.69168e-11	497	ENSG00000128534	-0.284449	9.44936e-25	-0.342174	9.75553e-36	1253	ENSG00000196963	-0.244626	3.3142e-08	-0.243902	3.64749e-08	497
ENSG00000115084	-0.253119	1.05196e-08	-0.359036	1.44397e-16	497	ENSG00000145703	-0.34184	9.7013e-48	-0.53348	1.64554e-125	1698	ENSG00000163630	-0.258512	4.96511e-09	-0.344712	2.5906e-15	497	ENSG00000007392	-0.244208	1.58462e-10	-0.271223	9.97157e-13	668	ENSG00000165434	-0.251616	1.29267e-08	-0.245486	2.95623e-08	497	ENSG00000005955	-0.284237	1.02651e-24	-0.319373	4.17413e-31	1253	ENSG00000132970	-0.244603	1.49134e-24	-0.313785	4.1207e-40	1698
ENSG00000163597	-0.25307	1.05903e-08	-0.286706	7.37633e-11	497	ENSG00000171522	-0.34174	1.03588e-47	-0.527759	2.15394e-122	1698	ENSG00000184368	-0.258482	4.98657e-09	-0.357327	2.05354e-16	497	ENSG00000204920	-0.244188	3.51197e-08	-0.239117	6.82206e-08	497	ENSG00000092871	-0.251614	1.29311e-08	-0.2654	1.85622e-09	497	ENSG00000115254	-0.284156	6.67895e-33	-0.329876	2.1792e-44	1698	ENSG00000164066	-0.24437	3.42856e-08	-0.258723	4.82025e-09	497
ENSG00000105216	-0.252817	3.59393e-26	-0.338342	9.59272e-47	1698	ENSG00000170889	-0.34172	1.04994e-47	-0.337748	1.41143e-46	1698	ENSG00000203805	-0.258461	5.00145e-09	-0.299766	8.88245e-12	497	ENSG00000204520	-0.244059	3.5723e-08	-0.210712	2.14791e-06	497	ENSG00000143847	-0.251566	6.39242e-26	-0.220875	3.29804e-20	1698	ENSG00000171960	-0.283979	7.33256e-33	-0.381366	6.64002e-60	1698	ENSG00000127585	-0.244349	3.43777e-08	-0.217637	9.65638e-07	497
ENSG00000002549	-0.252638	1.06986e-19	-0.316955	1.22681e-30	1253	ENSG00000144401	-0.341662	4.70157e-15	-0.429094	1.11007e-23	497	ENSG00000135720	-0.258409	2.62799e-27	-0.277809	1.82218e-31	1698	ENSG00000101901	-0.243988	3.60643e-08	-0.229581	2.28451e-07	497	ENSG00000178498	-0.251224	1.73146e-19	-0.294282	1.87796e-26	1253	ENSG00000134574	-0.283931	7.51908e-33	-0.349829	4.62824e-50	1698	ENSG00000050130	-0.244341	3.4414e-08	-0.246856	2.4617e-08	497
ENSG00000182158	-0.252583	4.00289e-26	-0.361552	1.36407e-53	1698	ENSG00000132676	-0.341654	1.09631e-47	-0.388384	3.01002e-62	1698	ENSG00000077063	-0.258346	5.08297e-09	-0.321527	2.04428e-13	497	ENSG00000119771	-0.243979	1.64994e-10	-0.223024	5.64468e-09	668	ENSG00000141542	-0.251198	7.57059e-26	-0.23448	1.22006e-22	1698	ENSG00000135297	-0.283903	1.16947e-24	-0.346596	1.10916e-36	1253	ENSG00000067113	-0.244241	1.75199e-24	-0.315236	1.73838e-40	1698
ENSG00000134574	-0.252448	4.26086e-26	-0.271578	4.30366e-30	1698	ENSG00000178685	-0.341624	4.73579e-15	-0.350909	7.56536e-16	497	ENSG00000116906	-0.258345	2.70892e-27	-0.304886	7.4059e-38	1698	ENSG00000136146	-0.243932	1.6636e-10	-0.263923	4.15581e-12	668	ENSG00000162944	-0.251125	1.38232e-08	-0.214144	1.44996e-06	497	ENSG00000184710	-0.283844	1.15633e-10	-0.367972	2.21067e-17	497	ENSG00000102053	-0.244227	3.49403e-08	-0.234562	1.22305e-07	497
ENSG00000100258	-0.252385	4.38573e-26	-0.306941	2.26873e-38	1698	ENSG00000170348	-0.341599	1.13701e-47	-0.373215	2.96844e-57	1698	ENSG00000168259	-0.258158	2.95979e-27	-0.280057	5.70413e-32	1698	ENSG00000118985	-0.243829	1.6944e-10	-0.229047	2.11685e-09	668	ENSG00000198911	-0.251095	7.9355e-26	-0.256182	7.50587e-27	1698	ENSG00000115350	-0.283829	1.15895e-10	-0.287208	6.8135e-11	497	ENSG00000152128	-0.244193	3.50994e-08	-0.254643	8.52357e-09	497
ENSG00000200959	-0.252214	1.19104e-08	-0.283762	1.17117e-10	497	ENSG00000113272	-0.341589	1.29703e-35	-0.376303	1.9825e-43	1253	ENSG00000112110	-0.258144	1.59558e-20	-0.280977	3.63339e-24	1253	ENSG00000171448	-0.243805	1.70148e-10	-0.277383	2.88943e-13	668	ENSG00000132716	-0.251077	8.00345e-26	-0.25143	6.80515e-26	1698	ENSG00000128908	-0.283803	1.16377e-10	-0.294606	2.07672e-11	497	ENSG00000184517	-0.244157	3.52665e-08	-0.218653	8.56841e-07	497
ENSG00000112977	-0.252122	4.95168e-26	-0.309565	4.94248e-39	1698	ENSG00000141971	-0.341569	4.78739e-15	-0.322743	1.64078e-13	497	ENSG00000140262	-0.258063	3.09551e-27	-0.298936	2.15795e-36	1698	ENSG00000107185	-0.243695	3.74846e-08	-0.262522	2.8099e-09	497	ENSG00000102290	-0.251022	1.85392e-19	-0.269454	2.76974e-22	1253	ENSG00000119285	-0.283653	1.28888e-24	-0.348523	4.25312e-37	1253	ENSG00000108953	-0.244112	1.85489e-24	-0.215077	3.2121e-19	1698
ENSG00000065413	-0.252014	1.22425e-08	-0.265563	1.81308e-09	497	ENSG00000172954	-0.341473	4.87669e-15	-0.380494	1.44166e-18	497	ENSG00000164919	-0.257961	3.2486e-27	-0.264838	1.20016e-28	1698	ENSG00000154127	-0.243583	1.76935e-10	-0.300724	1.98261e-15	668	ENSG00000182985	-0.251	8.29024e-26	-0.284365	5.98098e-33	1698	ENSG00000135316	-0.283623	8.84283e-33	-0.3572	2.90255e-52	1698	ENSG00000130717	-0.24399	3.60505e-08	-0.257398	5.80675e-09	497
ENSG00000149806	-0.251979	5.28893e-26	-0.30576	4.48369e-38	1698	ENSG00000170266	-0.341432	1.26932e-47	-0.411018	3.32902e-70	1698	ENSG00000179292	-0.257863	5.43975e-09	-0.286027	8.20971e-11	497	ENSG00000156171	-0.243515	1.79081e-10	-0.283228	8.66506e-14	668	ENSG00000148814	-0.250991	1.40787e-08	-0.307265	2.5077e-12	497	ENSG00000166888	-0.283451	9.68043e-33	-0.394343	2.77689e-64	1698	ENSG00000165389	-0.243986	1.96191e-24	-0.257105	4.86403e-27	1698
ENSG00000136305	-0.251903	1.37446e-19	-0.340946	1.77361e-35	1253	ENSG00000177409	-0.341401	4.94564e-15	-0.517401	2.22948e-35	497	ENSG00000172115	-0.257692	3.6894e-27	-0.277949	1.6951e-31	1698	ENSG00000125484	-0.243489	1.79905e-10	-0.240767	2.89873e-10	668	ENSG00000163539	-0.250842	8.91158e-26	-0.221258	2.83038e-20	1698	ENSG00000055147	-0.283395	1.42547e-24	-0.311438	1.38455e-29	1253	ENSG00000147419	-0.243943	1.96855e-18	-0.267037	6.69472e-22	1253
ENSG00000155542	-0.251806	1.25962e-08	-0.330218	4.15165e-14	497	ENSG00000204397	-0.341078	5.2661e-15	-0.580205	4.70334e-46	497	ENSG00000163328	-0.257487	5.73459e-09	-0.27672	3.46294e-10	497	ENSG00000170876	-0.243463	1.80726e-10	-0.213483	2.52358e-08	668	ENSG00000203762	-0.250728	1.45924e-08	-0.303456	4.78864e-12	497	ENSG00000166987	-0.283391	1.24089e-10	-0.35364	4.35937e-16	497	ENSG00000133627	-0.243903	1.99481e-18	-0.231751	9.68136e-17	1253
ENSG00000160447	-0.251762	1.26708e-08	-0.284597	1.02785e-10	497	ENSG00000157303	-0.341068	5.27589e-15	-0.379409	1.83498e-18	497	ENSG00000149557	-0.257358	4.31896e-27	-0.265762	7.64644e-29	1698	ENSG00000198060	-0.243379	1.83424e-10	-0.242446	2.16127e-10	668	ENSG00000105220	-0.250604	9.93914e-26	-0.245594	9.58075e-25	1698	ENSG00000171763	-0.283347	1.45232e-24	-0.316725	1.35894e-30	1253	ENSG00000171877	-0.243886	3.65541e-08	-0.282712	1.37941e-10	497
ENSG00000153029	-0.251741	5.90002e-26	-0.275426	6.16448e-31	1698	ENSG00000091947	-0.341026	5.31944e-15	-0.432573	4.42801e-24	497	ENSG00000110497	-0.257326	2.12294e-20	-0.304612	2.58747e-28	1253	ENSG00000123575	-0.24337	1.83705e-10	-0.241371	2.60885e-10	668	ENSG00000119227	-0.250342	2.33398e-19	-0.269286	2.94568e-22	1253	ENSG00000163660	-0.283312	1.47215e-24	-0.377525	1.00972e-43	1253	ENSG00000127990	-0.243827	2.10503e-24	-0.2736	1.55615e-30	1698
ENSG00000147251	-0.251701	1.27776e-08	-0.336431	1.28672e-14	497	ENSG00000155275	-0.340846	5.50776e-15	-0.396383	3.79194e-20	497	ENSG00000066651	-0.257299	2.14267e-20	-0.359068	1.99056e-39	1253	ENSG00000049192	-0.243364	1.83926e-10	-0.283907	7.52101e-14	668	ENSG00000110721	-0.25034	1.12122e-25	-0.263712	2.07418e-28	1698	ENSG00000162385	-0.283292	1.05291e-32	-0.347278	2.59449e-49	1698	ENSG00000180488	-0.24382	3.68723e-08	-0.249855	1.64309e-08	497
ENSG00000126264	-0.251634	1.2896e-08	-0.380838	1.33533e-18	497	ENSG00000106560	-0.340496	5.89434e-15	-0.549262	1.63989e-40	497	ENSG00000112305	-0.257251	4.54056e-27	-0.307091	2.08112e-38	1698	ENSG00000183291	-0.243292	3.9536e-08	-0.216392	1.11704e-06	497	ENSG00000101746	-0.250337	1.12274e-25	-0.243931	2.01083e-24	1698	ENSG00000143621	-0.283232	1.08638e-32	-0.302467	2.94525e-37	1698	ENSG00000187664	-0.243778	3.70757e-08	-0.250859	1.4334e-08	497
ENSG00000129474	-0.251603	1.295e-08	-0.33628	1.32422e-14	497	ENSG00000104983	-0.340432	5.96766e-15	-0.38595	4.22662e-19	497	ENSG00000113845	-0.257228	5.94639e-09	-0.266395	1.60669e-09	497	ENSG00000009413	-0.243202	4.00045e-08	-0.266121	1.67197e-09	497	ENSG00000108231	-0.250217	1.18589e-25	-0.236896	4.34414e-23	1698	ENSG00000125686	-0.283232	1.08646e-32	-0.336123	4.04297e-46	1698	ENSG00000185010	-0.243725	2.20273e-24	-0.311747	1.3749e-39	1698
ENSG00000145287	-0.251586	1.53087e-19	-0.31865	5.76754e-31	1253	ENSG00000069399	-0.340429	2.4533e-47	-0.4495	3.22711e-85	1698	ENSG00000036549	-0.257188	4.67922e-27	-0.266066	6.59211e-29	1698	ENSG00000169288	-0.24313	1.9166e-10	-0.25472	2.3635e-11	668	ENSG00000074696	-0.250214	2.43748e-19	-0.197736	1.63798e-12	1253	ENSG00000152457	-0.28321	1.53158e-24	-0.372316	1.75689e-42	1253	ENSG00000122873	-0.243708	2.12659e-18	-0.231922	9.17927e-17	1253
ENSG00000157303	-0.251443	1.3237e-08	-0.32101	2.24417e-13	497	ENSG00000165244	-0.340348	6.06543e-15	-0.443382	2.379e-25	497	ENSG00000165169	-0.257106	4.86179e-27	-0.312055	1.14661e-39	1698	ENSG00000118762	-0.243041	4.08623e-08	-0.254329	8.90211e-09	497	ENSG00000166863	-0.250192	2.45522e-19	-0.283909	1.16674e-24	1253	ENSG00000129518	-0.28321	1.09924e-32	-0.316779	6.90066e-41	1698	ENSG00000182628	-0.243699	3.74662e-08	-0.23672	9.28908e-08	497
ENSG00000179387	-0.251431	1.32579e-08	-0.284339	1.07016e-10	497	ENSG00000000457	-0.340167	2.91366e-47	-0.440954	1.02888e-81	1698	ENSG00000134825	-0.257065	2.32489e-20	-0.277191	1.54369e-23	1253	ENSG00000077713	-0.242984	4.11723e-08	-0.281239	1.73315e-10	497	ENSG00000162869	-0.250168	1.5748e-08	-0.251282	1.35313e-08	497	ENSG00000163389	-0.283096	1.60118e-24	-0.338733	5.17155e-35	1253	ENSG00000146005	-0.243509	3.84194e-08	-0.244442	3.39564e-08	497
ENSG00000153790	-0.251357	1.33927e-08	-0.314138	7.61829e-13	497	ENSG00000089159	-0.340005	2.79745e-35	-0.364705	1.04003e-40	1253	ENSG00000072803	-0.256999	5.11308e-27	-0.264675	1.29921e-28	1698	ENSG00000122482	-0.242847	2.01417e-10	-0.296663	4.87658e-15	668	ENSG00000074317	-0.250047	1.28191e-25	-0.253754	2.32896e-26	1698	ENSG00000186918	-0.282994	1.66543e-24	-0.272084	1.04888e-22	1253	ENSG00000141425	-0.243505	3.84389e-08	-0.2315	1.79873e-07	497
ENSG00000131475	-0.251344	1.34176e-08	-0.292354	2.9922e-11	497	ENSG00000196154	-0.339983	3.28717e-47	-0.576241	8.07253e-151	1698	ENSG00000204157	-0.256987	6.15012e-09	-0.313242	8.91505e-13	497	ENSG00000175318	-0.242521	2.13301e-10	-0.285258	5.66556e-14	668	ENSG00000104722	-0.24995	1.33962e-25	-0.203102	2.88183e-17	1698	ENSG00000159618	-0.282993	1.3203e-10	-0.377134	3.03456e-18	497	ENSG00000197083	-0.243495	3.84911e-08	-0.311345	1.24101e-12	497
ENSG00000110719	-0.251324	7.14601e-26	-0.456631	3.21677e-88	1698	ENSG00000155066	-0.339917	6.5914e-15	-0.388088	2.59662e-19	497	ENSG00000003096	-0.256964	6.17021e-09	-0.322241	1.79699e-13	497	ENSG00000126947	-0.242484	4.39714e-08	-0.200016	7.01211e-06	497	ENSG00000110025	-0.249863	1.39423e-25	-0.244741	1.40251e-24	1698	ENSG00000177606	-0.282915	1.28337e-32	-0.339032	6.11985e-47	1698	ENSG00000177234	-0.243488	3.85261e-08	-0.31629	5.2133e-13	497
ENSG00000141429	-0.251188	7.60461e-26	-0.309892	4.0818e-39	1698	ENSG00000155545	-0.339773	6.77729e-15	-0.394312	6.1608e-20	497	ENSG00000100307	-0.256872	5.42761e-27	-0.258582	2.42123e-27	1698	ENSG00000116678	-0.242406	2.17666e-10	-0.301093	1.82552e-15	668	ENSG00000151023	-0.249807	1.65379e-08	-0.238884	7.03079e-08	497	ENSG00000143942	-0.282787	1.36322e-10	-0.26346	2.45597e-09	497	ENSG00000169122	-0.243343	2.60946e-24	-0.29108	1.6414e-34	1698
ENSG00000148484	-0.251163	7.69155e-26	-0.294791	2.15652e-35	1698	ENSG00000175567	-0.339646	4.09772e-47	-0.474602	4.17295e-96	1698	ENSG00000196963	-0.256807	6.30715e-09	-0.292113	3.11091e-11	497	ENSG00000172465	-0.242403	4.44411e-08	-0.210807	2.12484e-06	497	ENSG00000182901	-0.249771	1.45375e-25	-0.265006	1.10579e-28	1698	ENSG00000130826	-0.282693	1.44217e-32	-0.365991	5.73721e-55	1698	ENSG00000169764	-0.243252	2.7164e-24	-0.23404	1.471e-22	1698
ENSG00000125991	-0.251063	8.05424e-26	-0.287899	9.12573e-34	1698	ENSG00000050405	-0.339471	3.6213e-35	-0.326665	1.52105e-32	1253	ENSG00000164796	-0.256778	6.33259e-09	-0.29627	1.58199e-11	497	ENSG00000103061	-0.242307	2.21466e-10	-0.260601	7.84487e-12	668	ENSG00000198597	-0.249763	1.45928e-25	-0.235327	8.50694e-23	1698	ENSG00000123179	-0.282662	1.39009e-10	-0.305711	3.26862e-12	497	ENSG00000115365	-0.243218	2.75697e-24	-0.269205	1.40405e-29	1698
ENSG00000116044	-0.251005	8.26963e-26	-0.263631	2.15654e-28	1698	ENSG00000113643	-0.339293	5.16061e-47	-0.405445	3.45839e-68	1698	ENSG00000197756	-0.25671	5.85838e-27	-0.236731	4.66388e-23	1698	ENSG00000120458	-0.242233	4.54442e-08	-0.311097	1.29563e-12	497	ENSG00000185800	-0.249646	1.69045e-08	-0.222121	5.67364e-07	497	ENSG00000159377	-0.282391	1.68947e-32	-0.340646	2.1274e-47	1698	ENSG00000178301	-0.243105	4.05186e-08	-0.272338	6.69488e-10	497
ENSG00000167202	-0.251003	8.27666e-26	-0.240699	8.3505e-24	1698	ENSG00000133818	-0.339149	4.23094e-35	-0.432525	2.82689e-58	1253	ENSG00000168297	-0.25667	6.42887e-09	-0.277144	3.24688e-10	497	ENSG00000122299	-0.242106	2.29417e-10	-0.191161	6.44458e-07	668	ENSG00000121904	-0.249639	1.69189e-08	-0.276355	3.65996e-10	497	ENSG00000196785	-0.282181	1.49788e-10	-0.367588	2.39933e-17	497	ENSG00000113163	-0.243082	2.61085e-18	-0.206074	1.75211e-13	1253
ENSG00000173046	-0.250804	1.44428e-08	-0.368654	1.9113e-17	497	ENSG00000158717	-0.339068	7.76358e-15	-0.381455	1.16346e-18	497	ENSG00000185737	-0.256645	6.45141e-09	-0.271549	7.52943e-10	497	ENSG00000159256	-0.242073	4.64107e-08	-0.28955	4.6951e-11	497	ENSG00000178965	-0.2496	1.70092e-08	-0.267129	1.44364e-09	497	ENSG00000129003	-0.282179	2.28428e-24	-0.372798	1.35162e-42	1253	ENSG00000105983	-0.243063	4.07461e-08	-0.229356	2.34926e-07	497
ENSG00000151611	-0.250773	1.45034e-08	-0.359141	1.41293e-16	497	ENSG00000113328	-0.339066	5.98367e-47	-0.413751	3.30511e-71	1698	ENSG00000062725	-0.25663	6.08177e-27	-0.324281	7.15844e-43	1698	ENSG00000174106	-0.242042	4.65965e-08	-0.259866	4.10139e-09	497	ENSG00000135144	-0.249589	1.70344e-08	-0.35267	5.305e-16	497	ENSG00000062650	-0.282041	2.02878e-32	-0.328238	6.10115e-44	1698	ENSG00000176182	-0.242847	4.19205e-08	-0.191085	1.79632e-05	497
ENSG00000156831	-0.250773	1.45037e-08	-0.32078	2.33882e-13	497	ENSG00000175193	-0.339021	4.50089e-35	-0.373334	1.00939e-42	1253	ENSG00000186318	-0.256451	2.87829e-20	-0.309839	2.76778e-29	1253	ENSG00000138496	-0.24201	2.33319e-10	-0.263814	4.24438e-12	668	ENSG00000178467	-0.2495	3.10125e-19	-0.271996	1.08388e-22	1253	ENSG00000143222	-0.282026	2.42377e-24	-0.30858	4.76151e-29	1253	ENSG00000078295	-0.242809	3.30438e-24	-0.271866	3.72505e-30	1698
ENSG00000122359	-0.25069	9.55312e-26	-0.269985	9.53179e-30	1698	ENSG00000088035	-0.338915	4.73683e-35	-0.364505	1.15577e-40	1253	ENSG00000157890	-0.256444	6.63485e-09	-0.310895	1.3417e-12	497	ENSG00000182752	-0.241891	2.38201e-10	-0.213725	2.43155e-08	668	ENSG00000173258	-0.24937	1.75476e-08	-0.252356	1.16808e-08	497	ENSG00000185869	-0.282014	1.53712e-10	-0.275895	3.92394e-10	497	ENSG00000147586	-0.242704	2.95389e-18	-0.218595	5.08176e-15	1253
ENSG00000188921	-0.250483	1.50865e-08	-0.367928	2.2317e-17	497	ENSG00000112773	-0.33879	5.0301e-35	-0.520541	6.10808e-88	1253	ENSG00000166454	-0.256336	6.98126e-27	-0.306355	3.1832e-38	1698	ENSG00000088205	-0.241871	4.7654e-08	-0.219259	7.97718e-07	497	ENSG00000196357	-0.249367	1.75551e-08	-0.231301	1.84417e-07	497	ENSG00000162701	-0.281998	2.44983e-24	-0.365213	7.94431e-41	1253	ENSG00000072201	-0.242447	4.41852e-08	-0.19832	8.41163e-06	497
ENSG00000155660	-0.250483	1.0501e-25	-0.279478	7.70072e-32	1698	ENSG00000111817	-0.338764	5.09287e-35	-0.515471	5.49622e-86	1253	ENSG00000174227	-0.256299	3.03449e-20	-0.299461	2.24005e-27	1253	ENSG00000139324	-0.241645	2.48695e-10	-0.220631	8.27112e-09	668	ENSG00000008735	-0.249347	1.76307e-25	-0.26368	2.10633e-28	1698	ENSG00000099622	-0.281883	2.20341e-32	-0.312765	7.53955e-40	1698	ENSG00000141485	-0.242367	4.46543e-08	-0.286646	7.44621e-11	497
ENSG00000169621	-0.250131	1.58263e-08	-0.235678	1.06116e-07	497	ENSG00000143751	-0.338702	8.33116e-15	-0.417939	1.96865e-22	497	ENSG00000184014	-0.256273	7.19176e-27	-0.26001	1.22846e-27	1698	ENSG00000146833	-0.241596	2.50849e-10	-0.247331	9.08589e-11	668	ENSG00000175130	-0.24923	1.85978e-25	-0.249787	1.44338e-25	1698	ENSG00000079246	-0.281776	2.33057e-32	-0.333074	2.86262e-45	1698	ENSG00000178234	-0.242261	3.41421e-18	-0.213649	2.11306e-14	1253
ENSG00000151092	-0.250099	2.53333e-19	-0.318606	5.88297e-31	1253	ENSG00000049860	-0.338665	7.77456e-47	-0.434452	4.09297e-79	1698	ENSG00000136738	-0.256271	7.19852e-27	-0.285964	2.56332e-33	1698	ENSG00000075391	-0.241364	2.61216e-10	-0.196917	2.89368e-07	668	ENSG00000129244	-0.249222	1.86627e-25	-0.226752	3.06962e-21	1698	ENSG00000170270	-0.281761	1.59865e-10	-0.287765	6.23766e-11	497	ENSG00000128989	-0.242048	4.62164e-24	-0.233446	1.891e-22	1698
ENSG00000136997	-0.250036	1.28821e-25	-0.359463	5.95484e-53	1698	ENSG00000018699	-0.338652	5.37522e-35	-0.378347	6.40391e-44	1253	ENSG00000108381	-0.256267	7.2104e-27	-0.31614	1.01266e-40	1698	ENSG00000125629	-0.24136	5.09517e-08	-0.236118	1.00319e-07	497	ENSG00000130477	-0.249072	1.99761e-25	-0.23642	5.33025e-23	1698	ENSG00000182162	-0.281596	1.63992e-10	-0.431047	6.63607e-24	497	ENSG00000173915	-0.241755	4.83857e-08	-0.278991	2.4495e-10	497
ENSG00000177410	-0.24971	1.67579e-08	-0.190373	1.93271e-05	497	ENSG00000135677	-0.338557	8.33989e-47	-0.450599	1.12363e-85	1698	ENSG00000061794	-0.25626	3.0752e-20	-0.236395	2.25275e-17	1253	ENSG00000162645	-0.241356	2.6159e-10	-0.283952	7.45049e-14	668	ENSG00000109572	-0.248817	3.90144e-19	-0.207699	1.1204e-13	1253	ENSG00000181894	-0.281533	2.93213e-24	-0.290214	9.68108e-26	1253	ENSG00000108395	-0.241516	5.83847e-24	-0.230673	6.06365e-22	1698
ENSG00000116171	-0.249707	1.49675e-25	-0.29438	2.70491e-35	1698	ENSG00000172216	-0.338499	8.66325e-47	-0.344919	1.25887e-48	1698	ENSG00000133083	-0.256254	7.25777e-27	-0.364718	1.4313e-54	1698	ENSG00000149231	-0.241348	2.61939e-10	-0.261333	6.82563e-12	668	ENSG00000184144	-0.248756	2.30623e-25	-0.255129	1.22819e-26	1698	ENSG00000075884	-0.281493	2.97771e-24	-0.348811	3.68422e-37	1253	ENSG00000179796	-0.241356	5.09754e-08	-0.215005	1.31257e-06	497
ENSG00000185201	-0.249674	1.51956e-25	-0.322575	2.04684e-42	1698	ENSG00000115267	-0.338464	5.88613e-35	-0.480431	2.41524e-73	1253	ENSG00000128989	-0.256229	7.34254e-27	-0.304022	1.2147e-37	1698	ENSG00000196387	-0.241305	5.13188e-08	-0.226159	3.48119e-07	497	ENSG00000174939	-0.248703	2.36178e-25	-0.22045	3.90469e-20	1698	ENSG00000159079	-0.28136	3.13458e-24	-0.338161	6.80827e-35	1253	ENSG00000205060	-0.241272	5.15417e-08	-0.233241	1.44538e-07	497
ENSG00000096433	-0.249613	1.56209e-25	-0.367681	1.69457e-55	1698	ENSG00000163162	-0.338256	9.07633e-15	-0.44311	2.56429e-25	497	ENSG00000196262	-0.256135	3.21225e-20	-0.301707	8.78804e-28	1253	ENSG00000131368	-0.241217	2.67974e-10	-0.220079	9.02658e-09	668	ENSG00000197971	-0.248658	2.4109e-25	-0.277147	2.55849e-31	1698	ENSG00000177058	-0.281359	1.70124e-10	-0.35971	1.25598e-16	497	ENSG00000147475	-0.241146	6.86741e-24	-0.235482	7.96075e-23	1698
ENSG00000144455	-0.249611	1.69834e-08	-0.317495	4.20982e-13	497	ENSG00000156831	-0.338248	9.08995e-15	-0.385519	4.66083e-19	497	ENSG00000168118	-0.256108	7.77009e-27	-0.313228	5.73459e-40	1698	ENSG00000162961	-0.241184	2.69555e-10	-0.173873	6.18585e-06	668	ENSG00000203879	-0.248596	2.4793e-25	-0.215234	3.02249e-19	1698	ENSG00000140455	-0.281287	3.22444e-24	-0.407854	2.07913e-51	1253	ENSG00000143194	-0.241051	5.30513e-08	-0.23935	6.61876e-08	497
ENSG00000180425	-0.249554	1.7116e-08	-0.305789	3.22543e-12	497	ENSG00000176209	-0.338193	9.18648e-15	-0.389182	2.02123e-19	497	ENSG00000113387	-0.256041	8.01664e-27	-0.228196	1.69527e-21	1698	ENSG00000106993	-0.241093	2.73841e-10	-0.27227	8.0953e-13	668	ENSG00000163644	-0.248413	1.99704e-08	-0.277197	3.22084e-10	497	ENSG00000128915	-0.281279	3.23424e-24	-0.344905	2.55756e-36	1253	ENSG00000078328	-0.241045	5.06907e-18	-0.223877	1.0675e-15	1253
ENSG00000187866	-0.249544	1.7139e-08	-0.322678	1.66011e-13	497	ENSG00000135870	-0.338092	9.3662e-15	-0.369306	1.66207e-17	497	ENSG00000115840	-0.255967	8.30156e-27	-0.307039	2.14453e-38	1698	ENSG00000177125	-0.241083	2.74355e-10	-0.328421	2.90076e-18	668	ENSG00000125703	-0.248387	2.00418e-08	-0.17441	9.29041e-05	497	ENSG00000148019	-0.281131	1.76242e-10	-0.368071	2.16464e-17	497	ENSG00000197982	-0.240996	5.34306e-08	-0.214727	1.35556e-06	497
ENSG00000129925	-0.249479	3.12326e-19	-0.302776	5.61316e-28	1253	ENSG00000145331	-0.338043	9.4539e-15	-0.388846	2.18305e-19	497	ENSG00000113163	-0.255819	3.58359e-20	-0.288798	1.70262e-25	1253	ENSG00000204597	-0.241054	2.75714e-10	-0.274337	5.35257e-13	668	ENSG00000188732	-0.248352	2.01358e-08	-0.254571	8.60896e-09	497	ENSG00000132256	-0.281114	3.44698e-24	-0.36765	2.17163e-41	1253	ENSG00000013619	-0.240953	7.47368e-24	-0.271223	5.13898e-30	1698
ENSG00000176014	-0.249391	3.21621e-19	-0.3039	3.49621e-28	1253	ENSG00000113384	-0.338029	7.2536e-35	-0.362891	2.70639e-40	1253	ENSG00000165186	-0.255814	7.24414e-09	-0.31286	9.52973e-13	497	ENSG00000115159	-0.241003	2.78169e-10	-0.285911	4.93806e-14	668	ENSG00000123901	-0.248334	2.01844e-08	-0.270834	8.37131e-10	497	ENSG00000135597	-0.281108	1.76865e-10	-0.232165	1.65493e-07	497	ENSG00000165366	-0.240829	5.46106e-08	-0.263078	2.59457e-09	497
ENSG00000196411	-0.24932	1.78532e-25	-0.270583	7.07789e-30	1698	ENSG00000070190	-0.338009	7.32401e-35	-0.408895	1.09552e-51	1253	ENSG00000204406	-0.255758	7.30123e-09	-0.263677	2.38051e-09	497	ENSG00000085978	-0.24086	2.85196e-10	-0.243014	1.95617e-10	668	ENSG00000165061	-0.248207	4.78586e-19	-0.292162	4.43016e-26	1253	ENSG00000145220	-0.280896	1.82744e-10	-0.355454	3.0139e-16	497	ENSG00000161243	-0.240715	5.54289e-08	-0.245968	2.77229e-08	497
ENSG00000163312	-0.249193	1.79724e-08	-0.38784	2.74799e-19	497	ENSG00000204264	-0.337891	1.28658e-46	-0.523219	5.82071e-120	1698	ENSG00000168522	-0.255713	9.3479e-27	-0.243812	2.11965e-24	1698	ENSG00000163964	-0.240858	5.4405e-08	-0.229973	2.17617e-07	497	ENSG00000105409	-0.248189	2.98145e-25	-0.248965	2.09766e-25	1698	ENSG00000198912	-0.280845	3.82228e-24	-0.336617	1.42699e-34	1253	ENSG00000111231	-0.24071	5.64978e-18	-0.220202	3.17514e-15	1253
ENSG00000065911	-0.249173	1.90814e-25	-0.364648	1.50406e-54	1698	ENSG00000168769	-0.337828	9.85177e-15	-0.344018	2.96865e-15	497	ENSG00000139971	-0.255519	7.54785e-09	-0.308126	2.16369e-12	497	ENSG00000198093	-0.240658	2.95448e-10	-0.225546	3.75602e-09	668	ENSG00000080822	-0.248099	3.10585e-25	-0.214103	4.67874e-19	1698	ENSG00000119004	-0.28084	3.83087e-24	-0.35112	1.15666e-37	1253	ENSG00000178980	-0.240695	8.36654e-24	-0.222676	1.60418e-20	1698
ENSG00000136732	-0.249001	2.06371e-25	-0.426709	4.30793e-76	1698	ENSG00000101928	-0.33774	8.33214e-35	-0.373049	1.17889e-42	1253	ENSG00000182307	-0.255452	4.06806e-20	-0.294476	1.73616e-26	1253	ENSG00000143498	-0.240624	5.60885e-08	-0.28354	1.21243e-10	497	ENSG00000167889	-0.248076	2.08993e-08	-0.295852	1.69406e-11	497	ENSG00000072736	-0.280738	4.00333e-32	-0.378153	7.51272e-59	1698	ENSG00000187164	-0.240647	5.76701e-18	-0.275816	2.59667e-23	1253
ENSG00000131724	-0.248994	2.07024e-25	-0.267546	3.18708e-29	1698	ENSG00000182179	-0.33768	1.47583e-46	-0.432691	2.0251e-78	1698	ENSG00000198840	-0.255406	7.66739e-09	-0.250532	1.49866e-08	497	ENSG00000100209	-0.240612	2.97784e-10	-0.252694	3.43353e-11	668	ENSG00000130731	-0.247913	2.13604e-08	-0.294003	2.29079e-11	497	ENSG00000129534	-0.280721	4.01038e-24	-0.370646	4.34151e-42	1253	ENSG00000143756	-0.24044	9.35236e-24	-0.232016	3.45626e-22	1698
ENSG00000183324	-0.248872	1.87701e-08	-0.313206	8.97078e-13	497	ENSG00000084754	-0.337648	1.50646e-46	-0.405896	2.38399e-68	1698	ENSG00000165379	-0.255394	7.67958e-09	-0.333041	2.4462e-14	497	ENSG00000165359	-0.240351	3.11632e-10	-0.271906	8.70486e-13	668	ENSG00000167971	-0.247848	2.15484e-08	-0.306239	2.98782e-12	497	ENSG00000110906	-0.280646	1.89942e-10	-0.306511	2.85227e-12	497	ENSG00000119125	-0.24043	5.75258e-08	-0.287326	6.68722e-11	497
ENSG00000146833	-0.248716	1.91706e-08	-0.351607	6.57457e-16	497	ENSG00000164674	-0.337604	1.02843e-14	-0.559242	3.09424e-42	497	ENSG00000166532	-0.255385	7.68898e-09	-0.304455	4.04482e-12	497	ENSG00000141646	-0.240274	5.87066e-08	-0.247577	2.23493e-08	497	ENSG00000196547	-0.247773	3.59831e-25	-0.243247	2.72182e-24	1698	ENSG00000198876	-0.280338	1.99174e-10	-0.392974	8.41489e-20	497	ENSG00000110911	-0.240379	9.60483e-24	-0.251916	5.44397e-26	1698
ENSG00000162542	-0.248699	1.92139e-08	-0.319534	2.92538e-13	497	ENSG00000066855	-0.337554	1.6009e-46	-0.425989	8.15246e-76	1698	ENSG00000108848	-0.25531	1.12863e-26	-0.279807	6.49569e-32	1698	ENSG00000168264	-0.240271	3.16015e-10	-0.273271	6.6285e-13	668	ENSG00000184517	-0.247719	2.19267e-08	-0.216561	1.09527e-06	497	ENSG00000177721	-0.280278	2.01015e-10	-0.402264	9.3742e-21	497	ENSG00000147592	-0.24036	6.32799e-18	-0.267327	6.02625e-22	1253
ENSG00000048828	-0.248587	2.49041e-25	-0.301285	5.75319e-37	1698	ENSG00000162777	-0.337533	9.20241e-35	-0.580646	7.65415e-114	1253	ENSG00000165388	-0.25528	7.80279e-09	-0.332967	2.4804e-14	497	ENSG00000122068	-0.240023	3.29911e-10	-0.277113	3.0527e-13	668	ENSG00000108309	-0.247712	3.7e-25	-0.222567	1.67612e-20	1698	ENSG00000073584	-0.280239	5.18986e-32	-0.34661	4.06139e-49	1698	ENSG00000118518	-0.2403	6.45088e-18	-0.204622	2.60392e-13	1253
ENSG00000164111	-0.248453	2.64582e-25	-0.265636	8.13305e-29	1698	ENSG00000102317	-0.337501	1.65688e-46	-0.426888	3.67621e-76	1698	ENSG00000101558	-0.255269	1.15037e-26	-0.192941	1.0565e-15	1698	ENSG00000170647	-0.239981	3.32304e-10	-0.225678	3.67634e-09	668	ENSG00000171867	-0.247686	3.74261e-25	-0.247013	5.07011e-25	1698	ENSG00000132603	-0.280177	4.94276e-24	-0.335201	2.80149e-34	1253	ENSG00000197603	-0.240266	6.52277e-18	-0.26049	6.99336e-21	1253
ENSG00000177721	-0.248386	2.00429e-08	-0.376419	3.55113e-18	497	ENSG00000060138	-0.337469	1.69166e-46	-0.494834	1.44233e-105	1698	ENSG00000147036	-0.255167	7.92538e-09	-0.275645	4.07493e-10	497	ENSG00000112130	-0.239977	6.10176e-08	-0.225987	3.55503e-07	497	ENSG00000126878	-0.247681	2.20384e-08	-0.145694	0.00112495	497	ENSG00000140983	-0.280106	5.07897e-24	-0.321448	1.64176e-31	1253	ENSG00000198786	-0.24026	6.53436e-18	-0.271049	1.53884e-22	1253
ENSG00000171720	-0.248363	2.75522e-25	-0.293643	4.05472e-35	1698	ENSG00000185344	-0.337415	1.75263e-46	-0.43878	7.72841e-81	1698	ENSG00000134287	-0.255127	1.22945e-26	-0.265932	7.03903e-29	1698	ENSG00000007545	-0.239896	3.37275e-10	-0.294556	7.73598e-15	668	ENSG00000186297	-0.247636	5.79287e-19	-0.258528	1.39503e-20	1253	ENSG00000189378	-0.279988	5.31342e-24	-0.305807	1.55818e-28	1253	ENSG00000196730	-0.240216	1.03164e-23	-0.266172	6.26004e-29	1698
ENSG00000152359	-0.248347	2.01475e-08	-0.261669	3.17419e-09	497	ENSG00000131724	-0.337264	1.93266e-46	-0.4472	2.89405e-84	1698	ENSG00000171603	-0.255056	1.27097e-26	-0.293864	3.59112e-35	1698	ENSG00000206560	-0.239729	3.47149e-10	-0.306836	4.97896e-16	668	ENSG00000141668	-0.247434	2.27819e-08	-0.273206	5.8805e-10	497	ENSG00000164494	-0.279974	5.34164e-24	-0.383173	4.29936e-45	1253	ENSG00000170634	-0.240183	1.04638e-23	-0.22236	1.82136e-20	1698
ENSG00000133106	-0.248334	2.01846e-08	-0.400716	1.35786e-20	497	ENSG00000107581	-0.336774	1.32357e-34	-0.35159	9.12646e-38	1253	ENSG00000185418	-0.255001	8.11108e-09	-0.301144	7.05892e-12	497	ENSG00000182718	-0.239621	6.39016e-08	-0.130183	0.00364565	497	ENSG00000107518	-0.24731	6.46025e-19	-0.264471	1.69224e-21	1253	ENSG00000021776	-0.279967	5.35717e-24	-0.308098	5.85705e-29	1253	ENSG00000178965	-0.240183	5.94058e-08	-0.224303	4.36225e-07	497
ENSG00000160446	-0.248321	2.02205e-08	-0.377597	2.74025e-18	497	ENSG00000124795	-0.33673	2.73158e-46	-0.389556	1.20668e-62	1698	ENSG00000160551	-0.254967	8.14838e-09	-0.292029	3.15323e-11	497	ENSG00000089063	-0.239621	3.53708e-10	-0.227633	2.67139e-09	668	ENSG00000166862	-0.247226	6.64279e-19	-0.248147	4.88315e-19	1253	ENSG00000177406	-0.279917	2.12502e-10	-0.346608	1.783e-15	497	ENSG00000204189	-0.240028	6.06156e-08	-0.228263	2.68913e-07	497
ENSG00000127311	-0.248283	2.03236e-08	-0.277789	2.94303e-10	497	ENSG00000064961	-0.336694	2.79536e-46	-0.404049	1.09162e-67	1698	ENSG00000119771	-0.254799	8.34115e-09	-0.254638	8.52956e-09	497	ENSG00000125686	-0.239489	6.50074e-08	-0.212719	1.70826e-06	497	ENSG00000136274	-0.247008	5.08175e-25	-0.231481	4.32643e-22	1698	ENSG00000165312	-0.279864	2.14225e-10	-0.345682	2.14048e-15	497	ENSG00000176871	-0.239896	1.18582e-23	-0.190464	2.46828e-15	1698
ENSG00000084733	-0.248133	2.07392e-08	-0.248603	1.94661e-08	497	ENSG00000141179	-0.336666	1.39364e-34	-0.541787	1.68107e-96	1253	ENSG00000055813	-0.25476	8.38649e-09	-0.304625	3.9305e-12	497	ENSG00000129534	-0.239411	3.66836e-10	-0.30459	8.30292e-16	668	ENSG00000169258	-0.246796	2.48157e-08	-0.268472	1.186e-09	497	ENSG00000179933	-0.279789	2.167e-10	-0.287761	6.24148e-11	497	ENSG00000110786	-0.239486	6.50368e-08	-0.280379	1.97915e-10	497
ENSG00000196576	-0.248115	3.0839e-25	-0.223091	1.35798e-20	1698	ENSG00000158927	-0.336487	1.27301e-14	-0.331539	3.24312e-14	497	ENSG00000078369	-0.254729	1.48027e-26	-0.228472	1.51296e-21	1698	ENSG00000133961	-0.239297	6.66438e-08	-0.237783	8.10339e-08	497	ENSG00000171388	-0.246756	2.49492e-08	-0.244559	3.34357e-08	497	ENSG00000138496	-0.279754	2.17869e-10	-0.351042	7.36541e-16	497	ENSG00000150471	-0.239446	1.44241e-23	-0.284215	6.47354e-33	1698
ENSG00000175482	-0.24787	3.44371e-25	-0.360681	2.52458e-53	1698	ENSG00000141646	-0.336362	3.46468e-46	-0.40745	6.57349e-69	1698	ENSG00000139168	-0.254609	8.56281e-09	-0.306841	2.69594e-12	497	ENSG00000184575	-0.239275	6.68338e-08	-0.204229	4.43275e-06	497	ENSG00000196465	-0.246754	5.69505e-25	-0.266065	6.59457e-29	1698	ENSG00000132475	-0.279649	7.04863e-32	-0.362621	6.38759e-54	1698	ENSG00000145476	-0.239399	6.57688e-08	-0.257764	5.51597e-09	497
ENSG00000154957	-0.247834	2.15885e-08	-0.304953	3.71803e-12	497	ENSG00000164576	-0.336323	1.64188e-34	-0.343043	6.38292e-36	1253	ENSG00000137601	-0.254568	1.59552e-26	-0.262837	3.16555e-28	1698	ENSG00000166295	-0.238958	3.96745e-10	-0.229999	1.80807e-09	668	ENSG00000087460	-0.246749	5.70939e-25	-0.239978	1.14419e-23	1698	ENSG00000198146	-0.27955	2.24801e-10	-0.289019	5.10979e-11	497	ENSG00000162426	-0.239285	6.67539e-08	-0.211631	1.93462e-06	497
ENSG00000173085	-0.247816	3.53012e-25	-0.312934	6.825e-40	1698	ENSG00000179021	-0.336316	1.31523e-14	-0.402914	8.01962e-21	497	ENSG00000032389	-0.254555	5.54527e-20	-0.248914	3.77568e-19	1253	ENSG00000168356	-0.238951	3.97226e-10	-0.244944	1.39085e-10	668	ENSG00000102934	-0.246733	5.75015e-25	-0.176231	2.59566e-13	1698	ENSG00000149716	-0.279549	2.24862e-10	-0.320641	2.39826e-13	497	ENSG00000072422	-0.238994	1.75525e-23	-0.34498	1.20885e-48	1698
ENSG00000176783	-0.247766	5.5471e-19	-0.270258	2.0603e-22	1253	ENSG00000159113	-0.336197	3.85502e-46	-0.424361	3.43124e-75	1698	ENSG00000162729	-0.254479	8.71937e-09	-0.253174	1.04402e-08	497	ENSG00000183337	-0.238841	4.04818e-10	-0.26385	4.21485e-12	668	ENSG00000162951	-0.246623	2.53998e-08	-0.238896	7.01965e-08	497	ENSG00000121579	-0.279479	6.45862e-24	-0.326843	1.40076e-32	1253	ENSG00000198369	-0.238976	1.76949e-23	-0.239405	1.46833e-23	1698
ENSG00000161649	-0.247473	2.2663e-08	-0.330985	3.59764e-14	497	ENSG00000030066	-0.33619	3.87134e-46	-0.370294	2.53405e-56	1698	ENSG00000116918	-0.254471	1.66935e-26	-0.248936	2.12553e-25	1698	ENSG00000135932	-0.238815	4.06629e-10	-0.226981	2.97237e-09	668	ENSG00000128482	-0.246605	2.54595e-08	-0.225918	3.58502e-07	497	ENSG00000174840	-0.27944	2.28653e-10	-0.326079	8.9262e-14	497	ENSG00000123213	-0.238976	6.94778e-08	-0.250294	1.54801e-08	497
ENSG00000128708	-0.247404	4.25102e-25	-0.311555	1.53944e-39	1698	ENSG00000100503	-0.336112	1.36748e-14	-0.428009	1.47538e-23	497	ENSG00000187164	-0.254443	5.76301e-20	-0.271594	1.25798e-22	1253	ENSG00000101558	-0.238783	4.08864e-10	-0.245312	1.30276e-10	668	ENSG00000003249	-0.246473	8.53527e-19	-0.25018	2.4652e-19	1253	ENSG00000114446	-0.279415	6.61913e-24	-0.385113	1.43264e-45	1253	ENSG00000188674	-0.238888	7.02707e-08	-0.234077	1.30058e-07	497
ENSG00000101367	-0.247285	4.48569e-25	-0.282324	1.74967e-32	1698	ENSG00000127084	-0.336087	1.37405e-14	-0.490051	2.19592e-31	497	ENSG00000186001	-0.25443	5.78724e-20	-0.266861	7.13623e-22	1253	ENSG00000204628	-0.238779	7.1268e-08	-0.194644	1.2411e-05	497	ENSG00000110148	-0.246419	6.62251e-25	-0.256463	6.57724e-27	1698	ENSG00000164917	-0.279391	6.68033e-24	-0.326615	1.556e-32	1253	ENSG00000003096	-0.23885	7.06161e-08	-0.145965	0.00110096	497
ENSG00000068784	-0.247277	6.53083e-19	-0.273807	5.52022e-23	1253	ENSG00000116815	-0.33586	4.79138e-46	-0.528514	8.4213e-123	1698	ENSG00000198585	-0.254279	8.963e-09	-0.299559	9.1929e-12	497	ENSG00000061676	-0.238613	7.28105e-08	-0.127274	0.00448581	497	ENSG00000175901	-0.24638	2.62382e-08	-0.239717	6.31167e-08	497	ENSG00000174165	-0.279374	6.7223e-24	-0.35403	2.6494e-38	1253	ENSG00000183551	-0.238847	7.06473e-08	-0.267019	1.46709e-09	497
ENSG00000137193	-0.247225	4.60779e-25	-0.357675	2.08466e-52	1698	ENSG00000072736	-0.335839	4.85633e-46	-0.444511	3.68542e-83	1698	ENSG00000120694	-0.254207	6.24993e-20	-0.325123	3.08743e-32	1253	ENSG00000119844	-0.238584	4.23178e-10	-0.253112	3.17961e-11	668	ENSG00000176595	-0.246354	6.81731e-25	-0.265198	1.00741e-28	1698	ENSG00000176142	-0.27917	7.26957e-24	-0.341469	1.37555e-35	1253	ENSG00000085433	-0.238732	1.96692e-23	-0.233032	2.25272e-22	1698
ENSG00000105122	-0.2472	2.3508e-08	-0.297049	1.39194e-11	497	ENSG00000116209	-0.335664	5.43604e-46	-0.370065	2.99714e-56	1698	ENSG00000166411	-0.254106	1.97751e-26	-0.30041	9.42743e-37	1698	ENSG00000178074	-0.238558	4.25119e-10	-0.215134	1.95698e-08	668	ENSG00000173126	-0.246312	2.64759e-08	-0.271983	7.05805e-10	497	ENSG00000065060	-0.279164	2.38529e-10	-0.309142	1.81679e-12	497	ENSG00000169255	-0.238658	2.03059e-23	-0.281102	3.31228e-32	1698
ENSG00000142632	-0.247188	2.35455e-08	-0.283974	1.133e-10	497	ENSG00000179715	-0.335599	1.50748e-14	-0.417511	2.19386e-22	497	ENSG00000185272	-0.254072	9.2242e-09	-0.290372	4.11604e-11	497	ENSG00000157036	-0.238434	7.45119e-08	-0.215131	1.29362e-06	497	ENSG00000130287	-0.246257	7.11897e-25	-0.255958	8.33647e-27	1698	ENSG00000138041	-0.279135	2.39575e-10	-0.300715	7.5836e-12	497	ENSG00000080546	-0.238605	1.1132e-17	-0.255377	4.17509e-20	1253
ENSG00000169951	-0.247141	6.83383e-19	-0.272828	7.95357e-23	1253	ENSG00000023041	-0.335529	2.39685e-34	-0.367286	2.6389e-41	1253	ENSG00000113578	-0.254046	2.03354e-26	-0.292528	7.46279e-35	1698	ENSG00000138279	-0.238363	7.51992e-08	-0.20642	3.47886e-06	497	ENSG00000111249	-0.246251	7.14053e-25	-0.263759	2.02734e-28	1698	ENSG00000155363	-0.278874	2.49359e-10	-0.294608	2.07573e-11	497	ENSG00000117020	-0.238241	1.25079e-17	-0.259742	9.10595e-21	1253
ENSG00000128915	-0.247092	6.94578e-19	-0.264172	1.88421e-21	1253	ENSG00000145741	-0.335323	6.77075e-46	-0.361121	1.85092e-53	1698	ENSG00000135932	-0.254026	6.65137e-20	-0.314891	3.05631e-30	1253	ENSG00000122008	-0.238351	4.40546e-10	-0.276901	3.18741e-13	668	ENSG00000153707	-0.246171	7.4014e-25	-0.225806	4.51905e-21	1698	ENSG00000028310	-0.27867	8.79853e-24	-0.316961	1.224e-30	1253	ENSG00000204052	-0.238215	7.66466e-08	-0.262867	2.67449e-09	497
ENSG00000185220	-0.247056	2.39675e-08	-0.267017	1.46745e-09	497	ENSG00000146285	-0.335271	1.60449e-14	-0.418422	1.74215e-22	497	ENSG00000101639	-0.254005	6.69894e-20	-0.309767	2.85603e-29	1253	ENSG00000122692	-0.238224	4.5025e-10	-0.217293	1.39903e-08	668	ENSG00000140600	-0.246111	7.60253e-25	-0.174979	3.83918e-13	1698	ENSG00000159314	-0.278423	2.67191e-10	-0.286954	7.09293e-11	497	ENSG00000168843	-0.238199	7.68057e-08	-0.291165	3.62409e-11	497
ENSG00000176623	-0.246651	8.04539e-19	-0.302491	6.32668e-28	1253	ENSG00000120742	-0.335241	7.13873e-46	-0.363227	4.14971e-54	1698	ENSG00000126803	-0.253964	2.11203e-26	-0.332612	3.84519e-45	1698	ENSG00000174405	-0.238169	4.54546e-10	-0.248707	7.0934e-11	668	ENSG00000128245	-0.246	7.99096e-25	-0.253427	2.7098e-26	1698	ENSG00000121274	-0.278385	2.68742e-10	-0.254349	8.87678e-09	497	ENSG00000165868	-0.238052	2.6403e-23	-0.31807	3.17414e-41	1698
ENSG00000093072	-0.246642	8.06975e-19	-0.323301	7.08738e-32	1253	ENSG00000136897	-0.335221	1.61991e-14	-0.421638	7.67807e-23	497	ENSG00000175130	-0.253939	2.13675e-26	-0.242685	3.49051e-24	1698	ENSG00000145623	-0.238146	4.56393e-10	-0.150241	9.70073e-05	668	ENSG00000204991	-0.245995	2.76224e-08	-0.197368	9.30921e-06	497	ENSG00000055483	-0.278359	9.90363e-24	-0.349588	2.49756e-37	1253	ENSG00000138459	-0.237935	1.37946e-17	-0.183297	6.26508e-11	1253
ENSG00000172590	-0.246573	2.55691e-08	-0.241482	5.01466e-08	497	ENSG00000124784	-0.33497	1.69888e-14	-0.41883	1.57107e-22	497	ENSG00000124788	-0.253908	2.1678e-26	-0.318843	1.98931e-41	1698	ENSG00000182957	-0.237808	4.83656e-10	-0.275963	3.85507e-13	668	ENSG00000169221	-0.245906	1.03026e-18	-0.275175	3.30531e-23	1253	ENSG00000163162	-0.278358	2.69834e-10	-0.348183	1.30438e-15	497	ENSG00000075239	-0.237923	2.79176e-23	-0.284835	4.66434e-33	1698
ENSG00000143382	-0.246517	2.57608e-08	-0.355861	2.77325e-16	497	ENSG00000062650	-0.334923	8.75805e-46	-0.39375	4.44741e-64	1698	ENSG00000174483	-0.253887	6.97689e-20	-0.243225	2.49176e-18	1253	ENSG00000119707	-0.237695	8.19589e-08	-0.222227	5.60217e-07	497	ENSG00000103316	-0.24579	8.77802e-25	-0.256027	8.06923e-27	1698	ENSG00000172890	-0.278073	1.10423e-23	-0.337569	9.04761e-35	1253	ENSG00000116667	-0.237697	3.077e-23	-0.22757	2.1943e-21	1698
ENSG00000177497	-0.246422	2.60891e-08	-0.31031	1.48501e-12	497	ENSG00000153898	-0.334836	1.74262e-14	-0.487178	5.50175e-31	497	ENSG00000179195	-0.253841	9.5233e-09	-0.315898	5.58767e-13	497	ENSG00000182952	-0.237493	8.41202e-08	-0.221558	6.06902e-07	497	ENSG00000162105	-0.245648	9.35258e-25	-0.231895	3.63644e-22	1698	ENSG00000162086	-0.277986	2.85618e-10	-0.302205	5.91049e-12	497	ENSG00000141338	-0.237582	3.23342e-23	-0.284669	5.0931e-33	1698
ENSG00000143622	-0.246377	6.74817e-25	-0.281125	3.27274e-32	1698	ENSG00000125970	-0.334829	3.34421e-34	-0.351216	1.10203e-37	1253	ENSG00000184388	-0.253717	9.68761e-09	-0.224845	4.08485e-07	497	ENSG00000151348	-0.23745	8.45878e-08	-0.187353	2.628e-05	497	ENSG00000188082	-0.245643	2.89492e-08	-0.237619	8.27628e-08	497	ENSG00000118579	-0.277971	1.14804e-23	-0.341075	1.66593e-35	1253	ENSG00000123570	-0.237559	8.34059e-08	-0.207934	2.93823e-06	497
ENSG00000170348	-0.246353	6.81884e-25	-0.28726	1.28467e-33	1698	ENSG00000137628	-0.334823	3.35315e-34	-0.506911	9.2417e-83	1253	ENSG00000186462	-0.253683	7.48248e-20	-0.350045	1.98608e-37	1253	ENSG00000144362	-0.237412	5.17671e-10	-0.291661	1.44944e-14	668	ENSG00000144827	-0.245585	1.14555e-18	-0.280257	4.79174e-24	1253	ENSG00000137947	-0.27783	1.80186e-31	-0.353644	3.40877e-51	1698	ENSG00000163558	-0.237508	3.3383e-23	-0.268411	2.08077e-29	1698
ENSG00000085719	-0.246352	6.82424e-25	-0.322482	2.16653e-42	1698	ENSG00000164306	-0.334698	1.78882e-14	-0.310391	1.46425e-12	497	ENSG00000170502	-0.2536	7.69842e-20	-0.30808	5.90272e-29	1253	ENSG00000153046	-0.237347	8.5707e-08	-0.28117	1.75171e-10	497	ENSG00000077264	-0.245491	1.00358e-24	-0.211167	1.43738e-18	1698	ENSG00000104472	-0.277785	2.94478e-10	-0.336388	1.29733e-14	497	ENSG00000122507	-0.237505	3.34342e-23	-0.241996	4.72823e-24	1698
ENSG00000115129	-0.246323	6.91169e-25	-0.303911	1.29424e-37	1698	ENSG00000154813	-0.33464	1.80865e-14	-0.414384	4.81393e-22	497	ENSG00000108666	-0.253594	2.50851e-26	-0.288586	6.31072e-34	1698	ENSG00000176207	-0.237285	5.2916e-10	-0.214691	2.09543e-08	668	ENSG00000183111	-0.245337	3.01526e-08	-0.176598	7.55061e-05	497	ENSG00000164603	-0.277748	2.96148e-10	-0.260135	3.94822e-09	497	ENSG00000145362	-0.237323	3.61601e-23	-0.263101	2.78641e-28	1698
ENSG00000042493	-0.246309	6.95628e-25	-0.354422	1.99414e-51	1698	ENSG00000066827	-0.334638	1.80923e-14	-0.412338	8.01527e-22	497	ENSG00000180332	-0.253583	9.8675e-09	-0.307949	2.23047e-12	497	ENSG00000154175	-0.237113	5.44906e-10	-0.162522	2.43534e-05	668	ENSG00000177030	-0.245282	1.10176e-24	-0.27186	3.73643e-30	1698	ENSG00000162645	-0.277725	1.90225e-31	-0.369229	5.50927e-56	1698	ENSG00000135404	-0.237293	3.66318e-23	-0.257231	4.58541e-27	1698
ENSG00000146066	-0.246285	9.08446e-19	-0.257025	2.3579e-20	1253	ENSG00000172340	-0.334541	1.11925e-45	-0.415412	8.0343e-72	1698	ENSG00000120253	-0.253485	8.00663e-20	-0.316696	1.37645e-30	1253	ENSG00000186166	-0.237015	5.54207e-10	-0.256117	1.82331e-11	668	ENSG00000152092	-0.245281	1.10197e-24	-0.232644	2.65302e-22	1698	ENSG00000134186	-0.277577	1.33378e-23	-0.348324	4.69865e-37	1253	ENSG00000150459	-0.237169	3.86322e-23	-0.250097	1.25302e-25	1698
ENSG00000168394	-0.246277	7.0572e-25	-0.361057	1.93541e-53	1698	ENSG00000124508	-0.334489	3.92865e-34	-0.38675	5.63725e-46	1253	ENSG00000108387	-0.253427	2.70972e-26	-0.300503	8.94773e-37	1698	ENSG00000185238	-0.236964	9.0025e-08	-0.158558	0.00038762	497	ENSG00000106078	-0.24528	1.1028e-24	-0.220852	3.328e-20	1698	ENSG00000156026	-0.277204	3.21718e-10	-0.342896	3.69673e-15	497	ENSG00000184905	-0.237023	1.84479e-17	-0.253778	7.24296e-20	1253
ENSG00000147274	-0.246275	1.42629e-07	-0.267172	1.03713e-08	445	ENSG00000072506	-0.334477	1.16665e-45	-0.395163	1.44637e-64	1698	ENSG00000073578	-0.253396	2.74874e-26	-0.293169	5.25532e-35	1698	ENSG00000136754	-0.236887	9.09267e-08	-0.255258	7.82619e-09	497	ENSG00000152214	-0.245146	1.17061e-24	-0.219299	6.16275e-20	1698	ENSG00000126773	-0.277137	1.57614e-23	-0.31742	9.9788e-31	1253	ENSG00000060762	-0.236803	1.97865e-17	-0.253061	9.25781e-20	1253
ENSG00000185507	-0.246255	7.12825e-25	-0.401634	7.86951e-67	1698	ENSG00000168383	-0.334397	1.22813e-45	-0.432182	3.20924e-78	1698	ENSG00000130226	-0.253357	1.01803e-08	-0.286071	8.15321e-11	497	ENSG00000178177	-0.236886	5.66588e-10	-0.283607	8.00667e-14	668	ENSG00000179915	-0.245121	1.18368e-24	-0.236204	5.84621e-23	1698	ENSG00000125995	-0.277129	3.25403e-10	-0.25602	7.03939e-09	497	ENSG00000133169	-0.236788	1.98804e-17	-0.261139	5.55857e-21	1253
ENSG00000176407	-0.246227	9.26287e-19	-0.242386	3.27705e-18	1253	ENSG00000105372	-0.334213	1.38206e-45	-0.390697	4.93975e-63	1698	ENSG00000135916	-0.253339	8.41834e-20	-0.279246	7.05926e-24	1253	ENSG00000167699	-0.236872	9.11027e-08	-0.233081	1.47498e-07	497	ENSG00000100285	-0.245089	1.20059e-24	-0.27195	3.57084e-30	1698	ENSG00000162194	-0.277114	1.58961e-23	-0.323613	6.14953e-32	1253	ENSG00000120265	-0.236718	4.69022e-23	-0.212752	7.85813e-19	1698
ENSG00000197956	-0.246163	9.45887e-19	-0.25121	1.73953e-19	1253	ENSG00000105216	-0.334163	1.42669e-45	-0.405166	4.35364e-68	1698	ENSG00000131242	-0.253267	1.03066e-08	-0.2324	1.60678e-07	497	ENSG00000065548	-0.236616	9.41387e-08	-0.222952	5.13464e-07	497	ENSG00000165238	-0.244931	3.18269e-08	-0.271074	8.07934e-10	497	ENSG00000185015	-0.277079	3.27898e-10	-0.238586	7.30671e-08	497	ENSG00000172348	-0.236578	4.98005e-23	-0.262762	3.28262e-28	1698
ENSG00000158092	-0.246146	7.48249e-25	-0.291769	1.12846e-34	1698	ENSG00000117481	-0.334086	2.0083e-14	-0.338066	9.41308e-15	497	ENSG00000165185	-0.253029	1.06504e-08	-0.27477	4.64995e-10	497	ENSG00000156735	-0.236441	6.1138e-10	-0.278822	2.15366e-13	668	ENSG00000179761	-0.244916	1.42891e-18	-0.312757	7.79176e-30	1253	ENSG00000147140	-0.277	2.75877e-31	-0.332159	5.13098e-45	1698	ENSG00000154380	-0.23655	2.14454e-17	-0.278436	9.61713e-24	1253
ENSG00000159314	-0.245956	2.77651e-08	-0.266956	1.48049e-09	497	ENSG00000172890	-0.334067	4.79775e-34	-0.378227	6.84253e-44	1253	ENSG00000009413	-0.252998	3.30504e-26	-0.319147	1.65514e-41	1698	ENSG00000136213	-0.236336	9.75741e-08	-0.264017	2.26704e-09	497	ENSG00000180332	-0.244864	3.21095e-08	-0.224046	4.50037e-07	497	ENSG00000198791	-0.276999	1.66074e-23	-0.281292	3.21746e-24	1253	ENSG00000137414	-0.236355	5.48087e-23	-0.257291	4.45599e-27	1698
ENSG00000132570	-0.245955	2.77697e-08	-0.226782	3.22562e-07	497	ENSG00000134574	-0.334041	1.54251e-45	-0.422746	1.41662e-74	1698	ENSG00000144283	-0.252932	3.40789e-26	-0.32485	5.03636e-43	1698	ENSG00000175455	-0.236263	6.30194e-10	-0.248932	6.81135e-11	668	ENSG00000080709	-0.244843	1.46407e-18	-0.265411	1.20656e-21	1253	ENSG00000131013	-0.276954	3.34176e-10	-0.31851	3.51341e-13	497	ENSG00000135299	-0.236287	5.64163e-23	-0.265761	7.65214e-29	1698
ENSG00000130545	-0.245951	2.77847e-08	-0.392588	9.20528e-20	497	ENSG00000179454	-0.334036	2.02757e-14	-0.369112	1.73285e-17	497	ENSG00000128654	-0.252924	3.42032e-26	-0.285055	4.15237e-33	1698	ENSG00000083093	-0.236146	9.99682e-08	-0.233235	1.44654e-07	497	ENSG00000114405	-0.244813	1.47868e-18	-0.20485	2.44697e-13	1253	ENSG00000104081	-0.276817	3.41216e-10	-0.362835	6.54952e-17	497	ENSG00000198478	-0.236205	9.92129e-08	-0.25335	1.01897e-08	497
ENSG00000197070	-0.245932	2.78558e-08	-0.277847	2.91722e-10	497	ENSG00000126391	-0.334014	2.03581e-14	-0.372901	7.65519e-18	497	ENSG00000064102	-0.252854	9.93861e-20	-0.327019	1.29169e-32	1253	ENSG00000174749	-0.235891	6.71427e-10	-0.295227	6.68196e-15	668	ENSG00000008382	-0.244789	3.24297e-08	-0.239504	6.48801e-08	497	ENSG00000171522	-0.276799	3.05894e-31	-0.366916	2.94671e-55	1698	ENSG00000164904	-0.236099	6.11581e-23	-0.284556	5.40514e-33	1698
ENSG00000117305	-0.245914	8.30261e-25	-0.260644	9.07888e-28	1698	ENSG00000132661	-0.333909	5.17032e-34	-0.398807	4.95911e-49	1253	ENSG00000011454	-0.252851	3.53672e-26	-0.236802	4.5242e-23	1698	ENSG00000099219	-0.235875	6.73369e-10	-0.270224	1.21523e-12	668	ENSG00000105499	-0.244637	1.46913e-24	-0.220309	4.13056e-20	1698	ENSG00000134326	-0.276769	3.43728e-10	-0.317181	4.45149e-13	497	ENSG00000120658	-0.236079	2.49004e-17	-0.258389	1.46431e-20	1253
ENSG00000168610	-0.245873	8.45922e-25	-0.301899	4.06426e-37	1698	ENSG00000180902	-0.333893	2.08313e-14	-0.329938	4.37345e-14	497	ENSG00000164929	-0.252809	1.00911e-19	-0.27072	1.73809e-22	1253	ENSG00000172954	-0.235763	6.86228e-10	-0.234949	7.88089e-10	668	ENSG00000171656	-0.244631	1.47269e-24	-0.222919	1.45496e-20	1698	ENSG00000170364	-0.276633	1.90749e-23	-0.302684	5.83386e-28	1253	ENSG00000085788	-0.23598	6.43549e-23	-0.212945	7.29779e-19	1698
ENSG00000132394	-0.245861	2.8121e-08	-0.313457	8.58472e-13	497	ENSG00000111321	-0.333887	1.7021e-45	-0.475689	1.34255e-96	1698	ENSG00000139970	-0.252739	3.72588e-26	-0.291212	1.52789e-34	1698	ENSG00000121039	-0.235714	6.92028e-10	-0.229949	1.82325e-09	668	ENSG00000068971	-0.244602	1.49156e-24	-0.241305	6.40389e-24	1698	ENSG00000175463	-0.276314	3.68255e-10	-0.468424	1.7943e-28	497	ENSG00000112379	-0.235903	1.03121e-07	-0.225192	3.91651e-07	497
ENSG00000145741	-0.245824	8.64623e-25	-0.266289	5.91019e-29	1698	ENSG00000186532	-0.333748	2.14088e-14	-0.299397	9.4433e-12	497	ENSG00000203964	-0.252614	1.12754e-08	-0.241845	4.78157e-08	497	ENSG00000179041	-0.235646	1.06554e-07	-0.243203	4.00017e-08	497	ENSG00000164600	-0.244583	1.59491e-18	-0.285302	6.76762e-25	1253	ENSG00000105483	-0.276237	3.72596e-10	-0.343313	3.40798e-15	497	ENSG00000167807	-0.235902	1.03126e-07	-0.185242	3.24842e-05	497
ENSG00000182899	-0.245781	1.07371e-18	-0.295603	1.09666e-26	1253	ENSG00000152022	-0.333641	2.18447e-14	-0.315996	5.49122e-13	497	ENSG00000149571	-0.252537	1.13954e-08	-0.311508	1.20638e-12	497	ENSG00000174953	-0.235644	7.00308e-10	-0.264103	4.01415e-12	668	ENSG00000166925	-0.244563	1.51781e-24	-0.217035	1.49989e-19	1698	ENSG00000188171	-0.276102	3.803e-10	-0.288999	5.12588e-11	497	ENSG00000044115	-0.235853	6.79417e-23	-0.293835	3.64939e-35	1698
ENSG00000125976	-0.245738	8.98358e-25	-0.262592	3.56315e-28	1698	ENSG00000178917	-0.333281	2.33814e-14	-0.351994	6.08068e-16	497	ENSG00000185808	-0.252453	1.13944e-19	-0.301402	9.98267e-28	1253	ENSG00000137714	-0.235621	7.03041e-10	-0.250063	5.54976e-11	668	ENSG00000180304	-0.244529	1.54137e-24	-0.233136	2.15661e-22	1698	ENSG00000122565	-0.27606	4.46194e-31	-0.365761	6.76926e-55	1698	ENSG00000176984	-0.235835	1.04014e-07	-0.287227	6.79292e-11	497
ENSG00000102886	-0.245696	1.10428e-18	-0.285043	7.4922e-25	1253	ENSG00000095380	-0.333162	7.36017e-34	-0.427989	5.71768e-57	1253	ENSG00000184313	-0.252347	4.46319e-26	-0.272128	3.26571e-30	1698	ENSG00000205765	-0.235617	7.03599e-10	-0.240368	3.10723e-10	668	ENSG00000153406	-0.244471	3.38276e-08	-0.218749	8.47232e-07	497	ENSG00000167699	-0.275978	4.65238e-31	-0.291159	1.57193e-34	1698	ENSG00000162763	-0.235832	1.04062e-07	-0.251416	1.32845e-08	497
ENSG00000102393	-0.245689	9.18511e-25	-0.266715	4.79533e-29	1698	ENSG00000205299	-0.333117	7.51599e-34	-0.441368	7.04743e-61	1253	ENSG00000183196	-0.252343	1.17026e-08	-0.322084	1.84858e-13	497	ENSG00000146842	-0.235576	7.08479e-10	-0.21442	2.18505e-08	668	ENSG00000196361	-0.244459	1.59007e-24	-0.261895	4.98229e-28	1698	ENSG00000109684	-0.275923	3.90743e-10	-0.366245	3.19171e-17	497	ENSG00000171714	-0.235805	1.04411e-07	-0.36819	2.11033e-17	497
ENSG00000120158	-0.245655	1.11959e-18	-0.317989	7.74569e-31	1253	ENSG00000184384	-0.33308	2.42842e-14	-0.342767	3.7911e-15	497	ENSG00000167333	-0.252307	1.19781e-19	-0.287292	3.09343e-25	1253	ENSG00000072319	-0.235566	7.09734e-10	-0.284917	6.08614e-14	668	ENSG00000113742	-0.244438	3.39785e-08	-0.209913	2.35151e-06	497	ENSG00000134602	-0.27548	2.94663e-23	-0.381793	9.34868e-45	1253	ENSG00000173273	-0.235741	7.12833e-23	-0.260339	1.05001e-27	1698
ENSG00000165288	-0.24558	2.91934e-08	-0.294973	1.95604e-11	497	ENSG00000189091	-0.333031	7.82944e-34	-0.362858	2.7527e-40	1253	ENSG00000115392	-0.252279	4.60475e-26	-0.323514	1.14934e-42	1698	ENSG00000158092	-0.235395	1.10019e-07	-0.223068	5.0639e-07	497	ENSG00000198411	-0.244296	3.46207e-08	-0.241107	5.26626e-08	497	ENSG00000164294	-0.275304	4.29058e-10	-0.289372	4.83012e-11	497	ENSG00000187231	-0.235656	1.06412e-07	-0.250735	1.45796e-08	497
ENSG00000142002	-0.245492	2.95368e-08	-0.27986	2.14367e-10	497	ENSG00000120690	-0.332933	3.13297e-45	-0.487084	7.21667e-102	1698	ENSG00000186260	-0.252225	1.23195e-19	-0.368593	1.31133e-41	1253	ENSG00000197050	-0.235329	7.38843e-10	-0.245196	1.33006e-10	668	ENSG00000115041	-0.244289	3.46552e-08	-0.233322	1.43076e-07	497	ENSG00000148426	-0.275286	4.30185e-10	-0.369146	1.72027e-17	497	ENSG00000179421	-0.235645	1.06572e-07	-0.236256	9.85704e-08	497
ENSG00000155090	-0.245399	1.04557e-24	-0.361019	1.98841e-53	1698	ENSG00000003402	-0.332821	3.36578e-45	-0.40136	9.83873e-67	1698	ENSG00000052126	-0.252182	1.24987e-19	-0.282482	2.03189e-24	1253	ENSG00000187257	-0.235302	7.42216e-10	-0.23425	8.87254e-10	668	ENSG00000177728	-0.244003	1.94714e-24	-0.250832	8.95361e-26	1698	ENSG00000145740	-0.27524	3.22544e-23	-0.341974	1.0756e-35	1253	ENSG00000128045	-0.235593	2.90437e-17	-0.238792	1.04828e-17	1253
ENSG00000120913	-0.245392	1.22136e-18	-0.282402	2.09569e-24	1253	ENSG00000138964	-0.3327	2.60849e-14	-0.374634	5.25011e-18	497	ENSG00000164841	-0.252134	1.20428e-08	-0.287425	6.58292e-11	497	ENSG00000035499	-0.235289	7.43941e-10	-0.275969	3.85046e-13	668	ENSG00000143153	-0.243983	1.96451e-24	-0.203976	2.09518e-17	1698	ENSG00000013810	-0.275191	3.28605e-23	-0.348259	4.85341e-37	1253	ENSG00000168653	-0.235575	7.65142e-23	-0.214687	3.73494e-19	1698
ENSG00000124226	-0.245392	1.04904e-24	-0.278724	1.13731e-31	1698	ENSG00000184293	-0.332674	2.62128e-14	-0.446806	9.21802e-26	497	ENSG00000068615	-0.251961	5.33285e-26	-0.293153	5.30295e-35	1698	ENSG00000130803	-0.235231	7.51311e-10	-0.270347	1.18619e-12	668	ENSG00000019505	-0.243982	1.94374e-18	-0.308349	5.25854e-29	1253	ENSG00000143674	-0.274955	4.52238e-10	-0.331075	3.53775e-14	497	ENSG00000106615	-0.235564	2.93064e-17	-0.205783	1.89745e-13	1253
ENSG00000001036	-0.24535	3.01027e-08	-0.194463	1.26493e-05	497	ENSG00000126005	-0.332655	3.73954e-45	-0.362794	5.64921e-54	1698	ENSG00000154277	-0.251843	5.63045e-26	-0.310644	2.62937e-39	1698	ENSG00000162623	-0.235213	7.53618e-10	-0.249006	6.72097e-11	668	ENSG00000115226	-0.243936	1.9733e-18	-0.291167	6.61021e-26	1253	ENSG00000144589	-0.274946	4.52829e-10	-0.28923	4.94099e-11	497	ENSG00000141665	-0.235409	1.09823e-07	-0.277037	3.30003e-10	497
ENSG00000143466	-0.24526	1.11277e-24	-0.260956	7.8182e-28	1698	ENSG00000125520	-0.332629	9.45994e-34	-0.39942	3.44007e-49	1253	ENSG00000136002	-0.251776	5.80525e-26	-0.305048	6.74966e-38	1698	ENSG00000143493	-0.235091	1.14351e-07	-0.240084	6.0174e-08	497	ENSG00000197921	-0.243829	3.6828e-08	-0.268885	1.1162e-09	497	ENSG00000174243	-0.274887	8.10827e-31	-0.337018	2.26642e-46	1698	ENSG00000144369	-0.235382	1.10192e-07	-0.217445	9.87637e-07	497
ENSG00000099995	-0.245166	1.16021e-24	-0.317632	4.1317e-41	1698	ENSG00000167196	-0.332474	2.72127e-14	-0.40847	2.08109e-21	497	ENSG00000181191	-0.251736	1.45506e-19	-0.318824	5.33747e-31	1253	ENSG00000113141	-0.234145	9.03104e-10	-0.270203	1.22041e-12	668	ENSG00000119125	-0.243601	3.79564e-08	-0.265471	1.83728e-09	497	ENSG00000131378	-0.274852	8.25397e-31	-0.325686	3.00016e-43	1698	ENSG00000120509	-0.235334	1.10874e-07	-0.194684	1.23594e-05	497
[truncated: 16,448 more rows]
