# Supplementary material for: Identification of proprotein convertase substrates using genome-wide expression correlation analysis
Source: BMC Genomics. 2011 Dec 20;12:618. doi: 10.1186/1471-2164-12-618 (PMC3258279; doi:10.1186/1471-2164-12-618)
Supplement: Additional file 5 — Uniqueness expression correlation values of putative PCSK targets. The uniqueness values for putative targets were counted as follows: First, the correlating genes were sorted descending by correlation values with specific PCSK gene and ordinals were recorded. Then, the same was done ascending, one by one, for all the other PCSK genes. Finally, the ordinal numbers for each of the correlating putative targets were summed up. The lower the summed value the more unique the expression correlation is for the specific PCSK gene. [file 1471-2164-12-618-S5.XLS]

## Sheet: PSCK1
Putative targets	expression correlation
correlating gene	PCSK1	PCSK2	Furin	PCSK4	PCSK5	PCSK6	PCSK7	uniqueness value*
ENSG00000127995	0.564073	0.519274	-0.217348	-0.128336	-0.243131	0.086114	-0.222834	294	*The uniqueness values for putative targets were counted as follows: First, the correlating genes were sorted descending by correlation values with specific PCSK gene and ordinals were recorded. Then, the same was done ascending, one by one, for all the other PCSK genes. Finally, the ordial numbers for each of the correlating putative targets were summed up. The lower the summed value the more un…
ENSG00000196950	0.539858	0.565539	-0.268559	-0.224259	-0.18655	0.0662871	-0.31638	303
ENSG00000113805	0.607356	0.563522	-0.235796	-0.0557853	-0.18099	0.139383	-0.296343	345
ENSG00000174514	0.560419	0.52131	-0.200649	0.0146102	-0.252739	0.0129158	-0.233538	347
ENSG00000171603	0.608391	0.612747	-0.255056	-0.0740228	-0.227253	0.130733	-0.208407	348
ENSG00000197147	0.667959	0.509969	-0.247291	-0.152324	-0.0727901	0.0898332	-0.16156	349
ENSG00000179542	0.537162	0.514045	-0.208879	-0.106428	-0.127866	-0.089972	-0.263622	356
ENSG00000050165	0.603885	0.66129	-0.273362	-0.0894601	-0.236023	0.198493	-0.267828	357
ENSG00000134121	0.643276	0.606675	-0.294626	-0.0970001	-0.101825	0.145886	-0.230941	368
ENSG00000118733	0.730943	0.758537	-0.225474	-0.0272751	-0.271176	0.163537	-0.245967	373
ENSG00000120256	0.515897	0.564944	-0.320707	-0.244303	0.0320082	0.144043	-0.392337	380
ENSG00000182768	0.657911	0.648383	-0.305523	0.0936865	-0.211031	0.100806	-0.350856	384
ENSG00000198673	0.720795	0.686154	-0.181641	-0.0763959	-0.200518	0.0801019	-0.224876	386
ENSG00000072657	0.524173	0.347442	-0.197011	-0.168727	-0.0765004	-0.0874175	-0.222492	386
ENSG00000091157	0.665312	0.690512	-0.309781	-0.0784735	-0.206478	0.17166	-0.21376	390
ENSG00000170419	0.708658	0.553112	-0.167379	-0.0801875	-0.147924	-0.0212035	-0.166813	396
ENSG00000175497	0.677938	0.742658	-0.330931	-0.0375208	-0.262918	0.34084	-0.344668	400
ENSG00000133019	0.657496	0.558039	-0.127497	-0.0625636	-0.161893	0.0429119	-0.218822	410
ENSG00000109738	0.655886	0.532463	-0.236868	-0.044812	-0.209041	0.284364	-0.220386	411
ENSG00000172031	0.714264	0.77607	-0.206764	-0.0114124	-0.229358	0.0493823	-0.223454	415
ENSG00000109472	0.547721	0.524745	-0.232896	-0.0218189	-0.22239	0.231007	-0.300903	419
ENSG00000198689	0.650222	0.618419	-0.304949	-0.0774297	-0.191581	0.220304	-0.182388	423
ENSG00000182093	0.498067	0.470732	-0.365329	-0.0195402	-0.17213	0.220902	-0.343533	428
ENSG00000165300	0.75877	0.785679	-0.183623	-0.0924957	-0.235203	0.0913245	-0.167556	430
ENSG00000132872	0.666063	0.794689	-0.244861	0.0828821	-0.317265	0.177758	-0.270519	438
ENSG00000136099	0.698842	0.710262	-0.201967	-0.0683889	-0.173061	0.075352	-0.186162	440
ENSG00000130558	0.72032	0.672267	-0.232015	-0.0480012	-0.213272	0.214606	-0.184778	444
ENSG00000154162	0.666295	0.550319	-0.0945364	-0.104649	-0.108445	0.0617328	-0.17463	446
ENSG00000138650	0.496601	0.678741	-0.346569	-0.0943409	-0.27746	0.458493	-0.292887	454
ENSG00000073464	0.523696	0.581583	-0.261173	0.0403098	-0.319085	0.332168	-0.258904	454
ENSG00000156298	0.586679	0.664488	-0.248168	-0.00277848	-0.276095	0.310548	-0.252534	454
ENSG00000152092	0.683067	0.688937	-0.233118	0.0109758	-0.245281	0.278216	-0.227439	455
ENSG00000165973	0.685249	0.438702	-0.126019	-0.00744292	-0.155025	0.0707911	-0.157078	456
ENSG00000144619	0.514127	0.565487	-0.299976	0.0689022	-0.0220371	0.000467846	-0.277182	457
ENSG00000104112	0.802746	0.811311	-0.218799	0.0138498	-0.306107	0.20189	-0.185672	457
ENSG00000162630	0.661439	0.551777	-0.180708	-0.094118	-0.142108	0.108329	-0.136894	460
ENSG00000185742	0.632076	0.844555	-0.235161	0.0314277	-0.27484	0.173441	-0.258207	462
ENSG00000083720	0.477656	0.419966	-0.27974	-0.0606676	-0.151903	0.066864	-0.140585	464
ENSG00000172260	0.658451	0.7441	-0.358936	-0.0101535	-0.130676	0.184557	-0.283913	465
ENSG00000150471	0.610614	0.689105	-0.251031	-0.0840361	-0.14961	0.213477	-0.239446	465
ENSG00000111897	0.503474	0.423557	-0.238448	-0.0692393	-0.15206	0.247001	-0.249275	466
ENSG00000120324	0.625119	0.621464	-0.364678	-0.0368126	-0.0668019	0.350307	-0.394911	470
ENSG00000149582	0.578026	0.702043	-0.199998	0.0157914	-0.227145	0.0976205	-0.256908	470
ENSG00000179915	0.719506	0.79976	-0.225956	-0.0494786	-0.245121	0.213281	-0.182191	473
ENSG00000152154	0.474132	0.594309	-0.276038	0.0312783	-0.34654	0.471766	-0.306665	474
ENSG00000178235	0.667591	0.780278	-0.298706	0.0679962	-0.313716	0.39895	-0.303829	474
ENSG00000120251	0.737725	0.721087	-0.212291	0.00169718	-0.220322	0.168024	-0.182557	483
ENSG00000128594	0.659887	0.621977	-0.155133	-0.0304845	-0.228261	0.117823	-0.146676	484
ENSG00000135298	0.715581	0.786607	-0.212629	-0.0663746	-0.229615	0.21466	-0.188394	485
ENSG00000151834	0.635759	0.715859	-0.220716	-0.0951521	-0.204984	0.188397	-0.176252	486
ENSG00000117069	0.634635	0.63589	-0.111919	-0.00669724	-0.168197	0.0579635	-0.225433	492
ENSG00000136928	0.655571	0.604643	-0.210412	-0.0255431	-0.2101	0.226846	-0.162357	492
ENSG00000162670	0.674376	0.680843	-0.197423	-0.0374092	-0.204515	0.119402	-0.153095	492
ENSG00000040731	0.721443	0.751011	-0.0825005	-0.0461992	-0.306937	0.208315	-0.198955	494
ENSG00000181754	0.54244	0.782668	-0.209618	0.0257222	-0.317277	0.162971	-0.231954	496
ENSG00000120327	0.453247	0.420933	-0.209325	-0.0250723	0.0632833	0.12733	-0.267765	501
ENSG00000182667	0.660758	0.712217	-0.229801	0.0266421	-0.277627	0.292122	-0.188047	501
ENSG00000110675	0.605394	0.827841	-0.297778	0.0916071	-0.355765	0.325706	-0.319987	502
ENSG00000086289	0.4766	0.615086	-0.3759	-0.053507	-0.127643	0.257252	-0.403847	504
ENSG00000121871	0.602823	0.819357	-0.170489	-0.0451065	-0.309161	0.191277	-0.210063	505
ENSG00000113763	0.59016	0.729949	-0.16869	0.0584391	-0.300938	0.122766	-0.213386	512
ENSG00000156395	0.660448	0.613858	-0.153053	-0.108819	-0.0981143	0.113361	-0.139303	512
ENSG00000125851	0.676601	1	-0.179522	-0.0729728	-0.231334	0.101414	-0.147396	513
ENSG00000151025	0.562775	0.800466	-0.268506	0.0439372	-0.336307	0.316899	-0.266918	514
ENSG00000144369	0.558694	0.703462	-0.279462	-0.015849	-0.209482	0.235665	-0.235382	518
ENSG00000174684	0.594029	0.619231	-0.216372	0.058222	-0.256818	0.305625	-0.208789	520
ENSG00000022355	0.71955	0.768024	-0.170479	-0.0487963	-0.23894	0.148255	-0.142157	520
ENSG00000187094	0.758316	0.668609	-0.0861314	-0.01693	-0.202092	0.116283	-0.167464	525
ENSG00000155961	0.58619	0.632942	-0.139354	-0.128318	-0.376203	0.22585	-0.0265524	526
ENSG00000153707	0.485853	0.50598	-0.263534	0.0546027	-0.246171	0.443733	-0.233055	527
ENSG00000117598	0.628576	0.769436	-0.192244	0.0782531	-0.268826	0.168127	-0.224803	531
ENSG00000171208	0.523097	0.501267	-0.145084	-0.0734834	-0.151217	0.00502148	-0.1241	535
ENSG00000166922	0.749422	0.785232	-0.226787	0.0816804	-0.291058	0.273495	-0.181394	541
ENSG00000116106	0.531188	0.451455	-0.219532	-0.00918484	-0.0702267	0.0845819	-0.110453	541
ENSG00000185352	0.486021	0.575918	-0.133581	-0.0670491	-0.19891	0.115518	-0.185068	543
ENSG00000157445	0.60404	0.60663	-0.151913	-0.0789896	-0.123951	-0.00178697	-0.0688916	544
ENSG00000108231	0.631238	0.868499	-0.206721	-0.0574508	-0.250217	0.153307	-0.135128	545
ENSG00000165194	0.571641	0.676659	-0.224832	0.0353153	-0.120964	0.124527	-0.221704	546
ENSG00000164112	0.69862	0.573897	-0.0794772	0.059314	-0.19472	0.0482992	-0.138059	549
ENSG00000078295	0.559122	0.517096	-0.200565	0.115473	-0.184442	0.207969	-0.242809	554
ENSG00000104290	0.556067	0.625886	-0.0705166	-0.0163477	-0.204983	0.0317658	-0.172549	554
ENSG00000165379	0.606471	0.767119	-0.255394	0.0604437	-0.153644	0.170855	-0.254601	555
ENSG00000160145	0.604604	0.545947	-0.172994	0.0222756	-0.1682	0.216988	-0.182699	558
ENSG00000184613	0.653544	0.589753	-0.193692	-0.00295682	-0.115849	0.102192	-0.0884158	558
ENSG00000168539	0.505612	0.614672	-0.00641333	0.00450976	-0.230625	-0.0517734	-0.17089	561
ENSG00000154478	0.532061	0.539714	-0.161166	0.151106	-0.221631	0.115203	-0.20264	562
ENSG00000107281	0.491568	0.500452	-0.11367	0.0575143	-0.252359	0.0942296	-0.144855	566
ENSG00000011347	0.503412	0.536195	0.0901385	0.0725156	-0.293517	0.00846001	-0.147922	567
ENSG00000117154	0.524459	0.655379	-0.228549	0.114979	-0.319505	0.330342	-0.218024	575
ENSG00000122254	0.537223	0.503404	0.122573	0.00652	-0.206378	0.155049	-0.200379	575
ENSG00000126950	0.540583	0.832455	-0.219597	-0.018381	-0.26019	0.230482	-0.195824	578
ENSG00000132821	0.560397	0.714525	-0.169	0.170153	-0.286082	0.137524	-0.202449	583
ENSG00000183633	0.550448	0.665857	-0.27118	0.0813103	-0.223448	0.305094	-0.218801	589
ENSG00000153233	0.520252	0.512582	-0.127367	-0.102772	-0.15944	0.141458	-0.107013	589
ENSG00000158008	0.56478	0.481922	-0.097524	-0.0468465	-0.117875	0.103101	-0.0808824	590
ENSG00000097021	0.565133	0.515741	-0.202935	0.132348	-0.237844	0.238672	-0.147463	593
ENSG00000005486	0.508995	0.702939	-0.188132	0.192093	-0.346676	0.235722	-0.28209	594
ENSG00000186318	0.472738	0.606245	-0.256451	0.168959	-0.273784	0.455963	-0.253992	595
ENSG00000171951	0.584458	0.630723	-0.202718	0.0922267	-0.236971	0.241907	-0.173546	597
ENSG00000118160	0.559589	0.639394	-0.174412	-0.0201967	-0.219273	0.172072	-0.125323	598
ENSG00000106123	0.53001	0.487321	-0.0997595	-0.0425917	-0.125609	0.0145967	-0.0610676	600
ENSG00000145526	0.607738	0.654838	-0.145014	0.028047	-0.263695	0.224333	-0.14139	601
ENSG00000132824	0.469111	0.367646	-0.0211326	-0.191729	-0.0792811	0.198282	-0.200492	602
ENSG00000036530	0.612439	0.823564	-0.17006	0.129304	-0.335799	0.203759	-0.177943	609
ENSG00000091129	0.72018	0.753193	-0.121736	0.0196312	-0.253072	0.278672	-0.166135	610
ENSG00000166342	0.552955	0.634673	-0.0764159	-0.0223048	-0.242297	0.121355	-0.101262	610
ENSG00000163531	0.570878	0.512539	-0.181454	0.329695	-0.222814	0.365386	-0.227665	614
ENSG00000135643	0.572909	0.761867	-0.207883	0.0799602	-0.313761	0.373859	-0.200733	618
ENSG00000155052	0.516242	0.648276	-0.177199	0.0649537	-0.265259	0.292377	-0.205239	619
ENSG00000109956	0.589379	0.728184	-0.189565	0.0535437	-0.327935	0.42294	-0.159686	621
ENSG00000143126	0.498491	0.639938	-0.231567	0.125977	-0.252867	0.330421	-0.218612	624
ENSG00000081842	0.634745	0.751512	-0.171402	0.0888018	-0.194655	0.149141	-0.19039	629
ENSG00000125675	0.610407	0.682077	-0.177231	0.0397273	-0.192663	0.205173	-0.157191	629
ENSG00000006128	0.490503	0.63586	-0.191537	-0.0360017	-0.16381	0.171217	-0.156089	629
ENSG00000163288	0.579479	0.665859	-0.196958	0.0502598	-0.223156	0.223667	-0.148268	630
ENSG00000137261	0.556292	0.671781	-0.186274	0.024854	-0.235973	0.235382	-0.147547	633
ENSG00000021645	0.530971	0.697305	-0.216111	-0.0314618	-0.21496	0.205007	-0.119821	633
ENSG00000105696	0.584442	0.836973	-0.168899	0.0400208	-0.332483	0.233483	-0.151943	637
ENSG00000198797	0.695434	0.775081	-0.162659	0.0666199	-0.214499	0.186815	-0.15649	639
ENSG00000163704	0.47504	0.711659	-0.132758	0.114499	-0.320799	0.0911322	-0.158401	642
ENSG00000171385	0.468621	0.62929	-0.158062	0.034422	-0.280459	0.250307	-0.167495	646
ENSG00000078725	0.55437	0.540275	-0.121929	0.0525416	-0.227584	0.30629	-0.154355	656
ENSG00000040608	0.505266	0.596089	-0.0741108	0.199204	-0.277601	0.140685	-0.153097	657
ENSG00000108947	0.559315	0.637471	-0.148185	0.102605	-0.108318	0.0780872	-0.162429	658
ENSG00000157005	0.55382	0.658577	-0.148033	0.0267066	-0.207298	0.116099	-0.0860641	660
ENSG00000166206	0.564683	0.741469	-0.145451	0.0670254	-0.23581	0.0942862	-0.123899	662
ENSG00000187730	0.510808	0.618166	-0.153336	0.0535519	-0.231944	0.14895	-0.0896296	664
ENSG00000174469	0.539512	0.589514	-0.114874	0.0255685	-0.235855	0.261501	-0.13658	665
ENSG00000105223	0.455364	0.457538	-0.0848729	0.174881	-0.241083	0.18318	-0.162873	683
ENSG00000198053	0.510371	0.645861	-0.0802132	0.00618123	-0.291813	0.312882	-0.141468	689
ENSG00000167889	0.497849	0.631784	-0.13942	0.249676	-0.248076	0.0846101	-0.106446	691
ENSG00000196090	0.588005	0.590593	-0.0562973	0.0787656	-0.18464	0.173032	-0.124595	699
ENSG00000072071	0.546318	0.701286	-0.224591	0.0918579	-0.180717	0.222331	-0.154599	700
ENSG00000121753	0.612522	0.732249	-0.104398	0.0858369	-0.256385	0.216929	-0.12222	706
ENSG00000148053	0.453048	0.686698	-0.230278	0.114455	-0.223319	0.287063	-0.197608	711
ENSG00000167702	0.458054	0.666076	-0.0912128	0.155071	-0.268907	0.0403137	-0.106297	721
ENSG00000119946	0.521675	0.690519	-0.0302928	0.20547	-0.311794	0.185537	-0.148885	726
ENSG00000184226	0.510961	0.71868	-0.232333	0.0885199	-0.254122	0.340207	-0.11945	728
ENSG00000174938	0.63781	0.664312	0.0432107	0.269321	-0.305574	0.24102	-0.0930954	730
ENSG00000149654	0.484679	0.580535	-0.104165	0.0144359	-0.20709	0.203417	-0.0565752	731
ENSG00000105376	0.475195	0.511921	0.0196453	0.0147727	-0.154779	0.140991	-0.0631121	735
ENSG00000092445	0.488452	0.464835	-0.156975	0.101362	-0.191433	0.368674	-0.151755	745
ENSG00000105290	0.536755	0.751636	-0.202736	0.14964	-0.306441	0.355702	-0.124519	745
ENSG00000053438	0.494179	0.658025	-0.043927	0.107491	-0.223986	0.133361	-0.138935	748
ENSG00000150394	0.4686	0.570471	-0.0930289	0.0510533	-0.19593	0.216736	-0.133573	754
ENSG00000108797	0.499434	0.792613	-0.0656801	0.0608659	-0.341935	0.298321	-0.155644	759
ENSG00000168135	0.489659	0.608488	0.0500126	0.0332019	-0.180075	0.125867	-0.0384426	762
ENSG00000054356	0.584598	0.717275	-0.0566042	0.150125	-0.227862	0.166987	-0.105229	764
ENSG00000114631	0.479252	0.656543	-0.106242	0.205958	-0.321773	0.235262	-0.118463	767
ENSG00000006118	0.461778	0.502597	0.0989074	0.297707	-0.264853	0.298713	-0.145119	776
ENSG00000130287	0.456198	0.736895	-0.17999	0.0636306	-0.246257	0.269414	-0.124413	786
ENSG00000102109	0.473824	0.724118	-0.128415	0.171149	-0.380895	0.294863	-0.136066	790
ENSG00000102003	0.540245	0.725784	-0.11128	0.145591	-0.295808	0.281129	-0.0767512	790
ENSG00000130283	0.461095	0.73966	-0.206914	0.1272	-0.287099	0.319928	-0.10918	791
ENSG00000170382	0.479505	0.652175	-0.160378	0.144771	-0.183536	0.162187	-0.0729228	799
ENSG00000169306	0.491463	0.650219	0.0048762	0.230817	-0.322166	0.432661	-0.12641	815
ENSG00000100095	0.45023	0.584826	-0.0848333	0.163041	-0.260811	0.316859	-0.0942275	820
ENSG00000179242	0.482278	0.69201	-0.04936	0.0705208	-0.190082	0.14332	-0.0696551	832
ENSG00000169884	0.487877	0.570831	0.0656922	0.174328	-0.177896	0.168207	0.0489311	838
ENSG00000174939	0.467934	0.626603	-0.00219586	0.206765	-0.248703	0.273204	-0.0156145	866

## Sheet: PCSK2
Putative targets	expression correlation
correlating gene	PCSK2	PCSK1	Furin	PCSK4	PCSK5	PCSK6	PCSK7	uniqueness value*
ENSG00000181754	0.782668	0.54244	-0.209618	0.0257222	-0.317277	0.162971	-0.231954	344	*The uniqueness values for putative targets were counted as follows: First, the correlating genes were sorted descending by correlation values with specific PCSK gene and ordinals were recorded. Then, the same was done ascending, one by one, for all the other PCSK genes. Finally, the ordial numbers for each of the correlating putative targets were summed up. The lower the summed value the more un…
ENSG00000138650	0.678741	0.496601	-0.346569	-0.0943409	-0.27746	0.458493	-0.292887	370
ENSG00000151025	0.800466	0.562775	-0.268506	0.0439372	-0.336307	0.316899	-0.266918	377
ENSG00000185742	0.844555	0.632076	-0.235161	0.0314277	-0.27484	0.173441	-0.258207	389
ENSG00000110675	0.827841	0.605394	-0.297778	0.0916071	-0.355765	0.325706	-0.319987	396
ENSG00000050165	0.66129	0.603885	-0.273362	-0.0894601	-0.236023	0.198493	-0.267828	404
ENSG00000121871	0.819357	0.602823	-0.170489	-0.0451065	-0.309161	0.191277	-0.210063	406
ENSG00000132872	0.794689	0.666063	-0.244861	0.0828821	-0.317265	0.177758	-0.270519	411
ENSG00000126950	0.832455	0.540583	-0.219597	-0.018381	-0.26019	0.230482	-0.195824	418
ENSG00000196950	0.565539	0.539858	-0.268559	-0.224259	-0.18655	0.0662871	-0.31638	424
ENSG00000118733	0.758537	0.730943	-0.225474	-0.0272751	-0.271176	0.163537	-0.245967	425
ENSG00000198944	0.649806	0.381035	-0.200232	0.0622092	-0.316406	0.191617	-0.189438	432
ENSG00000149582	0.702043	0.578026	-0.199998	0.0157914	-0.227145	0.0976205	-0.256908	433
ENSG00000175497	0.742658	0.677938	-0.330931	-0.0375208	-0.262918	0.34084	-0.344668	434
ENSG00000153982	0.65097	0.394266	-0.265692	0.129314	-0.354001	0.408281	-0.30827	435
ENSG00000172031	0.77607	0.714264	-0.206764	-0.0114124	-0.229358	0.0493823	-0.223454	436
ENSG00000139200	0.740323	0.436805	-0.178551	0.135412	-0.295334	0.166244	-0.205425	438
ENSG00000113763	0.729949	0.59016	-0.16869	0.0584391	-0.300938	0.122766	-0.213386	455
ENSG00000152154	0.594309	0.474132	-0.276038	0.0312783	-0.34654	0.471766	-0.306665	456
ENSG00000091157	0.690512	0.665312	-0.309781	-0.0784735	-0.206478	0.17166	-0.21376	457
ENSG00000120256	0.564944	0.515897	-0.320707	-0.244303	0.0320082	0.144043	-0.392337	458
ENSG00000144369	0.703462	0.558694	-0.279462	-0.015849	-0.209482	0.235665	-0.235382	460
ENSG00000172260	0.7441	0.658451	-0.358936	-0.0101535	-0.130676	0.184557	-0.283913	463
ENSG00000178235	0.780278	0.667591	-0.298706	0.0679962	-0.313716	0.39895	-0.303829	465
ENSG00000179796	0.638239	0.364118	-0.279889	0.148299	-0.278598	0.30573	-0.241356	465
ENSG00000086289	0.615086	0.4766	-0.3759	-0.053507	-0.127643	0.257252	-0.403847	468
ENSG00000108231	0.868499	0.631238	-0.206721	-0.0574508	-0.250217	0.153307	-0.135128	470
ENSG00000104112	0.811311	0.802746	-0.218799	0.0138498	-0.306107	0.20189	-0.185672	474
ENSG00000187957	0.553703	0.346167	-0.32569	0.116516	-0.370864	0.712471	-0.318499	475
ENSG00000165300	0.785679	0.75877	-0.183623	-0.0924957	-0.235203	0.0913245	-0.167556	478
ENSG00000156298	0.664488	0.586679	-0.248168	-0.00277848	-0.276095	0.310548	-0.252534	479
ENSG00000163704	0.711659	0.47504	-0.132758	0.114499	-0.320799	0.0911322	-0.158401	480
ENSG00000197430	0.607866	0.358715	-0.311495	0.167869	-0.363612	0.665673	-0.273525	481
ENSG00000117598	0.769436	0.628576	-0.192244	0.0782531	-0.268826	0.168127	-0.224803	484
ENSG00000171603	0.612747	0.608391	-0.255056	-0.0740228	-0.227253	0.130733	-0.208407	484
ENSG00000005486	0.702939	0.508995	-0.188132	0.192093	-0.346676	0.235722	-0.28209	488
ENSG00000131409	0.670418	0.440555	-0.268242	0.135747	-0.343298	0.511388	-0.207097	491
ENSG00000179915	0.79976	0.719506	-0.225956	-0.0494786	-0.245121	0.213281	-0.182191	491
ENSG00000182768	0.648383	0.657911	-0.305523	0.0936865	-0.211031	0.100806	-0.350856	492
ENSG00000165379	0.767119	0.606471	-0.255394	0.0604437	-0.153644	0.170855	-0.254601	497
ENSG00000150471	0.689105	0.610614	-0.251031	-0.0840361	-0.14961	0.213477	-0.239446	498
ENSG00000135298	0.786607	0.715581	-0.212629	-0.0663746	-0.229615	0.21466	-0.188394	505
ENSG00000198673	0.686154	0.720795	-0.181641	-0.0763959	-0.200518	0.0801019	-0.224876	508
ENSG00000105696	0.836973	0.584442	-0.168899	0.0400208	-0.332483	0.233483	-0.151943	510
ENSG00000149571	0.650995	0.41761	-0.252537	0.125789	-0.366907	0.385186	-0.171663	511
ENSG00000182771	0.58638	0.327126	-0.269395	0.188829	-0.368426	0.654667	-0.259138	515
ENSG00000073464	0.581583	0.523696	-0.261173	0.0403098	-0.319085	0.332168	-0.258904	515
ENSG00000151834	0.715859	0.635759	-0.220716	-0.0951521	-0.204984	0.188397	-0.176252	515
ENSG00000136099	0.710262	0.698842	-0.201967	-0.0683889	-0.173061	0.075352	-0.186162	521
ENSG00000135643	0.761867	0.572909	-0.207883	0.0799602	-0.313761	0.373859	-0.200733	523
ENSG00000134121	0.606675	0.643276	-0.294626	-0.0970001	-0.101825	0.145886	-0.230941	525
ENSG00000165194	0.676659	0.571641	-0.224832	0.0353153	-0.120964	0.124527	-0.221704	525
ENSG00000144619	0.565487	0.514127	-0.299976	0.0689022	-0.0220371	0.000467846	-0.277182	526
ENSG00000132821	0.714525	0.560397	-0.169	0.170153	-0.286082	0.137524	-0.202449	530
ENSG00000036530	0.823564	0.612439	-0.17006	0.129304	-0.335799	0.203759	-0.177943	531
ENSG00000117154	0.655379	0.524459	-0.228549	0.114979	-0.319505	0.330342	-0.218024	532
ENSG00000162729	0.627774	0.386329	-0.254479	0.217108	-0.325123	0.639546	-0.255304	535
ENSG00000113805	0.563522	0.607356	-0.235796	-0.0557853	-0.18099	0.139383	-0.296343	538
ENSG00000152092	0.688937	0.683067	-0.233118	0.0109758	-0.245281	0.278216	-0.227439	538
ENSG00000040731	0.751011	0.721443	-0.0825005	-0.0461992	-0.306937	0.208315	-0.198955	539
ENSG00000182667	0.712217	0.660758	-0.229801	0.0266421	-0.277627	0.292122	-0.188047	540
ENSG00000168481	0.615244	0.385894	-0.273213	0.188271	-0.366138	0.607402	-0.196404	541
ENSG00000148053	0.686698	0.453048	-0.230278	0.114455	-0.223319	0.287063	-0.197608	549
ENSG00000182272	0.65142	0.449584	-0.23824	0.106374	-0.273056	0.320044	-0.177414	549
ENSG00000022355	0.768024	0.71955	-0.170479	-0.0487963	-0.23894	0.148255	-0.142157	554
ENSG00000021645	0.697305	0.530971	-0.216111	-0.0314618	-0.21496	0.205007	-0.119821	554
ENSG00000108797	0.792613	0.499434	-0.0656801	0.0608659	-0.341935	0.298321	-0.155644	556
ENSG00000183633	0.665857	0.550448	-0.27118	0.0813103	-0.223448	0.305094	-0.218801	557
ENSG00000120251	0.721087	0.737725	-0.212291	0.00169718	-0.220322	0.168024	-0.182557	559
ENSG00000166922	0.785232	0.749422	-0.226787	0.0816804	-0.291058	0.273495	-0.181394	568
ENSG00000148468	0.593364	0.433737	-0.243066	0.0745661	-0.27216	0.427684	-0.212755	570
ENSG00000185008	0.595737	0.377245	-0.188481	0.172906	-0.233843	0.222038	-0.293633	572
ENSG00000130558	0.672267	0.72032	-0.232015	-0.0480012	-0.213272	0.214606	-0.184778	575
ENSG00000171385	0.62929	0.468621	-0.158062	0.034422	-0.280459	0.250307	-0.167495	577
ENSG00000185352	0.575918	0.486021	-0.133581	-0.0670491	-0.19891	0.115518	-0.185068	578
ENSG00000130287	0.736895	0.456198	-0.17999	0.0636306	-0.246257	0.269414	-0.124413	578
ENSG00000109956	0.728184	0.589379	-0.189565	0.0535437	-0.327935	0.42294	-0.159686	579
ENSG00000198689	0.618419	0.650222	-0.304949	-0.0774297	-0.191581	0.220304	-0.182388	580
ENSG00000162670	0.680843	0.674376	-0.197423	-0.0374092	-0.204515	0.119402	-0.153095	580
ENSG00000166206	0.741469	0.564683	-0.145451	0.0670254	-0.23581	0.0942862	-0.123899	584
ENSG00000130283	0.73966	0.461095	-0.206914	0.1272	-0.287099	0.319928	-0.10918	584
ENSG00000143126	0.639938	0.498491	-0.231567	0.125977	-0.252867	0.330421	-0.218612	585
ENSG00000168539	0.614672	0.505612	-0.00641333	0.00450976	-0.230625	-0.0517734	-0.17089	585
ENSG00000006128	0.63586	0.490503	-0.191537	-0.0360017	-0.16381	0.171217	-0.156089	586
ENSG00000120324	0.621464	0.625119	-0.364678	-0.0368126	-0.0668019	0.350307	-0.394911	587
ENSG00000167619	0.655365	0.425268	-0.1753	0.192638	-0.367289	0.311654	-0.165421	587
ENSG00000155052	0.648276	0.516242	-0.177199	0.0649537	-0.265259	0.292377	-0.205239	589
ENSG00000186318	0.606245	0.472738	-0.256451	0.168959	-0.273784	0.455963	-0.253992	595
ENSG00000155961	0.632942	0.58619	-0.139354	-0.128318	-0.376203	0.22585	-0.0265524	595
ENSG00000109158	0.57756	0.39304	0.0549787	0.0344663	-0.293903	0.209047	-0.193932	597
ENSG00000167702	0.666076	0.458054	-0.0912128	0.155071	-0.268907	0.0403137	-0.106297	599
ENSG00000117069	0.63589	0.634635	-0.111919	-0.00669724	-0.168197	0.0579635	-0.225433	602
ENSG00000102109	0.724118	0.473824	-0.128415	0.171149	-0.380895	0.294863	-0.136066	604
ENSG00000104290	0.625886	0.556067	-0.0705166	-0.0163477	-0.204983	0.0317658	-0.172549	605
ENSG00000137261	0.671781	0.556292	-0.186274	0.024854	-0.235973	0.235382	-0.147547	606
ENSG00000081842	0.751512	0.634745	-0.171402	0.0888018	-0.194655	0.149141	-0.19039	608
ENSG00000174684	0.619231	0.594029	-0.216372	0.058222	-0.256818	0.305625	-0.208789	611
ENSG00000106278	0.546447	0.353984	-0.267557	0.0210389	-0.200058	0.391171	-0.187716	611
ENSG00000175818	0.587799	0.27899	-0.237138	0.254338	-0.306421	0.515013	-0.19067	613
ENSG00000184226	0.71868	0.510961	-0.232333	0.0885199	-0.254122	0.340207	-0.11945	614
ENSG00000105290	0.751636	0.536755	-0.202736	0.14964	-0.306441	0.355702	-0.124519	621
ENSG00000175426	0.676601	1	-0.169424	-0.0738244	-0.172542	0.0665782	-0.151773	623
ENSG00000118160	0.639394	0.559589	-0.174412	-0.0201967	-0.219273	0.172072	-0.125323	627
ENSG00000166342	0.634673	0.552955	-0.0764159	-0.0223048	-0.242297	0.121355	-0.101262	631
ENSG00000179399	0.597775	0.408063	-0.184935	0.118509	-0.207819	0.147314	-0.149715	637
ENSG00000148123	0.541403	0.266374	-0.178124	0.148893	-0.360147	0.426316	-0.179092	639
ENSG00000072071	0.701286	0.546318	-0.224591	0.0918579	-0.180717	0.222331	-0.154599	641
ENSG00000128594	0.621977	0.659887	-0.155133	-0.0304845	-0.228261	0.117823	-0.146676	641
ENSG00000163288	0.665859	0.579479	-0.196958	0.0502598	-0.223156	0.223667	-0.148268	642
ENSG00000157005	0.658577	0.55382	-0.148033	0.0267066	-0.207298	0.116099	-0.0860641	646
ENSG00000133019	0.558039	0.657496	-0.127497	-0.0625636	-0.161893	0.0429119	-0.218822	648
ENSG00000198053	0.645861	0.510371	-0.0802132	0.00618123	-0.291813	0.312882	-0.141468	648
ENSG00000198797	0.775081	0.695434	-0.162659	0.0666199	-0.214499	0.186815	-0.15649	652
ENSG00000091129	0.753193	0.72018	-0.121736	0.0196312	-0.253072	0.278672	-0.166135	653
ENSG00000173227	0.620987	0.411907	-0.0520156	0.223185	-0.334692	0.16233	-0.128559	654
ENSG00000169006	0.649746	0.42095	-0.185281	0.0720086	-0.231376	0.285897	-0.0919561	658
ENSG00000119946	0.690519	0.521675	-0.0302928	0.20547	-0.311794	0.185537	-0.148885	659
ENSG00000164620	0.595226	0.398016	-0.00140893	0.157165	-0.347025	0.136331	-0.0829189	659
ENSG00000125675	0.682077	0.610407	-0.177231	0.0397273	-0.192663	0.205173	-0.157191	661
ENSG00000130479	0.569701	0.402353	-0.0887917	0.140527	-0.273041	0.0460837	-0.0972626	661
ENSG00000171951	0.630723	0.584458	-0.202718	0.0922267	-0.236971	0.241907	-0.173546	662
ENSG00000187094	0.668609	0.758316	-0.0861314	-0.01693	-0.202092	0.116283	-0.167464	664
ENSG00000145526	0.654838	0.607738	-0.145014	0.028047	-0.263695	0.224333	-0.14139	665
ENSG00000187730	0.618166	0.510808	-0.153336	0.0535519	-0.231944	0.14895	-0.0896296	671
ENSG00000053438	0.658025	0.494179	-0.043927	0.107491	-0.223986	0.133361	-0.138935	672
ENSG00000164100	0.580525	0.349328	-0.0212176	0.047754	-0.230914	0.118261	-0.0720277	672
ENSG00000136928	0.604643	0.655571	-0.210412	-0.0255431	-0.2101	0.226846	-0.162357	676
ENSG00000170419	0.553112	0.708658	-0.167379	-0.0801875	-0.147924	-0.0212035	-0.166813	681
ENSG00000114631	0.656543	0.479252	-0.106242	0.205958	-0.321773	0.235262	-0.118463	683
ENSG00000156395	0.613858	0.660448	-0.153053	-0.108819	-0.0981143	0.113361	-0.139303	688
ENSG00000157445	0.60663	0.60404	-0.151913	-0.0789896	-0.123951	-0.00178697	-0.0688916	688
ENSG00000167889	0.631784	0.497849	-0.13942	0.249676	-0.248076	0.0846101	-0.106446	690
ENSG00000108947	0.637471	0.559315	-0.148185	0.102605	-0.108318	0.0780872	-0.162429	691
ENSG00000132692	0.622242	0.331895	-0.0352207	0.175956	-0.379743	0.419445	-0.141515	692
ENSG00000121753	0.732249	0.612522	-0.104398	0.0858369	-0.256385	0.216929	-0.12222	692
ENSG00000179242	0.69201	0.482278	-0.04936	0.0705208	-0.190082	0.14332	-0.0696551	693
ENSG00000102003	0.725784	0.540245	-0.11128	0.145591	-0.295808	0.281129	-0.0767512	696
ENSG00000040608	0.596089	0.505266	-0.0741108	0.199204	-0.277601	0.140685	-0.153097	700
ENSG00000162630	0.551777	0.661439	-0.180708	-0.094118	-0.142108	0.108329	-0.136894	704
ENSG00000198756	0.590405	0.418698	-0.197199	0.11695	-0.241982	0.44261	-0.156146	707
ENSG00000154162	0.550319	0.666295	-0.0945364	-0.104649	-0.108445	0.0617328	-0.17463	709
ENSG00000170382	0.652175	0.479505	-0.160378	0.144771	-0.183536	0.162187	-0.0729228	718
ENSG00000107331	0.546813	0.293103	-0.198264	0.148926	-0.297609	0.483553	-0.0986244	720
ENSG00000181409	0.630329	0.373514	-0.122811	0.121801	-0.289556	0.409163	-0.0594033	727
ENSG00000054356	0.717275	0.584598	-0.0566042	0.150125	-0.227862	0.166987	-0.105229	732
ENSG00000184613	0.589753	0.653544	-0.193692	-0.00295682	-0.115849	0.102192	-0.0884158	732
ENSG00000174469	0.589514	0.539512	-0.114874	0.0255685	-0.235855	0.261501	-0.13658	734
ENSG00000167972	0.544883	0.436636	-0.148888	0.0946961	-0.132376	0.16923	-0.163906	742
ENSG00000160145	0.545947	0.604604	-0.172994	0.0222756	-0.1682	0.216988	-0.182699	752
ENSG00000149654	0.580535	0.484679	-0.104165	0.0144359	-0.20709	0.203417	-0.0565752	753
ENSG00000168135	0.608488	0.489659	0.0500126	0.0332019	-0.180075	0.125867	-0.0384426	761
ENSG00000150394	0.570471	0.4686	-0.0930289	0.0510533	-0.19593	0.216736	-0.133573	762
ENSG00000184144	0.614015	0.295006	-0.145617	0.154641	-0.248756	0.366276	-0.062648	763
ENSG00000162728	0.625492	0.382574	-0.0153229	0.17331	-0.28369	0.331376	-0.0644142	780
ENSG00000169306	0.650219	0.491463	0.0048762	0.230817	-0.322166	0.432661	-0.12641	782
ENSG00000105088	0.572535	0.380002	-0.130681	0.267857	-0.181252	0.323912	-0.201529	791
ENSG00000164112	0.573897	0.69862	-0.0794772	0.059314	-0.19472	0.0482992	-0.138059	791
ENSG00000165478	0.63366	0.300288	-0.154853	0.245135	-0.214428	0.33901	-0.0695362	792
ENSG00000167680	0.580233	0.390902	0.0996043	0.218402	-0.254231	0.182798	-0.0545949	804
ENSG00000164398	0.632408	0.402326	0.021486	0.17329	-0.198185	0.180634	0.00732581	805
ENSG00000100095	0.584826	0.45023	-0.0848333	0.163041	-0.260811	0.316859	-0.0942275	806
ENSG00000196090	0.590593	0.588005	-0.0562973	0.0787656	-0.18464	0.173032	-0.124595	824
ENSG00000174938	0.664312	0.63781	0.0432107	0.269321	-0.305574	0.24102	-0.0930954	828
ENSG00000089041	0.545681	0.240876	-0.15491	0.0844537	-0.172617	0.320024	-0.0196168	829
ENSG00000105520	0.565735	0.405416	0.0909074	0.181889	-0.276909	0.251765	-0.0210847	832
ENSG00000174939	0.626603	0.467934	-0.00219586	0.206765	-0.248703	0.273204	-0.0156145	833
ENSG00000129244	0.546573	0.329727	-0.0947482	0.204941	-0.249222	0.368514	-0.0796284	841
ENSG00000073670	0.582581	0.388446	0.122945	0.278055	-0.228621	0.209649	-0.0293744	853
ENSG00000171587	0.571416	0.442312	-0.0500967	0.211459	-0.226457	0.290962	-0.091542	874
ENSG00000169884	0.570831	0.487877	0.0656922	0.174328	-0.177896	0.168207	0.0489311	901

## Sheet: furin f
Putative targets	expression correlation
correlating gene	Furin F	PCSK1	PCSK2	PCSK4	PCSK5	PCSK6	PCSK7	uniqueness value*
ENSG00000182162	0.421438	-0.21038	-0.313711	-0.0754375	-0.061466	-0.281596	0.502907	150	*The uniqueness values for putative targets were counted as follows: First, the correlating genes were sorted descending by correlation values with specific PCSK gene and ordinals were recorded. Then, the same was done ascending, one by one, for all the other PCSK genes. Finally, the ordial numbers for each of the correlating putative targets were summed up. The lower the summed value the more un…
ENSG00000197324	0.430383	-0.392579	-0.436513	-0.101687	0.197602	-0.169084	0.278925	176
ENSG00000171310	0.469563	-0.167238	-0.234211	0.026123	0.00705531	-0.100647	0.385783	186
ENSG00000182752	0.409742	-0.137968	-0.176491	-0.241891	0.101452	0.0748151	0.0100537	187
ENSG00000126264	0.38388	-0.251634	-0.374091	-0.0395303	0.0163695	-0.300319	0.434143	188
ENSG00000168487	0.415616	-0.168919	-0.20651	-0.0178248	0.111142	0.102364	0.00976189	190
ENSG00000106799	0.412393	-0.145469	-0.162363	-0.332991	0.0591295	0.0618869	0.0946799	190
ENSG00000171017	0.377808	-0.169362	-0.213587	0.000818226	0.0416573	0.0199913	0.0404418	192
ENSG00000130309	0.428144	-0.22629	-0.173608	0.0340763	-0.0431375	0.0842051	0.229483	193
ENSG00000108375	0.406537	-0.17502	-0.322946	0.0413118	0.111411	-0.0105559	0.141575	204
ENSG00000159496	0.358523	-0.166866	-0.250862	-0.0908414	-0.0386197	-0.234043	0.360784	204
ENSG00000049192	0.340986	-0.140354	-0.179222	-0.243364	0.0233182	0.100324	-0.0606826	206
ENSG00000136731	0.354302	-0.237388	-0.318124	-0.0227984	0.0556622	-0.0395352	0.126485	207
ENSG00000100385	0.45718	-0.190941	-0.21741	0.0650624	0.0785686	-0.0211558	0.373677	215
ENSG00000108950	0.367973	-0.112403	-0.156851	-0.00139517	0.0867625	-0.123199	-0.0220625	218
ENSG00000204941	0.393763	-0.122976	-0.15493	0.0708512	-0.000860291	0.144536	-0.040718	219
ENSG00000169604	0.429494	-0.11377	-0.137423	-0.214031	0.0918047	0.159696	-0.00203717	226
ENSG00000204542	0.499081	-0.140183	-0.180703	0.18806	-0.000688178	0.0524371	0.244071	227
ENSG00000049239	0.429479	-0.211909	-0.24162	0.120168	0.125759	0.0999271	0.122439	230
ENSG00000116183	0.452779	-0.104939	-0.0870767	0.0489841	-0.0406509	0.171814	-0.0440611	233
ENSG00000204267	0.356147	-0.160161	-0.167098	-0.196526	0.0234126	0.0114044	0.23748	235
ENSG00000169241	0.379735	-0.21641	-0.306549	0.0465193	0.0859904	-0.0279014	0.296613	236
ENSG00000086062	0.337164	-0.316998	-0.310598	-0.00101158	0.0523847	-0.110574	0.26911	238
ENSG00000109625	0.493485	-0.102225	-0.122017	-0.0145499	0.135894	0.122517	0.040169	243
ENSG00000198734	0.441387	-0.152411	-0.184039	0.0877156	0.0149875	0.297413	0.0953078	246
ENSG00000148848	0.387917	-0.0794327	-0.119684	-0.255114	0.0734381	0.126324	-0.0483995	251
ENSG00000171815	0.346913	-0.190898	-0.102754	0.181367	-0.0758102	0.0847321	0.0893013	253
ENSG00000120211	0.529597	-0.11066	-0.0973963	0.153957	-0.0115411	0.185007	0.0550645	256
ENSG00000118972	0.465713	-0.104133	-0.125876	0.0802168	0.00550923	0.0920936	0.210604	256
ENSG00000164849	0.376183	-0.159921	-0.236133	0.242518	0.293967	-0.0869759	0.0961292	261
ENSG00000147133	0.432083	-0.0722407	-0.0214503	-0.0889995	-0.0890271	0.125526	0.141873	261
ENSG00000179134	0.393798	-0.0717602	-0.106086	-0.0441262	-0.0223537	0.0544563	0.173368	265
ENSG00000186866	0.405387	-0.154944	-0.125649	0.316868	0.0143646	-0.0294955	0.185606	265
ENSG00000167244	0.379262	-0.106913	-0.0907952	0.0398225	0.0371788	0.186939	-0.112105	275
ENSG00000204364	0.360728	-0.1183	-0.118435	0.00306285	0.00492932	0.275268	-0.0419105	275
ENSG00000050555	0.362264	-0.114864	-0.139013	0.20558	-0.00520265	0.14392	-0.0202135	275
ENSG00000087116	0.391881	-0.134167	-0.159496	0.206424	0.0420158	0.146304	0.0539085	275
ENSG00000120949	0.375366	-0.140541	-0.0619659	0.124603	-0.0245943	0.0660159	0.117953	276
ENSG00000151388	0.467151	-0.114405	-0.0809349	0.312693	-0.115949	0.207924	0.0928935	277
ENSG00000204420	0.399117	-0.104016	-0.1228	0.241285	-0.0624711	0.0563705	0.188035	277
ENSG00000110876	0.399217	-0.137541	-0.102257	0.196701	-0.139951	0.153842	0.256646	277
ENSG00000101670	0.334579	-0.105148	-0.085463	0.0267797	-0.071456	0.213272	-0.135091	279
ENSG00000186895	0.369398	-0.088967	-0.0928723	-0.0605812	-0.0231442	0.0751886	0.155353	282
ENSG00000170848	0.365233	-0.100593	-0.141666	0.132751	0.0525919	0.11237	-0.0135779	283
ENSG00000128802	0.391987	-0.125533	-0.112233	0.185201	-0.0544293	0.117406	0.219375	285
ENSG00000160323	0.517692	-0.10548	-0.151245	0.141561	0.0394183	0.145832	0.261022	285
ENSG00000105697	0.411372	-0.0507963	-0.0428933	-0.0155388	-0.121862	0.345559	0.0699311	289
ENSG00000101986	0.403144	-0.137835	-0.0608286	0.405278	-0.118311	0.145781	0.111613	290
ENSG00000125861	0.413165	-0.0576385	-0.0830665	0.173629	-0.0700156	0.089366	0.126546	291
ENSG00000129437	0.512515	-0.0876605	-0.114654	0.236784	-0.0601181	0.203027	0.118265	293
ENSG00000187116	0.356142	-0.119144	-0.160408	0.0975945	0.0749044	0.0147455	0.227434	293
ENSG00000173578	0.389491	-0.0609107	-0.0821512	0.0761241	-0.0383751	0.0454143	0.155658	298
ENSG00000142484	0.380046	-0.0985424	-0.118179	0.21973	-0.0865167	0.213686	0.0683291	301
ENSG00000027644	0.470327	-0.0942605	-0.00902393	0.102305	-0.0632638	0.15462	0.245221	302
ENSG00000127362	0.347361	-0.0962693	-0.1322	0.116936	0.0324866	0.0522367	0.119541	308
ENSG00000189231	0.389466	-0.0978373	-0.0791797	0.291561	-0.0522446	0.223748	-0.109585	310
ENSG00000159248	0.365089	-0.0818992	-0.0355033	0.300375	-0.186025	0.164295	-0.0357602	310
ENSG00000099953	0.344976	-0.0822326	-0.100603	0.0445347	0.106458	0.115088	-0.0450124	315
ENSG00000091262	0.350307	-0.11731	-0.137141	0.0891876	0.00656727	0.176228	0.168871	324
ENSG00000132376	0.404131	-0.105988	0.0115608	0.336668	-0.0967133	0.0858628	0.331587	326
ENSG00000166863	0.441873	0.0946866	0.22165	0.431419	-0.250192	0.370935	-0.0501381	331
ENSG00000197993	0.338758	-0.0925587	-0.0965974	0.310139	-0.0688254	0.093955	0.102995	337
ENSG00000162383	0.356133	-0.0546887	0.0349469	0.179094	-0.101228	0.122588	0.0912183	343
ENSG00000164707	0.363736	0.0254674	0.127166	0.162184	-0.121753	0.297302	-0.0527589	344
ENSG00000140506	0.335913	-0.00314746	0.0345548	0.144488	-0.137258	0.11135	0.0931333	347
ENSG00000071677	0.3943	-0.0843244	0.0279756	0.481779	-0.192244	0.218589	0.115109	347
ENSG00000142623	0.343219	-0.0702796	-0.075574	0.147143	-0.0540687	0.158596	0.0907884	348
ENSG00000125037	0.362597	-0.0515226	-0.0749578	0.375548	-0.0439044	0.0412087	0.11674	350
ENSG00000147402	0.389646	0.00141964	0.0839167	0.3412	-0.160277	0.228307	0.0113519	351
ENSG00000006432	0.382716	0.0409577	0.137422	0.21469	-0.154363	0.237271	0.0259392	352
ENSG00000170837	0.383305	-0.0227761	0.0865344	0.29096	-0.263047	0.290027	0.0626003	353
ENSG00000175826	0.349382	-0.093617	-0.00396294	0.348735	-0.0846889	0.0151037	0.21583	354
ENSG00000172410	0.37328	-0.0635352	-0.0526152	0.184818	-0.0533426	0.167422	0.117444	355
ENSG00000148702	0.344557	-0.0679564	-0.0464519	0.28623	-0.107713	0.298866	-0.0343552	360
ENSG00000204248	0.353529	-0.0420744	0.0214857	0.315818	-0.14187	0.202535	0.0852835	372
ENSG00000157766	0.332602	-0.0656628	0.00739064	0.356603	-0.131076	0.213774	-0.0303941	373
ENSG00000100311	0.360921	-0.00873058	-0.0380779	0.215015	0.0337603	0.161828	0.0218301	380
ENSG00000182379	0.336256	0.0084868	0.0882133	0.262421	-0.137576	0.22282	0.0553481	392

## Sheet: furin gpc
Putative targets	expression correlation
correlating gene	Furin	PCSK1	PCSK2	PCSK4	PCSK5	PCSK6	PCSK7	uniqueness value*
ENSG00000196411	0.481441	-0.24932	-0.256005	0.103118	0.000399724	0.0496212	0.0111923	295	*The uniqueness values for putative targets were counted as follows: First, the correlating genes were sorted descending by correlation values with specific PCSK gene and ordinals were recorded. Then, the same was done ascending, one by one, for all the other PCSK genes. Finally, the ordial numbers for each of the correlating putative targets were summed up. The lower the summed value the more un…
ENSG00000182162	0.421438	-0.21038	-0.313711	-0.0754375	-0.061466	-0.281596	0.502907	300
ENSG00000125430	0.459196	-0.156071	-0.283745	-0.343856	-0.0109431	-0.042676	0.167563	306
ENSG00000105281	0.494542	-0.242099	-0.26579	0.0851817	0.0228863	-0.138139	0.192388	351
ENSG00000185905	0.39079	-0.232782	-0.368239	-0.0496038	-0.0133814	-0.321643	0.427089	356
ENSG00000108784	0.36688	-0.267125	-0.252785	0.1684	-0.0598391	0.0378667	0.0217319	357
ENSG00000143512	0.449438	-0.174171	-0.178862	0.205126	-0.064833	0.0226177	0.0813037	359
ENSG00000197324	0.430383	-0.392579	-0.436513	-0.101687	0.197602	-0.169084	0.278925	360
ENSG00000197408	0.421041	-0.167155	-0.209418	0.155504	-0.0711918	0.158225	0.0191277	373
ENSG00000168487	0.415616	-0.168919	-0.20651	-0.0178248	0.111142	0.102364	0.00976189	386
ENSG00000126264	0.38388	-0.251634	-0.374091	-0.0395303	0.0163695	-0.300319	0.434143	386
ENSG00000171017	0.377808	-0.169362	-0.213587	0.000818226	0.0416573	0.0199913	0.0404418	393
ENSG00000171310	0.469563	-0.167238	-0.234211	0.026123	0.00705531	-0.100647	0.385783	393
ENSG00000182752	0.409742	-0.137968	-0.176491	-0.241891	0.101452	0.0748151	0.0100537	395
ENSG00000186891	0.424431	-0.187331	-0.288476	0.25208	-0.102851	-0.22732	0.427105	396
ENSG00000167748	0.380557	-0.128478	-0.121491	0.125587	-0.121555	-0.032136	0.0712369	403
ENSG00000104783	0.357939	-0.205406	-0.218472	0.00330846	-0.0548018	-0.105821	0.19975	404
ENSG00000106799	0.412393	-0.145469	-0.162363	-0.332991	0.0591295	0.0618869	0.0946799	413
ENSG00000108375	0.406537	-0.17502	-0.322946	0.0413118	0.111411	-0.0105559	0.141575	415
ENSG00000204386	0.333344	-0.0903545	-0.186576	-0.0418929	-0.0902492	-0.102116	0.027128	417
ENSG00000130309	0.428144	-0.22629	-0.173608	0.0340763	-0.0431375	0.0842051	0.229483	417
ENSG00000159496	0.358523	-0.166866	-0.250862	-0.0908414	-0.0386197	-0.234043	0.360784	418
ENSG00000010704	0.338549	-0.284436	-0.203057	0.00473727	0.0553742	-0.0102123	0.00458305	420
ENSG00000113749	0.374138	-0.144168	-0.168302	0.0134704	-0.0469739	0.0457497	0.100912	420
ENSG00000136731	0.354302	-0.237388	-0.318124	-0.0227984	0.0556622	-0.0395352	0.126485	423
ENSG00000160588	0.382706	-0.238488	-0.352318	-0.171623	0.187311	-0.311518	0.432803	423
ENSG00000137204	0.418899	-0.143138	-0.15326	0.0978169	-0.144672	0.170915	0.126194	426
ENSG00000167992	0.428325	-0.124728	-0.171937	-0.00550306	0.0218048	-0.118001	0.171133	429
ENSG00000181847	0.346927	-0.141133	-0.232935	-0.00625472	-0.110574	-0.17093	0.448372	436
ENSG00000104805	0.399071	-0.124161	-0.176772	0.149951	-0.132635	0.166086	0.0622063	437
ENSG00000135569	0.458707	-0.135193	-0.171224	0.0835021	-0.0119709	0.0551839	0.137797	437
ENSG00000154133	0.456202	-0.141133	-0.114018	-0.119125	-0.0323336	0.196203	0.0932725	441
ENSG00000100385	0.45718	-0.190941	-0.21741	0.0650624	0.0785686	-0.0211558	0.373677	447
ENSG00000151882	0.340986	-0.149078	-0.219365	-0.122394	0.0554886	-0.235814	0.115771	448
ENSG00000049192	0.340986	-0.140354	-0.179222	-0.243364	0.0233182	0.100324	-0.0606826	450
ENSG00000108950	0.367973	-0.112403	-0.156851	-0.00139517	0.0867625	-0.123199	-0.0220625	450
ENSG00000148841	0.374374	-0.362687	-0.496809	0.00162541	0.289203	-0.269718	0.361749	450
ENSG00000171236	0.486723	-0.172445	-0.265011	0.305142	0.0218634	-0.122533	0.172732	451
ENSG00000064201	0.391691	-0.173038	-0.168063	0.219166	-0.112377	-0.0306007	0.221952	457
ENSG00000167985	0.382211	-0.133723	-0.312047	-0.139825	0.0864128	-0.339061	0.337446	459
ENSG00000129749	0.416623	-0.174176	-0.159228	0.15176	-0.00488635	0.0320647	0.156667	462
ENSG00000049239	0.429479	-0.211909	-0.24162	0.120168	0.125759	0.0999271	0.122439	464
ENSG00000165905	0.34879	-0.260068	-0.42118	0.10123	0.0807207	-0.362459	0.164077	469
ENSG00000129925	0.47401	-0.249479	-0.330479	0.187987	0.0973322	0.0238551	0.339196	477
ENSG00000164574	0.401075	-0.15844	-0.188454	0.0864251	0.0337778	0.0139767	0.216991	479
ENSG00000116183	0.452779	-0.104939	-0.0870767	0.0489841	-0.0406509	0.171814	-0.0440611	483
ENSG00000105612	0.41983	-0.168433	-0.193476	0.215668	0.0179494	0.0139955	0.155624	484
ENSG00000169241	0.379735	-0.21641	-0.306549	0.0465193	0.0859904	-0.0279014	0.296613	485
ENSG00000198018	0.357915	-0.1083	-0.107263	-0.0335774	-0.0681092	0.0386521	0.10596	491
ENSG00000198223	0.379513	-0.14583	-0.20305	-0.0287826	0.0465107	0.0482163	0.18473	493
ENSG00000109625	0.493485	-0.102225	-0.122017	-0.0145499	0.135894	0.122517	0.040169	499
ENSG00000198734	0.441387	-0.152411	-0.184039	0.0877156	0.0149875	0.297413	0.0953078	502
ENSG00000204542	0.499081	-0.140183	-0.180703	0.18806	-0.000688178	0.0524371	0.244071	502
ENSG00000112195	0.417481	-0.111751	-0.175539	0.0234946	0.0438064	0.0745453	0.144086	507
ENSG00000128294	0.350033	-0.150952	-0.237278	-0.0432993	0.0828117	-0.0648449	0.202239	507
ENSG00000100299	0.356524	-0.173822	-0.188183	0.22266	-0.0153345	-0.0113612	0.116716	510
ENSG00000068120	0.37897	-0.141881	-0.124897	0.270068	-0.109551	-0.0446717	0.170037	514
ENSG00000148848	0.387917	-0.0794327	-0.119684	-0.255114	0.0734381	0.126324	-0.0483995	525
ENSG00000126460	0.368402	-0.138362	-0.180204	0.201084	-0.0250681	-0.0308633	0.156001	526
ENSG00000187266	0.460167	-0.107549	-0.102611	0.258268	-0.068902	0.0873783	0.104898	528
ENSG00000111537	0.380453	-0.126348	-0.12127	0.0276387	-0.0208707	-0.0102092	0.248527	530
ENSG00000158850	0.537952	-0.0943458	-0.161214	0.0865143	0.0170693	0.0420504	0.287577	530
ENSG00000171815	0.346913	-0.190898	-0.102754	0.181367	-0.0758102	0.0847321	0.0893013	532
ENSG00000146828	0.53812	-0.147693	-0.133435	0.189624	-0.0506181	0.144696	0.331283	541
ENSG00000120211	0.529597	-0.11066	-0.0973963	0.153957	-0.0115411	0.185007	0.0550645	542
ENSG00000198077	0.440818	-0.13824	-0.127483	0.186126	-0.0123417	0.237589	0.0709849	549
ENSG00000147133	0.432083	-0.0722407	-0.0214503	-0.0889995	-0.0890271	0.125526	0.141873	550
ENSG00000118972	0.465713	-0.104133	-0.125876	0.0802168	0.00550923	0.0920936	0.210604	553
ENSG00000130385	0.398554	-0.108587	-0.0459095	0.23772	-0.11893	0.109992	0.0521382	555
ENSG00000113905	0.366327	-0.116965	-0.107058	0.164226	-0.100166	0.215718	-0.0063726	560
ENSG00000203857	0.377968	-0.0880335	-0.10134	-0.0173183	0.0255406	0.11908	-0.0248951	561
ENSG00000136011	0.404264	-0.130772	-0.095079	0.179501	-0.163702	0.252668	0.131057	562
ENSG00000197646	0.372762	-0.0973245	-0.149242	0.0215071	-0.0113638	0.0512592	0.158906	562
ENSG00000080511	0.360076	-0.159727	-0.117885	0.154134	-0.0592666	0.115818	0.131188	565
ENSG00000142789	0.39894	-0.11573	-0.114633	0.36344	-0.0726461	0.0906442	0.101808	567
ENSG00000204364	0.360728	-0.1183	-0.118435	0.00306285	0.00492932	0.275268	-0.0419105	572
ENSG00000186866	0.405387	-0.154944	-0.125649	0.316868	0.0143646	-0.0294955	0.185606	572
ENSG00000169136	0.39734	-0.149812	-0.140026	0.258448	-0.047792	0.235066	0.0881293	575
ENSG00000066926	0.39852	-0.0942737	-0.133838	0.190452	-0.0377431	0.0463235	0.140651	575
ENSG00000179134	0.393798	-0.0717602	-0.106086	-0.0441262	-0.0223537	0.0544563	0.173368	575
ENSG00000120949	0.375366	-0.140541	-0.0619659	0.124603	-0.0245943	0.0660159	0.117953	576
ENSG00000133460	0.388867	0.0479567	0.0421772	-0.181092	-0.106173	0.130366	0.0802171	577
ENSG00000087116	0.391881	-0.134167	-0.159496	0.206424	0.0420158	0.146304	0.0539085	581
ENSG00000105697	0.411372	-0.0507963	-0.0428933	-0.0155388	-0.121862	0.345559	0.0699311	581
ENSG00000167244	0.379262	-0.106913	-0.0907952	0.0398225	0.0371788	0.186939	-0.112105	583
ENSG00000151388	0.467151	-0.114405	-0.0809349	0.312693	-0.115949	0.207924	0.0928935	583
ENSG00000160339	0.457335	-0.122012	-0.110766	0.157253	-0.0153743	0.198713	0.13326	583
ENSG00000162892	0.391286	-0.104785	-0.176207	0.00906609	0.176855	0.0127249	0.280139	583
ENSG00000110876	0.399217	-0.137541	-0.102257	0.196701	-0.139951	0.153842	0.256646	586
ENSG00000101670	0.334579	-0.105148	-0.085463	0.0267797	-0.071456	0.213272	-0.135091	587
ENSG00000164733	0.355636	-0.0706542	-0.111426	0.0807133	-0.0303341	0.135079	-0.0561394	589
ENSG00000050555	0.362264	-0.114864	-0.139013	0.20558	-0.00520265	0.14392	-0.0202135	592
ENSG00000170848	0.365233	-0.100593	-0.141666	0.132751	0.0525919	0.11237	-0.0135779	592
ENSG00000186895	0.369398	-0.088967	-0.0928723	-0.0605812	-0.0231442	0.0751886	0.155353	592
ENSG00000119535	0.383528	-0.125336	-0.149934	0.138821	0.0498124	0.0436418	0.187186	592
ENSG00000072080	0.347148	-0.15062	-0.185162	0.143789	-0.00706786	0.198367	0.102861	597
ENSG00000189433	0.381851	-0.0928214	-0.0848925	0.286471	-0.148505	0.0992537	0.100373	600
ENSG00000204420	0.399117	-0.104016	-0.1228	0.241285	-0.0624711	0.0563705	0.188035	600
ENSG00000088926	0.36198	-0.104536	-0.087824	0.191665	-0.083924	0.135208	0.029341	603
ENSG00000101986	0.403144	-0.137835	-0.0608286	0.405278	-0.118311	0.145781	0.111613	603
ENSG00000129437	0.512515	-0.0876605	-0.114654	0.236784	-0.0601181	0.203027	0.118265	604
ENSG00000170498	0.493415	-0.0847923	-0.0869567	0.112017	0.0550949	0.159313	0.0492293	605
ENSG00000123989	0.399686	-0.0352244	0.00949791	0.285094	-0.143269	0.1446	-0.106667	608
ENSG00000128802	0.391987	-0.125533	-0.112233	0.185201	-0.0544293	0.117406	0.219375	608
ENSG00000125861	0.413165	-0.0576385	-0.0830665	0.173629	-0.0700156	0.089366	0.126546	611
ENSG00000140093	0.410683	-0.046909	-0.0908131	0.104466	-0.0822743	0.28432	0.0544741	612
ENSG00000160323	0.517692	-0.10548	-0.151245	0.141561	0.0394183	0.145832	0.261022	612
ENSG00000156575	0.406132	-0.0425822	-0.00429223	0.163902	-0.167719	0.133182	0.109614	615
ENSG00000142484	0.380046	-0.0985424	-0.118179	0.21973	-0.0865167	0.213686	0.0683291	616
ENSG00000146678	0.396295	-0.0763687	-0.10977	0.102668	0.00857932	0.280768	-0.0572196	618
ENSG00000173578	0.389491	-0.0609107	-0.0821512	0.0761241	-0.0383751	0.0454143	0.155658	621
ENSG00000154134	0.361093	-0.0886908	-0.0811584	-0.122515	0.00262294	-0.0427012	0.249794	623
ENSG00000158874	0.337884	-0.0989579	-0.106227	0.11457	-0.14661	0.333226	0.0278683	624
ENSG00000187116	0.356142	-0.119144	-0.160408	0.0975945	0.0749044	0.0147455	0.227434	630
ENSG00000027644	0.470327	-0.0942605	-0.00902393	0.102305	-0.0632638	0.15462	0.245221	634
ENSG00000160868	0.33718	-0.109455	-0.102363	0.124874	-0.0658152	0.241048	0.00668398	638
ENSG00000159248	0.365089	-0.0818992	-0.0355033	0.300375	-0.186025	0.164295	-0.0357602	640
ENSG00000127362	0.347361	-0.0962693	-0.1322	0.116936	0.0324866	0.0522367	0.119541	648
ENSG00000162129	0.392994	-0.112362	-0.14407	0.309334	-0.0203582	0.113134	0.183004	648
ENSG00000075429	0.355392	-0.107289	-0.0793804	0.277493	-0.0439906	0.0905115	0.039031	656
ENSG00000099953	0.344976	-0.0822326	-0.100603	0.0445347	0.106458	0.115088	-0.0450124	661
ENSG00000128510	0.34008	-0.0984624	-0.154944	0.0659892	0.104509	-0.00530634	0.166802	662
ENSG00000144771	0.369782	-0.07555	-0.017076	0.145666	-0.126767	0.233184	0.0849927	672
ENSG00000188937	0.370703	-0.116855	-0.075465	0.241531	-0.0194148	0.0547449	0.138582	672
ENSG00000185385	0.385554	-0.0833714	-0.0842721	0.0902127	0.0292423	0.0562045	0.164514	672
ENSG00000187045	0.386656	-0.0993649	-0.0876619	0.34403	-0.0680879	0.207589	0.0760676	674
ENSG00000166863	0.441873	0.0946866	0.22165	0.431419	-0.250192	0.370935	-0.0501381	679
ENSG00000184502	0.37783	-0.076414	-0.0100779	0.180215	-0.0540433	0.104944	0.101423	679
ENSG00000185664	0.413394	-0.0947228	0.0346307	0.199299	-0.0418121	0.136605	0.136386	680
ENSG00000091262	0.350307	-0.11731	-0.137141	0.0891876	0.00656727	0.176228	0.168871	681
ENSG00000115665	0.353815	-0.018808	0.0300959	0.0509	-0.129258	0.275189	0.0336879	691
ENSG00000175003	0.371856	-0.0593326	-0.0991042	0.0914325	-0.0299634	0.262731	0.0771831	691
ENSG00000132376	0.404131	-0.105988	0.0115608	0.336668	-0.0967133	0.0858628	0.331587	692
ENSG00000006432	0.382716	0.0409577	0.137422	0.21469	-0.154363	0.237271	0.0259392	697
ENSG00000164707	0.363736	0.0254674	0.127166	0.162184	-0.121753	0.297302	-0.0527589	700
ENSG00000162383	0.356133	-0.0546887	0.0349469	0.179094	-0.101228	0.122588	0.0912183	711
ENSG00000109758	0.344705	-0.0800846	-0.0383992	0.169582	-0.100744	0.273546	0.0284221	712
ENSG00000197993	0.338758	-0.0925587	-0.0965974	0.310139	-0.0688254	0.093955	0.102995	712
ENSG00000141098	0.336973	0.074616	0.180586	0.0016581	-0.094625	0.0817626	0.136916	715
ENSG00000142623	0.343219	-0.0702796	-0.075574	0.147143	-0.0540687	0.158596	0.0907884	727
ENSG00000176383	0.34383	0.0476749	0.151161	0.262542	-0.198399	0.160129	-0.0334655	728
ENSG00000111291	0.351575	-0.0778078	0.031141	0.379331	-0.204637	0.229009	0.00108036	730
ENSG00000130035	0.366363	-0.0874303	-0.00785301	0.347468	-0.13701	0.23232	0.079309	730
ENSG00000172410	0.37328	-0.0635352	-0.0526152	0.184818	-0.0533426	0.167422	0.117444	731
ENSG00000110244	0.343754	-0.00550956	-0.0441461	0.0297907	-0.0738096	0.179011	0.128438	733
ENSG00000071189	0.357713	-0.0750405	0.0499094	0.367771	-0.284254	0.288574	-0.0324557	734
ENSG00000105852	0.338913	-0.0465039	-0.0883378	0.218536	-0.0530872	0.20057	-0.0479649	735
ENSG00000197721	0.351222	-0.0840453	-0.147334	0.343124	0.0376793	-0.137376	0.215327	737
ENSG00000123999	0.338886	-0.0869806	-0.0332667	0.208414	-0.00832039	0.0997487	0.0288339	739
ENSG00000148702	0.344557	-0.0679564	-0.0464519	0.28623	-0.107713	0.298866	-0.0343552	749
ENSG00000057593	0.339258	-0.0768224	-0.109231	0.206554	-0.0174581	0.272892	0.026474	754
ENSG00000007541	0.342632	-0.0718849	-0.0714704	0.388809	-0.0512324	-0.00193802	0.13903	767
ENSG00000124159	0.352836	-0.0906101	-0.0219111	0.215872	-0.0374556	0.0565427	0.203693	769
ENSG00000157766	0.332602	-0.0656628	0.00739064	0.356603	-0.131076	0.213774	-0.0303941	771
ENSG00000006638	0.400796	-0.0751386	0.0131632	0.301887	-0.00927022	0.155519	0.13079	774
ENSG00000204248	0.353529	-0.0420744	0.0214857	0.315818	-0.14187	0.202535	0.0852835	778
ENSG00000100311	0.360921	-0.00873058	-0.0380779	0.215015	0.0337603	0.161828	0.0218301	794
ENSG00000182379	0.336256	0.0084868	0.0882133	0.262421	-0.137576	0.22282	0.0553481	806
ENSG00000168903	0.364405	-0.0615802	-0.0129728	0.374927	-0.0790214	0.178579	0.131776	807
ENSG00000101204	0.366757	-0.039609	-0.0828742	0.169621	0.0165569	0.166949	0.144428	808
ENSG00000069188	0.337486	-0.0749269	-0.0473365	0.334576	0.0100282	0.105141	0.126918	850

## Sheet: PCSK4
Putative targets	expression correlation
correlating gene	PCSK4	PCSK1	PCSK2	Furin	PCSK5	PCSK6	PCSK7	uniqueness value*
ENSG00000100031	0.399724	-0.14665	-0.0701512	0.13279	-0.28672	0.176724	-0.110126	198	*The uniqueness values for putative targets were counted as follows: First, the correlating genes were sorted descending by correlation values with specific PCSK gene and ordinals were recorded. Then, the same was done ascending, one by one, for all the other PCSK genes. Finally, the ordial numbers for each of the correlating putative targets were summed up. The lower the summed value the more un…
ENSG00000143994	0.459197	-0.148253	-0.164216	0.154926	-0.149396	0.0729432	0.017105	205
ENSG00000152428	0.393264	-0.137825	-0.193762	0.064461	-0.0946835	0.060437	0.00597561	224
ENSG00000188770	0.365744	-0.197329	-0.248302	0.100658	-0.126944	-0.0444743	0.135131	225
ENSG00000159069	0.434308	-0.115463	-0.16033	0.190799	-0.129617	-0.146924	0.175345	242
ENSG00000104219	0.321871	-0.190707	-0.306911	0.16665	-0.100035	-0.0547979	0.0177568	259
ENSG00000176239	0.313703	-0.097625	-0.0928316	-0.0283636	-0.0291169	0.0275683	-0.232026	267
ENSG00000138308	0.323604	-0.110143	-0.192677	0.166451	-0.096782	-0.0570633	-0.0157786	275
ENSG00000070886	0.357155	-0.101171	-0.0722109	0.120714	-0.0435029	-0.00135078	-0.04956	282
ENSG00000172728	0.356802	-0.0955359	0.0147537	-0.0723428	-0.00855414	0.124341	-0.302584	284
ENSG00000142513	0.405195	-0.170243	-0.225941	0.273132	-0.0630787	-0.103	0.215929	284
ENSG00000179598	0.44524	0.19079	0.295926	-0.0731473	-0.239007	0.16418	-0.202531	290
ENSG00000159648	0.394246	-0.108864	-0.0749448	0.211168	-0.109681	0.0687215	0.0380857	292
ENSG00000099958	0.332222	-0.165912	-0.182687	0.0959367	-0.0690439	-0.170715	0.269296	292
ENSG00000184933	0.395681	-0.103234	0.0593614	0.165043	-0.212123	0.178698	-0.0452674	297
ENSG00000142606	0.343312	-0.0887872	-0.089416	0.0267748	-0.0539771	-0.0904817	0.0400932	300
ENSG00000164404	0.355736	-0.0904592	-0.0356823	0.196249	-0.120684	0.1106	-0.0528585	305
ENSG00000142449	0.325307	-0.168313	-0.206849	0.188571	0.0783474	-0.146035	0.0244047	306
ENSG00000146839	0.398078	-0.175548	-0.248798	0.287783	0.0580718	-0.165459	0.237563	306
ENSG00000131068	0.42413	-0.0696713	0.0204008	0.139367	-0.162916	0.0479568	0.0991766	307
ENSG00000101203	0.439413	0.0657212	0.222915	-0.121983	-0.219343	0.394708	-0.148916	315
ENSG00000164530	0.398245	-0.16878	-0.0148321	-0.0144705	0.198851	0.117757	0.0871907	317
ENSG00000105492	0.365776	-0.111866	-0.0178364	0.325458	-0.203353	0.273157	-0.131669	318
ENSG00000177830	0.336652	-0.0742098	-0.108245	0.151875	0.0876362	-0.208753	-0.0452996	318
ENSG00000161031	0.406099	-0.0846894	-0.145853	0.286075	-0.0569774	0.0688131	0.0250693	318
ENSG00000174498	0.455358	0.107471	0.224576	-0.0247726	-0.220211	0.351985	-0.170653	319
ENSG00000178597	0.346902	-0.16252	-0.126181	0.168793	-0.000962898	0.076452	0.0290637	321
ENSG00000130304	0.423999	0.0570914	0.269681	-0.177914	-0.218671	0.543592	-0.154988	322
ENSG00000169992	0.526538	0.199976	0.425242	-0.081574	-0.278039	0.430551	-0.234292	324
ENSG00000157368	0.501229	0.0540972	0.190134	-0.00520384	-0.11081	0.171878	-0.0609722	328
ENSG00000074276	0.308008	-0.103321	-0.100957	0.102104	-0.171597	0.1683	0.00468659	328
ENSG00000165623	0.347511	-0.0926416	-0.0272974	0.0671045	0.036392	0.0759209	-0.027074	330
ENSG00000161911	0.340762	-0.154239	-0.177022	0.236441	-0.0804757	0.0578727	0.150609	330
ENSG00000142538	0.397818	-0.0691938	-0.0423909	0.131395	-0.0730039	0.152934	-0.0020352	331
ENSG00000162763	0.340504	-0.00914403	0.15824	-0.0829282	-0.168217	0.299736	-0.235832	344
ENSG00000175388	0.359883	-0.0861469	0.0132858	-0.00435799	-0.0289272	0.274876	-0.143824	345
ENSG00000137216	0.465905	0.208256	0.503996	0.00106953	-0.253843	0.243695	-0.0601954	349
ENSG00000125967	0.312866	0.216125	0.285469	-0.0925231	-0.239209	0.121257	-0.212829	350
ENSG00000167468	0.337614	0.0351078	0.0357615	0.137016	-0.114292	0.0573494	-0.0615508	350
ENSG00000174562	0.341564	-0.137609	-0.187437	0.234483	0.100886	-0.0369824	0.147459	353
ENSG00000101986	0.405278	-0.137835	-0.0608286	0.403144	-0.118311	0.145781	0.111613	354
ENSG00000163354	0.318523	-0.0759476	-0.154093	0.143267	-0.0726344	-0.116	0.178481	354
ENSG00000198786	0.33521	0.271807	0.384458	-0.177499	-0.372526	0.2593	-0.24026	355
ENSG00000135702	0.372857	0.0315817	0.138764	0.145695	-0.216993	0.202988	-0.0554033	356
ENSG00000188050	0.351834	-0.0270007	-0.0300362	0.0889791	-0.031666	-0.0304852	0.0602469	357
ENSG00000120054	0.446429	-0.0332983	0.0403025	0.220551	-0.131005	0.282597	-0.0581224	361
ENSG00000126231	0.314864	-0.111515	-0.0598908	0.243131	-0.168272	0.20779	-0.0210292	361
ENSG00000141485	0.385918	0.18167	0.307498	0.155433	-0.235453	0.247292	-0.242367	363
ENSG00000140835	0.308088	-0.085802	-0.0906294	0.26925	-0.115789	0.159208	-0.0931079	365
ENSG00000182450	0.305224	0.0115804	0.148238	0.0291576	-0.18361	0.113197	-0.100199	366
ENSG00000142789	0.36344	-0.11573	-0.114633	0.39894	-0.0726461	0.0906442	0.101808	366
ENSG00000124814	0.301505	-0.0433528	-0.0263665	0.116236	-0.0576293	0.0263846	-0.0685076	369
ENSG00000115657	0.355111	0.0242238	0.0178436	0.181323	-0.108539	0.0851927	-0.019666	369
ENSG00000101425	0.299989	-0.118618	-0.128045	0.122454	0.00652213	-0.0440994	0.112606	369
ENSG00000204296	0.339224	0.0120498	0.11341	-0.0218034	-0.0972914	0.0783262	0.00879324	371
ENSG00000183117	0.320775	0.299052	0.333111	-0.000219608	-0.265595	0.0219812	-0.0135397	373
ENSG00000173456	0.380519	0.104941	0.177719	0.189031	-0.0776213	0.0437818	-0.0539111	376
ENSG00000071189	0.367771	-0.0750405	0.0499094	0.357713	-0.284254	0.288574	-0.0324557	381
ENSG00000111291	0.379331	-0.0778078	0.031141	0.351575	-0.204637	0.229009	0.00108036	383
ENSG00000139880	0.331016	0.161099	0.378871	-0.149193	-0.226717	0.393222	-0.214184	385
ENSG00000149742	0.361209	0.0143349	0.0485949	0.226224	-0.103792	0.0879877	-0.0115676	386
ENSG00000007541	0.388809	-0.0718849	-0.0714704	0.342632	-0.0512324	-0.00193802	0.13903	390
ENSG00000204310	0.330917	0.180399	0.450255	0.022857	-0.288069	0.241019	-0.116701	391
ENSG00000159307	0.304098	-0.0756746	-0.108109	0.101259	-0.0625566	0.00827641	0.16947	391
ENSG00000173511	0.371246	-0.0150238	0.0606814	0.179414	-0.117471	0.122457	0.0517177	392
ENSG00000117480	0.310029	0.109638	0.270979	-0.00609051	-0.299991	0.190703	-0.0321065	396
ENSG00000095981	0.309526	0.0348156	0.0523905	0.0189141	-0.0558945	0.100492	-0.0953352	397
ENSG00000163866	0.327433	0.16029	0.237159	-0.018492	-0.232286	0.126934	0.043828	397
ENSG00000157766	0.356603	-0.0656628	0.00739064	0.332602	-0.131076	0.213774	-0.0303941	398
ENSG00000099338	0.396017	-0.0603311	-0.0148661	0.332328	-0.0923032	0.14453	0.0632662	401
ENSG00000163531	0.329695	0.570878	0.512539	-0.181454	-0.222814	0.365386	-0.227665	402
ENSG00000197721	0.343124	-0.0840453	-0.147334	0.351222	0.0376793	-0.137376	0.215327	402
ENSG00000173264	0.357519	0.10648	0.328015	0.211825	-0.357083	0.34249	-0.0756945	404
ENSG00000171236	0.305142	-0.172445	-0.265011	0.486723	0.0218634	-0.122533	0.172732	404
ENSG00000189108	0.322999	-0.0397419	0.0743703	0.277559	-0.217108	0.24667	-0.11718	405
ENSG00000159248	0.300375	-0.0818992	-0.0355033	0.365089	-0.186025	0.164295	-0.0357602	409
ENSG00000110243	0.350688	-0.0820308	-0.0752332	0.307823	-0.0502845	0.137571	0.0657896	409
ENSG00000142082	0.330493	0.197009	0.403284	0.0890961	-0.394329	0.370584	-0.143591	410
ENSG00000143951	0.302015	0.111543	0.158332	-0.163051	-0.178006	0.474581	-0.228834	412
ENSG00000141086	0.389243	-0.0670983	0.00247919	0.311724	-0.099978	0.109256	0.232743	414
ENSG00000117411	0.329946	0.205966	0.367805	0.0598814	-0.19605	0.220791	-0.103309	417
ENSG00000198855	0.373498	0.0037224	0.0617636	0.270605	-0.171736	0.210236	0.0306324	417
ENSG00000169676	0.404395	-0.0261452	0.0752512	0.264249	-0.120137	0.178321	0.0853593	417
ENSG00000186866	0.316868	-0.154944	-0.125649	0.405387	0.0143646	-0.0294955	0.185606	419
ENSG00000166863	0.431419	0.0946866	0.22165	0.441873	-0.250192	0.370935	-0.0501381	424
ENSG00000197993	0.310139	-0.0925587	-0.0965974	0.338758	-0.0688254	0.093955	0.102995	425
ENSG00000130035	0.347468	-0.0874303	-0.00785301	0.366363	-0.13701	0.23232	0.079309	428
ENSG00000187045	0.34403	-0.0993649	-0.0876619	0.386656	-0.0680879	0.207589	0.0760676	429
ENSG00000111886	0.305605	-0.0586193	0.0223199	0.262678	-0.127396	0.142103	0.00407755	436
ENSG00000158828	0.303566	0.361165	0.388409	0.0537625	-0.322725	0.34612	-0.192695	437
ENSG00000162438	0.308799	-0.0408261	0.0194209	0.252339	-0.0501768	0.0167913	0.0201926	441
ENSG00000151388	0.312693	-0.114405	-0.0809349	0.467151	-0.115949	0.207924	0.0928935	443
ENSG00000132376	0.336668	-0.105988	0.0115608	0.404131	-0.0967133	0.0858628	0.331587	443
ENSG00000168903	0.374927	-0.0615802	-0.0129728	0.364405	-0.0790214	0.178579	0.131776	450
ENSG00000162129	0.309334	-0.112362	-0.14407	0.392994	-0.0203582	0.113134	0.183004	453
ENSG00000196277	0.306343	0.0848038	0.222612	0.193499	-0.153968	0.148492	-0.0303416	455
ENSG00000112619	0.299773	0.0766139	0.12019	0.242137	-0.156387	0.141396	-0.0344292	458
ENSG00000069188	0.334576	-0.0749269	-0.0473365	0.337486	0.0100282	0.105141	0.126918	458
ENSG00000090932	0.388868	0.157611	0.248961	0.290378	-0.175889	0.255084	0.0618424	469
ENSG00000009724	0.309702	-0.0195215	0.0296948	0.311068	-0.133559	0.259909	-0.003038	472
ENSG00000204248	0.315818	-0.0420744	0.0214857	0.353529	-0.14187	0.202535	0.0852835	476
ENSG00000075461	0.305714	0.0690041	0.264989	0.314061	-0.22496	0.275118	0.0109824	509
ENSG00000099849	0.306647	0.0245503	0.0829133	0.225565	-0.0676748	0.179568	0.0586502	515
ENSG00000006638	0.301887	-0.0751386	0.0131632	0.400796	-0.00927022	0.155519	0.13079	535

## Sheet: PCSK5
Putative targets	expression correlation
correlating gene	PCSK5	PCSK1	PCSK2	PCSK3	PCSK4	PCSK6	PCSK7	uniqueness value*
ENSG00000178202	0.590051	-0.307903	-0.437817	0.0419106	-0.350858	-0.351889	-0.0393222	145	*The uniqueness values for putative targets were counted as follows: First, the correlating genes were sorted descending by correlation values with specific PCSK gene and ordinals were recorded. Then, the same was done ascending, one by one, for all the other PCSK genes. Finally, the ordial numbers for each of the correlating putative targets were summed up. The lower the summed value the more un…
ENSG00000170275	0.609799	-0.350251	-0.457145	0.0379859	-0.192203	-0.384981	0.0325472	172
ENSG00000120697	0.301078	-0.242787	-0.394744	-0.0958219	-0.116391	-0.26794	-0.104723	203
ENSG00000154175	0.566737	-0.199048	-0.230736	-0.105859	-0.237113	-0.188548	-0.0405503	221
ENSG00000077713	0.334972	-0.214645	-0.347745	0.0083109	-0.242984	-0.329846	-0.00810764	221
ENSG00000079150	0.523349	-0.206287	-0.296258	0.00475001	-0.154687	-0.310415	-0.0440523	225
ENSG00000165072	0.558401	-0.205985	-0.259788	-0.066452	-0.205033	-0.199524	0.0062042	232
ENSG00000116194	0.470645	-0.241926	-0.297346	0.0258433	-0.118596	-0.23799	-0.128388	238
ENSG00000139679	0.36393	-0.265079	-0.329623	-0.0715251	-0.208093	-0.158036	0.0989811	263
ENSG00000163145	0.604185	-0.273073	-0.344705	0.00668661	-0.023544	-0.258813	0.0074314	265
ENSG00000164307	0.359273	-0.167036	-0.239624	-0.0884896	-0.221248	-0.285735	0.0547379	265
ENSG00000134247	0.532293	-0.133175	-0.226702	-0.0153617	-0.205022	-0.227877	-0.0642921	274
ENSG00000143382	0.458866	-0.246517	-0.330609	0.108626	-0.126696	-0.249821	-0.0113614	275
ENSG00000145740	0.237768	-0.168039	-0.370939	-0.0640532	-0.354574	-0.27524	-0.0251331	276
ENSG00000001036	0.257722	-0.24535	-0.345838	-0.140056	-0.186612	-0.066142	-0.192318	278
ENSG00000111817	0.301002	-0.218662	-0.338764	0.0257445	-0.19048	-0.165914	-0.0821035	290
ENSG00000091986	0.628054	-0.206916	-0.256487	-0.0222747	-0.0924039	-0.163158	-0.00446097	294
ENSG00000179820	0.45812	-0.253801	-0.363314	0.184617	-0.134208	-0.323911	0.0688938	294
ENSG00000137767	0.29826	-0.32389	-0.477955	0.0156196	-0.142422	-0.234696	0.240336	296
ENSG00000109861	0.236038	-0.267206	-0.354882	-0.0107116	-0.273669	-0.224059	0.053753	303
ENSG00000189184	0.619534	-0.159577	-0.205781	-0.0591248	-0.062933	-0.171446	-0.113403	307
ENSG00000177363	0.589291	-0.184641	-0.198971	-0.0165069	-0.059382	-0.196978	-0.085718	308
ENSG00000163389	0.359891	-0.116916	-0.218029	-0.132166	-0.373013	-0.283096	0.18908	308
ENSG00000176845	0.333051	-0.296874	-0.39927	0.248808	-0.191679	-0.415173	0.315639	309
ENSG00000084733	0.278335	-0.248133	-0.34701	-0.0290889	-0.194475	-0.11743	0.0205935	311
ENSG00000099337	0.398044	-0.301093	-0.41466	0.215252	-0.126508	-0.331711	0.267064	311
ENSG00000122707	0.361407	-0.095068	-0.152122	-0.188109	-0.302646	-0.166072	-0.0798965	318
ENSG00000183801	0.322201	-0.196679	-0.189785	-0.0278675	-0.193992	-0.113048	-0.138709	323
ENSG00000184584	0.321397	-0.364396	-0.477042	0.198398	-0.0703197	-0.372149	0.228519	329
ENSG00000112562	0.518736	-0.183625	-0.181431	-0.0552567	-0.0432074	-0.214171	-0.047347	331
ENSG00000173040	0.319375	-0.229348	-0.321305	0.182855	-0.198183	-0.347382	0.154787	333
ENSG00000126814	0.259813	-0.218279	-0.300149	-0.201348	-0.00364531	-0.332985	0.0615444	335
ENSG00000197766	0.30431	-0.240833	-0.230726	0.0127224	-0.112297	-0.19143	-0.000486798	341
ENSG00000166482	0.320753	-0.192694	-0.191131	-0.00745833	-0.160666	-0.16284	-0.0586981	344
ENSG00000171522	0.274941	-0.266799	-0.34174	0.00205061	-0.0784746	-0.276799	0.271056	352
ENSG00000186470	0.323634	-0.224245	-0.279726	0.0143741	-0.161273	-0.240864	0.435722	353
ENSG00000143341	0.524719	-0.204748	-0.284722	0.0412915	-0.124306	-0.137537	0.0337881	354
ENSG00000111799	0.521201	-0.108881	-0.16923	-0.0917515	-0.0811461	-0.191174	-0.0645245	355
ENSG00000111801	0.303363	-0.182885	-0.262025	-0.0262024	-0.209231	-0.211218	0.388665	355
ENSG00000170801	0.336391	-0.30714	-0.384771	0.157913	0.140439	-0.222043	-0.00991095	357
ENSG00000139131	0.26539	-0.0561334	-0.17192	-0.187616	-0.316921	-0.351234	0.0480997	358
ENSG00000152580	0.433594	-0.206134	-0.292187	0.00615027	-0.0590103	-0.187714	0.0619197	358
ENSG00000129586	0.3395	-0.094247	-0.237035	-0.28485	0.0590342	-0.367283	0.0369974	364
ENSG00000070081	0.274656	-0.192032	-0.318416	0.00240199	-0.019039	-0.274427	0.00102454	368
ENSG00000124343	0.51972	-0.202533	-0.238148	0.0536977	-0.125888	-0.155786	0.0408437	369
ENSG00000120594	0.324021	-0.185295	-0.14033	-0.212703	-0.061644	-0.0307875	-0.160237	376
ENSG00000131873	0.248213	-0.204193	-0.292572	0.13963	-0.246697	-0.148274	-0.0917804	379
ENSG00000055211	0.26197	-0.26424	-0.225342	-0.0854216	-0.0981906	0.0486666	-0.0804872	379
ENSG00000166250	0.502538	-0.146631	-0.142415	-0.0305401	-0.174011	-0.143337	0.0160098	379
ENSG00000114735	0.263242	-0.277307	-0.399448	0.00198	0.0172931	-0.26936	0.235474	379
ENSG00000129467	0.419535	-0.23969	-0.322755	0.113451	-0.0291792	-0.192672	0.0975002	388
ENSG00000138172	0.33146	-0.224834	-0.312135	0.093772	-0.184141	-0.145058	0.157021	388
ENSG00000123179	0.239842	-0.209311	-0.317297	0.126695	-0.259005	-0.282662	0.124814	391
ENSG00000187720	0.314204	-0.131625	-0.152875	-0.00627084	-0.209419	-0.200948	0.0268001	393
ENSG00000101546	0.231964	-0.204284	-0.294787	-0.0143528	-0.0646834	-0.244121	0.0385866	403
ENSG00000077238	0.244013	-0.321909	-0.385708	0.106213	-0.139104	-0.201098	0.386917	403
ENSG00000148841	0.289203	-0.362687	-0.496809	0.374374	0.00162541	-0.269718	0.361749	405
ENSG00000170190	0.259506	-0.300081	-0.381915	0.194037	-0.12448	-0.185394	0.0923504	406
ENSG00000131233	0.242277	-0.350399	-0.42734	0.17835	-0.00386744	-0.289416	0.099049	407
ENSG00000169218	0.353979	-0.154715	-0.22694	0.0847663	-0.0639653	-0.230305	0.0375533	410
ENSG00000163710	0.280134	-0.130744	-0.218232	-0.00674142	-0.0923338	-0.117219	-0.171507	411
ENSG00000204592	0.234684	-0.323172	-0.289913	0.0891764	-0.13942	-0.247045	0.402566	422
ENSG00000144857	0.504405	-0.140783	-0.169147	0.0198656	-0.0155112	-0.165877	-0.0748794	423
ENSG00000153029	0.291094	-0.251741	-0.35851	0.202502	-0.132498	-0.159254	0.29906	423
ENSG00000154227	0.312622	-0.173463	-0.194659	-0.00306839	-0.0565105	-0.116763	-0.0424527	426
ENSG00000154856	0.33371	0.00212137	0.127316	-0.177527	-0.14993	0.225106	-0.196394	427
ENSG00000154736	0.26497	-0.168979	-0.223043	0.119732	-0.224216	0.00103776	-0.147333	429
ENSG00000169826	0.302213	-0.15325	-0.202057	-0.0610928	0.139944	-0.19767	0.0107556	431
ENSG00000172901	0.410713	-0.119567	-0.191088	0.086339	-0.171225	-0.124108	0.00739693	434
ENSG00000128284	0.2746	-0.321792	-0.386592	0.0773127	0.0182434	-0.183084	0.299372	437
ENSG00000183098	0.346629	-0.00556646	0.0174212	-0.065453	-0.104639	-0.124868	-0.0948484	441
ENSG00000164946	0.292354	-0.143221	-0.18939	-0.0446886	0.135742	-0.127041	-0.115606	444
ENSG00000130508	0.277619	-0.14197	-0.157687	-0.0157918	-0.0761718	-0.110725	-0.116688	449
ENSG00000196562	0.296585	-0.122427	-0.20618	-0.0407722	-0.113489	-0.160196	0.138469	452
ENSG00000176435	0.464511	-0.135804	-0.136088	-0.104575	0.00106364	0.0794637	-0.0507697	458
ENSG00000139324	0.232271	0.0610937	-0.042693	-0.103686	-0.241645	-0.0894607	-0.214814	461
ENSG00000168685	0.281439	-0.166112	-0.214038	0.0412493	-0.159914	-0.176603	0.415753	464
ENSG00000184824	0.33939	-0.167868	-0.123963	-0.11486	0.084831	0.13051	-0.0655184	465
ENSG00000145423	0.434291	-0.0632448	-0.071989	-0.0697697	-0.0481283	-0.12076	0.00279411	465
ENSG00000151468	0.373948	0.200822	0.301579	-0.1434	0.0240434	-0.0773482	-0.180599	471
ENSG00000015532	0.241347	-0.137497	-0.187253	-0.175579	0.0277167	-0.30929	0.121771	473
ENSG00000121281	0.298827	-0.166791	-0.222482	0.0968501	-0.125175	-0.174132	0.273082	474
ENSG00000163520	0.277263	-0.187884	-0.143322	0.0428046	-0.104786	-0.0981804	-0.0380588	481
ENSG00000162040	0.276566	-0.159761	-0.246008	0.110432	-0.0476311	-0.228095	0.158987	484
ENSG00000196196	0.399443	-0.158648	-0.180746	0.0778356	-0.036352	-0.153943	0.089649	487
ENSG00000164318	0.300512	-0.101896	-0.0698721	-0.120745	0.00674476	-0.0975431	-0.0736198	489
ENSG00000026950	0.235014	-0.235075	-0.276363	0.112569	-0.0985245	-0.211828	0.47753	490
ENSG00000121898	0.350519	-0.0968041	-0.0124556	-0.147614	0.181765	0.167153	-0.111732	500
ENSG00000196085	0.261138	-0.156111	-0.239895	0.0452465	-0.0625519	-0.0879221	0.0153287	500
ENSG00000184347	0.333704	-0.105226	-0.130518	0.0582846	-0.14086	-0.0857153	0.00479059	501
ENSG00000166535	0.284954	-0.128698	-0.157776	-0.00838509	-0.13336	-0.0955874	0.106556	507
ENSG00000106823	0.244517	-0.143174	-0.17121	0.00815188	-0.0277685	0.000388416	-0.235001	508
ENSG00000161249	0.284521	-0.145167	-0.167473	0.0665668	-0.0305617	-0.182912	0.0297314	508
ENSG00000143643	0.259208	-0.0659663	-0.195109	-0.0379457	-0.074478	-0.22036	0.351052	508
ENSG00000164764	0.273728	-0.0991292	-0.0657537	-0.150033	0.0714233	-0.0440775	-0.155015	509
ENSG00000106819	0.241196	-0.0965071	-0.155386	-0.0942043	-0.0258525	-0.0705238	-0.141728	511
ENSG00000011028	0.244485	-0.218327	-0.22436	0.244132	-0.104749	-0.060384	0.0246443	521
ENSG00000167286	0.259939	-0.153547	-0.196521	0.0122845	-0.0192167	-0.202595	0.376732	524
ENSG00000205221	0.275716	-0.0942831	-0.0590637	-0.0346596	0.0980367	-0.113201	-0.130514	527
ENSG00000164694	0.255265	-0.110246	-0.0644459	-0.00344093	-0.054449	-0.149954	-0.0570439	528
ENSG00000143816	0.285344	-0.15656	-0.188973	0.0709682	0.0121524	-0.172812	0.109805	532
ENSG00000174807	0.2327	-0.195349	-0.207886	0.185836	-0.0604668	-0.06325	-0.0659104	536
ENSG00000113212	0.287258	0.066477	0.0144525	-0.183173	0.188443	0.0598099	-0.129394	537
ENSG00000143217	0.271719	-0.131619	-0.168401	0.114293	-0.13983	-0.115858	0.0673573	549
ENSG00000125378	0.241656	-0.121089	-0.0844789	0.00270081	-0.109952	-0.12025	0.0373714	554
ENSG00000094963	0.236022	-0.171001	-0.159943	0.0365414	0.0724045	-0.0713525	-0.0676019	558
ENSG00000169418	0.241824	-0.160675	-0.206981	0.169758	0.0307332	-0.0226933	-0.0828324	566
ENSG00000185033	0.273546	-0.0363722	-0.103093	0.0537824	-0.162067	-0.0849606	0.0757245	577
ENSG00000020181	0.233982	-0.11303	-0.126618	0.115783	-0.110626	-0.0195729	-0.129543	578
ENSG00000179914	0.337648	-0.110696	-0.147614	0.0814143	0.179763	-0.0695936	0.0296314	585
ENSG00000172382	0.246511	-0.142644	-0.185969	0.0197195	0.0294958	-0.115934	0.174297	598
ENSG00000103044	0.24677	-0.118803	-0.133548	0.0382404	-0.0378386	-0.133312	0.100243	599
ENSG00000149380	0.268836	-0.0883247	-0.165188	0.045598	-0.0118068	-0.154339	0.115421	599
ENSG00000198821	0.243893	-0.141386	-0.178253	0.0968267	0.00538455	-0.166695	0.463864	619
ENSG00000204882	0.250245	0.00989347	0.101365	-0.105894	NA	-0.00468692	0.0522289	632
ENSG00000100197	0.27389	-0.0550555	0.0131386	0.0276315	NA	0.0317865	0.0200026	653

## Sheet: PCSK6
Putative targets	expression correlation
correlating gene	PCSK6	PCSK1	PCSK2	Furin	PCSK4	PCSK5	PCSK7	uniqueness value*
ENSG00000184005	0.711993	0.0542183	0.19384	-0.28311	0.0972258	-0.187357	-0.233395	304	*The uniqueness values for putative targets were counted as follows: First, the correlating genes were sorted descending by correlation values with specific PCSK gene and ordinals were recorded. Then, the same was done ascending, one by one, for all the other PCSK genes. Finally, the ordial numbers for each of the correlating putative targets were summed up. The lower the summed value the more un…
ENSG00000179104	0.74824	0.171145	0.379987	-0.350025	0.0718994	-0.264144	-0.222411	309
ENSG00000145794	0.756309	0.26178	0.49746	-0.336911	0.105776	-0.346212	-0.257657	313
ENSG00000171451	0.584866	0.153233	0.382056	-0.387147	-0.0303164	-0.0834482	-0.341791	338
ENSG00000131386	0.811391	0.0652178	0.258527	-0.308027	0.131892	-0.181708	-0.234327	338
ENSG00000187957	0.712471	0.346167	0.553703	-0.32569	0.116516	-0.370864	-0.318499	342
ENSG00000163393	0.637095	0.115691	0.185731	-0.210856	0.0533493	-0.238384	-0.183431	348
ENSG00000180929	0.762808	0.110938	0.328432	-0.270794	0.193694	-0.328772	-0.177588	360
ENSG00000158865	0.764635	0.0668936	0.222563	-0.260267	0.195225	-0.302988	-0.157658	360
ENSG00000141540	0.787935	0.128035	0.371487	-0.296949	0.166545	-0.341431	-0.157264	360
ENSG00000203805	0.6101	0.060733	0.286966	-0.258461	0.299253	-0.315234	-0.222421	365
ENSG00000183196	0.737955	0.0452051	0.188156	-0.252343	0.131674	-0.253598	-0.126773	379
ENSG00000167123	0.69305	0.194129	0.44038	-0.274441	0.123468	-0.293005	-0.190936	383
ENSG00000152910	0.795148	0.163044	0.305108	-0.265044	0.168037	-0.297341	-0.176759	384
ENSG00000152154	0.471766	0.474132	0.594309	-0.276038	0.0312783	-0.34654	-0.306665	385
ENSG00000081818	0.515162	0.269157	0.287882	-0.272525	0.0231807	-0.0722345	-0.325604	397
ENSG00000197430	0.665673	0.358715	0.607866	-0.311495	0.167869	-0.363612	-0.273525	402
ENSG00000165388	0.794057	0.106062	0.276426	-0.25528	0.201031	-0.289866	-0.14517	404
ENSG00000103742	0.307377	-0.0100049	0.0372879	-0.303743	-0.0818228	0.165873	-0.200955	414
ENSG00000182771	0.654667	0.327126	0.58638	-0.269395	0.188829	-0.368426	-0.259138	415
ENSG00000138650	0.458493	0.496601	0.678741	-0.346569	-0.0943409	-0.27746	-0.292887	417
ENSG00000198732	0.693676	0.0697823	0.245109	-0.238291	0.211592	-0.213159	-0.193322	440
ENSG00000144815	0.496272	0.0478129	0.218835	-0.169495	0.1099	-0.305354	0.105625	458
ENSG00000110013	0.342167	0.157133	0.294752	-0.234613	0.185919	-0.286771	-0.381375	460
ENSG00000164161	0.638459	0.148497	0.371784	-0.248587	0.0915156	-0.219293	-0.131821	462
ENSG00000066468	0.377018	0.250579	0.240569	-0.140829	0.0166557	-0.223791	-0.218735	465
ENSG00000134548	0.467384	0.0225143	0.218336	0.131963	0.0867606	-0.289152	-0.11982	466
ENSG00000182175	0.519908	0.145394	0.295503	-0.300822	0.194818	-0.0572018	-0.251419	471
ENSG00000167191	0.530087	0.396835	0.496208	-0.266077	0.118129	-0.274556	-0.198696	471
ENSG00000153707	0.443733	0.485853	0.50598	-0.263534	0.0546027	-0.246171	-0.233055	474
ENSG00000168481	0.607402	0.385894	0.615244	-0.273213	0.188271	-0.366138	-0.196404	477
ENSG00000179292	0.655335	0.302364	0.507641	-0.257863	0.214944	-0.350033	-0.173615	478
ENSG00000153982	0.408281	0.394266	0.65097	-0.265692	0.129314	-0.354001	-0.30827	480
ENSG00000174607	0.533223	0.252823	0.495346	-0.218346	0.0647407	-0.281811	-0.118912	480
ENSG00000092421	0.555984	0.0639933	0.3043	0.120879	-0.0345557	-0.257466	-0.0476311	480
ENSG00000065600	0.469831	-0.0289664	0.0812394	0.252925	0.0652583	-0.255117	-0.0550346	483
ENSG00000090581	0.563669	0.209292	0.321459	-0.237989	0.207042	-0.238345	-0.200858	485
ENSG00000130203	0.400709	0.0762838	0.122879	-0.107191	0.0863613	-0.176759	-0.170887	487
ENSG00000163377	0.399536	0.123488	0.246572	-0.200036	0.0530002	-0.151354	-0.163197	487
ENSG00000184619	0.405618	0.0379254	0.205459	-0.155913	0.293098	-0.222484	-0.2256	495
ENSG00000178235	0.39895	0.667591	0.780278	-0.298706	0.0679962	-0.313716	-0.303829	497
ENSG00000162729	0.639546	0.386329	0.627774	-0.254479	0.217108	-0.325123	-0.255304	503
ENSG00000131409	0.511388	0.440555	0.670418	-0.268242	0.135747	-0.343298	-0.207097	504
ENSG00000073464	0.332168	0.523696	0.581583	-0.261173	0.0403098	-0.319085	-0.258904	508
ENSG00000143951	0.474581	0.111543	0.158332	-0.163051	0.302015	-0.178006	-0.228834	511
ENSG00000148468	0.427684	0.433737	0.593364	-0.243066	0.0745661	-0.27216	-0.212755	513
ENSG00000136960	0.496255	0.306544	0.324792	-0.17412	0.0835003	-0.177717	-0.211521	513
ENSG00000175497	0.34084	0.677938	0.742658	-0.330931	-0.0375208	-0.262918	-0.344668	515
ENSG00000148123	0.426316	0.266374	0.541403	-0.178124	0.148893	-0.360147	-0.179092	515
ENSG00000148204	0.394579	0.0952181	0.179586	-0.129243	0.236405	-0.229871	-0.18994	529
ENSG00000197119	0.417769	-0.0159972	0.14232	-0.107833	0.202768	-0.228019	-0.11409	530
ENSG00000165475	0.357541	0.0342941	0.0768855	-0.101634	0.18064	-0.256472	-0.125868	532
ENSG00000106278	0.391171	0.353984	0.546447	-0.267557	0.0210389	-0.200058	-0.187716	533
ENSG00000070214	0.476179	0.274324	0.427319	-0.208724	0.0487127	-0.209934	-0.129593	534
ENSG00000130304	0.543592	0.0570914	0.269681	-0.177914	0.423999	-0.218671	-0.154988	535
ENSG00000155189	0.304598	0.179471	0.307246	-0.171623	-0.0639489	-0.184914	-0.222598	537
ENSG00000186318	0.455963	0.472738	0.606245	-0.256451	0.168959	-0.273784	-0.253992	542
ENSG00000136237	0.490939	0.136897	0.384449	0.0681997	0.102245	-0.260089	-0.139663	544
ENSG00000196104	0.414116	0.354144	0.521638	-0.206755	0.0414017	-0.255571	-0.143539	545
ENSG00000170775	0.542385	0.42895	0.534896	-0.228024	0.113704	-0.257383	-0.160445	546
ENSG00000175818	0.515013	0.27899	0.587799	-0.237138	0.254338	-0.306421	-0.19067	547
ENSG00000109790	0.347786	0.0195435	0.122234	-0.107731	-0.219146	-0.151856	0.123048	551
ENSG00000160111	0.363932	-0.13229	-0.0626143	-0.0818171	0.103772	-0.025084	-0.122051	552
ENSG00000151025	0.316899	0.562775	0.800466	-0.268506	0.0439372	-0.336307	-0.266918	553
ENSG00000110675	0.325706	0.605394	0.827841	-0.297778	0.0916071	-0.355765	-0.319987	554
ENSG00000149571	0.385186	0.41761	0.650995	-0.252537	0.125789	-0.366907	-0.171663	556
ENSG00000185818	0.411452	0.507537	0.796865	-0.282778	0.253009	-0.357478	-0.281274	557
ENSG00000134243	0.376954	0.0954498	0.184733	0.0371153	0.115915	-0.207973	-0.159372	558
ENSG00000132718	0.420197	0.427408	0.510286	-0.251541	0.0484509	-0.228001	-0.127262	559
ENSG00000066322	0.395692	-0.0372403	0.0387151	-0.133612	0.0828606	-0.0958073	0.119791	562
ENSG00000101464	0.402138	0.00573146	0.052731	-0.207255	0.267279	-0.191529	-0.0619709	563
ENSG00000120324	0.350307	0.625119	0.621464	-0.364678	-0.0368126	-0.0668019	-0.394911	569
ENSG00000136802	0.414769	0.246485	0.498656	-0.188285	-0.0179687	-0.0980563	-0.151216	569
ENSG00000141458	0.350991	0.086629	0.113681	0.00486756	-0.0306111	-0.0608224	-0.101596	572
ENSG00000169992	0.430551	0.199976	0.425242	-0.081574	0.526538	-0.278039	-0.234292	577
ENSG00000137824	0.310116	0.154294	0.23996	0.175277	0.0586191	-0.280421	-0.166003	578
ENSG00000092758	0.362332	0.214823	0.391957	-0.142183	0.0249103	-0.233418	-0.0910636	583
ENSG00000109956	0.42294	0.589379	0.728184	-0.189565	0.0535437	-0.327935	-0.159686	584
ENSG00000107331	0.483553	0.293103	0.546813	-0.198264	0.148926	-0.297609	-0.0986244	587
ENSG00000107902	0.578622	0.23162	0.495886	-0.0122996	0.188226	-0.345326	-0.089952	588
ENSG00000021826	0.392496	-0.0589226	-0.076832	0.295515	0.0728935	-0.045106	-0.0652768	590
ENSG00000198719	0.473719	-0.119942	-0.0883702	-0.0700716	0.166489	0.105027	0.0319804	590
ENSG00000156298	0.310548	0.586679	0.664488	-0.248168	-0.00277848	-0.276095	-0.252534	594
ENSG00000086205	0.308273	0.217458	0.281721	-0.0879619	0.00773213	-0.225034	-0.154044	596
ENSG00000205464	0.494157	0.162869	0.267534	-0.177974	0.270489	-0.179966	-0.148827	597
ENSG00000135643	0.373859	0.572909	0.761867	-0.207883	0.0799602	-0.313761	-0.200733	598
ENSG00000101203	0.394708	0.0657212	0.222915	-0.121983	0.439413	-0.219343	-0.148916	600
ENSG00000026652	0.378785	0.340984	0.519647	-0.223138	0.011862	-0.212364	-0.0959437	601
ENSG00000137872	0.303096	0.203539	0.383135	-0.0985643	0.0255484	-0.201498	-0.220663	603
ENSG00000139880	0.393222	0.161099	0.378871	-0.149193	0.331016	-0.226717	-0.214184	604
ENSG00000171885	0.350345	0.229435	0.476141	-0.212	0.0838859	-0.209081	-0.136813	607
ENSG00000107731	0.361937	0.0376441	0.213574	0.0733853	0.0426912	-0.105986	-0.0516224	607
ENSG00000179796	0.30573	0.364118	0.638239	-0.279889	0.148299	-0.278598	-0.241356	608
ENSG00000118785	0.324349	0.150128	0.134835	0.0264772	0.11683	-0.140672	-0.206303	608
ENSG00000105697	0.345559	-0.0507963	-0.0428933	0.411372	-0.0155388	-0.121862	0.0699311	609
ENSG00000171564	0.350253	-0.0601201	-0.0793366	0.239726	0.0757991	-0.0970505	-0.0308949	610
ENSG00000134569	0.380951	0.368507	0.529839	-0.149589	0.039146	-0.207427	-0.162256	614
ENSG00000134817	0.371256	0.0225545	0.188373	-0.0302619	0.120616	-0.103912	-0.0866681	614
ENSG00000198948	0.338781	0.216684	0.143579	-0.0829127	0.146296	-0.181944	-0.188856	615
ENSG00000169562	0.508822	0.00251031	0.106413	0.213369	0.192877	-0.195742	0.00909476	615
ENSG00000172893	0.316727	0.087841	0.236309	-0.0558683	0.0312012	-0.151251	-0.11458	616
ENSG00000123213	0.311044	0.220525	0.300875	-0.24855	0.205691	-0.184626	-0.238976	619
ENSG00000198756	0.44261	0.418698	0.590405	-0.197199	0.11695	-0.241982	-0.156146	620
ENSG00000109072	0.328812	-0.0898639	-0.099486	0.256665	0.0497759	-0.0663214	-0.0505072	620
ENSG00000117154	0.330342	0.524459	0.655379	-0.228549	0.114979	-0.319505	-0.218024	625
ENSG00000132692	0.419445	0.331895	0.622242	-0.0352207	0.175956	-0.379743	-0.141515	630
ENSG00000179314	0.446185	0.114759	0.250494	-0.0537041	0.17808	-0.21179	-0.0276807	630
ENSG00000106397	0.343875	-0.0881163	0.0235678	0.105747	0.16487	-0.102658	-0.103105	636
ENSG00000083067	0.336242	0.184979	0.377395	0.0765972	0.280859	-0.33228	-0.193826	639
ENSG00000049089	0.44401	0.137233	0.288265	-0.0169603	0.282797	-0.283648	-0.00806469	640
ENSG00000174498	0.351985	0.107471	0.224576	-0.0247726	0.455358	-0.220211	-0.170653	645
ENSG00000103260	0.374284	0.228762	0.516016	-0.120284	0.206038	-0.328077	-0.11619	645
ENSG00000142082	0.370584	0.197009	0.403284	0.0890961	0.330493	-0.394329	-0.143591	647
ENSG00000198835	0.413611	0.0380901	0.173936	0.111177	0.115791	-0.104129	0.0868933	647
ENSG00000151655	0.380707	-0.00659777	0.108221	0.329636	0.140552	-0.174408	-0.019212	651
ENSG00000099937	0.327248	-0.0156745	0.0333819	0.303174	0.0341154	-0.0886279	0.00161418	652
ENSG00000090539	0.315655	0.10074	0.0447465	0.185402	0.0229662	-0.112208	-0.0330588	657
ENSG00000158874	0.333226	-0.0989579	-0.106227	0.337884	0.11457	-0.14661	0.0278683	657
ENSG00000018236	0.348534	0.382251	0.516274	-0.0345855	0.0184622	-0.208119	-0.160989	658
ENSG00000081853	0.35224	0.267031	0.528998	-0.104768	0.214707	-0.264649	-0.19489	662
ENSG00000182272	0.320044	0.449584	0.65142	-0.23824	0.106374	-0.273056	-0.177414	662
ENSG00000174684	0.305625	0.594029	0.619231	-0.216372	0.058222	-0.256818	-0.208789	664
ENSG00000130649	0.31141	0.113102	0.12409	0.0542243	-0.00597282	-0.101581	-0.0153709	665
ENSG00000123843	0.302281	-0.0768779	-0.129848	0.245668	0.0194802	-0.0234949	0.0272611	665
ENSG00000196660	0.344342	0.263704	0.355392	0.0884172	0.0826584	-0.227915	-0.127079	666
ENSG00000143126	0.330421	0.498491	0.639938	-0.231567	0.125977	-0.252867	-0.218612	667
ENSG00000012171	0.351085	0.134785	0.245856	0.0855063	0.0882143	-0.115758	-0.098036	668
ENSG00000183633	0.305094	0.550448	0.665857	-0.27118	0.0813103	-0.223448	-0.218801	670
ENSG00000129988	0.317131	-0.0781952	-0.116871	0.239036	0.0873986	-0.0445323	0.00430326	672
ENSG00000169181	0.33668	0.153244	0.33155	-0.0883403	0.284712	-0.266289	-0.132007	674
ENSG00000170853	0.305106	0.0669593	0.21297	0.263361	0.200088	-0.228166	-0.166902	676
ENSG00000173264	0.34249	0.10648	0.328015	0.211825	0.357519	-0.357083	-0.0756945	678
ENSG00000092445	0.368674	0.488452	0.464835	-0.156975	0.101362	-0.191433	-0.151755	680
ENSG00000181409	0.409163	0.373514	0.630329	-0.122811	0.121801	-0.289556	-0.0594033	680
ENSG00000158828	0.34612	0.361165	0.388409	0.0537625	0.303566	-0.322725	-0.192695	682
ENSG00000117601	0.338482	-0.0708674	-0.0588742	0.250249	0.131543	-0.0803511	-0.0095434	683
ENSG00000198753	0.432767	0.17886	0.454318	0.0347217	0.140766	-0.22197	-0.0149901	687
ENSG00000145192	0.32747	-0.0596049	-0.0749708	0.283515	0.123465	-0.0542159	-0.0162125	695
ENSG00000198053	0.312882	0.510371	0.645861	-0.0802132	0.00618123	-0.291813	-0.141468	700
ENSG00000196547	0.398496	0.217307	0.348529	0.108709	0.141589	-0.247773	0.0251354	703
ENSG00000167619	0.311654	0.425268	0.655365	-0.1753	0.192638	-0.367289	-0.165421	704
ENSG00000084674	0.336709	-0.0619962	-0.038047	0.169485	0.208479	-0.0884672	-0.0602567	704
ENSG00000163531	0.365386	0.570878	0.512539	-0.181454	0.329695	-0.222814	-0.227665	711
ENSG00000184226	0.340207	0.510961	0.71868	-0.232333	0.0885199	-0.254122	-0.11945	714
ENSG00000166863	0.370935	0.0946866	0.22165	0.441873	0.431419	-0.250192	-0.0501381	714
ENSG00000105290	0.355702	0.536755	0.751636	-0.202736	0.14964	-0.306441	-0.124519	717
ENSG00000152578	0.306077	0.134399	0.266639	0.00107482	0.101216	-0.134586	-0.0617247	724
ENSG00000184144	0.366276	0.295006	0.614015	-0.145617	0.154641	-0.248756	-0.062648	726
ENSG00000078725	0.30629	0.55437	0.540275	-0.121929	0.0525416	-0.227584	-0.154355	732
ENSG00000169306	0.432661	0.491463	0.650219	0.0048762	0.230817	-0.322166	-0.12641	737
ENSG00000134389	0.313169	-0.0273395	-0.0743725	0.313357	0.157157	-0.0917001	0.0526673	744
ENSG00000130283	0.319928	0.461095	0.73966	-0.206914	0.1272	-0.287099	-0.10918	747
ENSG00000129244	0.368514	0.329727	0.546573	-0.0947482	0.204941	-0.249222	-0.0796284	756
ENSG00000101282	0.315224	0.187162	0.503557	-0.158051	0.264446	-0.192257	-0.138369	760
ENSG00000089041	0.320024	0.240876	0.545681	-0.15491	0.0844537	-0.172617	-0.0196168	760
ENSG00000078269	0.398138	0.397746	0.453507	-0.215012	0.203716	-0.118765	-0.0298059	762
ENSG00000106780	0.303055	0.23367	0.377014	0.0360092	-0.0178095	-0.1285	0.003008	763
ENSG00000185615	0.334649	0.241097	0.360655	0.0176593	0.157185	-0.218821	0.0144473	777
ENSG00000115526	0.309163	0.323078	0.512407	0.0311187	0.245529	-0.300207	-0.125296	780
ENSG00000105088	0.323912	0.380002	0.572535	-0.130681	0.267857	-0.181252	-0.201529	788
ENSG00000162728	0.331376	0.382574	0.625492	-0.0153229	0.17331	-0.28369	-0.0644142	796
ENSG00000100095	0.316859	0.45023	0.584826	-0.0848333	0.163041	-0.260811	-0.0942275	801
ENSG00000165478	0.33901	0.300288	0.63366	-0.154853	0.245135	-0.214428	-0.0695362	819
ENSG00000083807	0.323	0.168795	0.328653	0.0620652	0.192424	-0.166962	0.0399524	822
ENSG00000196338	0.320063	0.369932	0.523825	0.0808962	0.217603	-0.23276	-0.0180029	873

## Sheet: PCSK7
Putative targets	expression correlation
correlating gene	PCSK7	PCSK1	PCSK2	Furin	PCSK4	PCSK5	PCSK6	uniqueness value*
ENSG00000159322	0.44239	-0.210702	-0.345154	0.274611	-0.173277	-0.0210563	-0.308623	192	*The uniqueness values for putative targets were counted as follows: First, the correlating genes were sorted descending by correlation values with specific PCSK gene and ordinals were recorded. Then, the same was done ascending, one by one, for all the other PCSK genes. Finally, the ordial numbers for each of the correlating putative targets were summed up. The lower the summed value the more un…
ENSG00000204523	0.378426	-0.341951	-0.428047	0.039588	-0.160823	0.21147	-0.261084	199
ENSG00000105483	0.391932	-0.322336	-0.486722	0.251588	-0.218054	0.0917188	-0.276237	206
ENSG00000182162	0.502907	-0.21038	-0.313711	0.421438	-0.0754375	-0.061466	-0.281596	220
ENSG00000204642	0.372561	-0.30445	-0.331344	0.0567464	-0.141704	0.180396	-0.266589	220
ENSG00000104689	0.44896	-0.343281	-0.46541	0.283362	-0.262657	0.202931	-0.285333	224
ENSG00000115307	0.466926	-0.255096	-0.31363	0.0702019	-0.0698032	0.158387	-0.222264	225
ENSG00000160593	0.331366	-0.208613	-0.34218	0.135002	-0.170084	0.0389859	-0.314504	233
ENSG00000204592	0.402566	-0.323172	-0.289913	0.0891764	-0.13942	0.234684	-0.247045	234
ENSG00000186470	0.435722	-0.224245	-0.279726	0.0143741	-0.161273	0.323634	-0.240864	234
ENSG00000185905	0.427089	-0.232782	-0.368239	0.39079	-0.0496038	-0.0133814	-0.321643	240
ENSG00000100647	0.320414	-0.26787	-0.344394	0.0169936	-0.251374	0.132209	-0.22864	244
ENSG00000023892	0.531041	-0.224397	-0.293966	0.119479	-0.0479872	0.136782	-0.238899	247
ENSG00000126264	0.434143	-0.251634	-0.374091	0.38388	-0.0395303	0.0163695	-0.300319	248
ENSG00000186265	0.471179	-0.187236	-0.273607	0.260879	-0.0803945	-0.0626726	-0.24776	249
ENSG00000110719	0.374048	-0.251324	-0.307747	0.10576	-0.101842	0.167822	-0.264858	252
ENSG00000107738	0.473781	-0.208753	-0.301267	0.250469	-0.10839	0.0842298	-0.227071	253
ENSG00000104774	0.350564	-0.307807	-0.353393	0.086064	-0.0693293	0.107341	-0.213794	256
ENSG00000160588	0.432803	-0.238488	-0.352318	0.382706	-0.171623	0.187311	-0.311518	268
ENSG00000204525	0.333045	-0.32639	-0.39695	0.072734	-0.10207	0.16997	-0.207345	269
ENSG00000077238	0.386917	-0.321909	-0.385708	0.106213	-0.139104	0.244013	-0.201098	269
ENSG00000089248	0.351376	-0.214675	-0.24322	0.0445939	-0.0234734	0.067024	-0.30565	270
ENSG00000204632	0.392849	-0.308149	-0.343809	0.18009	-0.0798989	0.123164	-0.207554	271
ENSG00000026950	0.47753	-0.235075	-0.276363	0.112569	-0.0985245	0.235014	-0.211828	272
ENSG00000081237	0.477951	-0.194167	-0.239593	0.0624476	-0.0593475	0.167293	-0.213879	278
ENSG00000051523	0.432139	-0.269311	-0.311052	0.174722	0.0244008	0.0483714	-0.196571	279
ENSG00000160404	0.35196	-0.161295	-0.29978	0.201561	-0.106183	0.00281148	-0.329349	282
ENSG00000170006	0.430165	-0.225	-0.325547	0.243733	-0.0991584	0.211182	-0.240125	295
ENSG00000111801	0.388665	-0.182885	-0.262025	-0.0262024	-0.209231	0.303363	-0.211218	295
ENSG00000121210	0.415423	-0.24057	-0.260832	0.107215	0.0123904	0.114628	-0.236478	297
ENSG00000185803	0.341929	-0.226333	-0.205226	0.0205467	-0.0716856	0.07664	-0.218222	297
ENSG00000160856	0.493492	-0.201766	-0.303159	0.280804	-0.0155194	0.00363982	-0.193566	299
ENSG00000139192	0.32937	-0.290041	-0.418254	0.0897714	-0.0738655	0.22409	-0.223614	302
ENSG00000143297	0.417436	-0.189304	-0.283098	0.0923924	0.03422	-0.000563538	-0.167325	306
ENSG00000005844	0.483285	-0.184179	-0.222943	0.0905775	-0.0805607	0.182762	-0.192482	315
ENSG00000176845	0.315639	-0.296874	-0.39927	0.248808	-0.191679	0.333051	-0.415173	322
ENSG00000115232	0.328772	-0.17335	-0.219607	0.0220177	-0.0709234	0.0708354	-0.242668	327
ENSG00000132182	0.503038	-0.160934	-0.199117	0.102083	-0.0220826	0.0541645	-0.166464	335
ENSG00000159496	0.360784	-0.166866	-0.250862	0.358523	-0.0908414	-0.0386197	-0.234043	342
ENSG00000162894	0.493402	-0.160535	-0.197087	0.0637865	-0.0350607	0.103457	-0.165885	348
ENSG00000168685	0.415753	-0.166112	-0.214038	0.0412493	-0.159914	0.281439	-0.176603	350
ENSG00000148841	0.361749	-0.362687	-0.496809	0.374374	0.00162541	0.289203	-0.269718	352
ENSG00000103522	0.493856	-0.170223	-0.233256	0.20449	-0.0287946	0.0882627	-0.18255	356
ENSG00000186891	0.427105	-0.187331	-0.288476	0.424431	0.25208	-0.102851	-0.22732	357
ENSG00000124103	0.335961	-0.178808	-0.277274	0.237559	0.0325959	-0.0737025	-0.247852	360
ENSG00000163534	0.345548	-0.181432	-0.28769	0.18016	0.0286725	0.00574825	-0.207564	365
ENSG00000169508	0.369119	-0.165358	-0.2027	0.066831	-0.0577427	0.120018	-0.208657	368
ENSG00000100731	0.323552	-0.191489	-0.259925	0.0293481	0.0178092	0.0962075	-0.208032	370
ENSG00000129353	0.361888	-0.211266	-0.239503	0.114693	-0.0589434	0.0500448	0.005909	370
ENSG00000167985	0.337446	-0.133723	-0.312047	0.382211	-0.139825	0.0864128	-0.339061	371
ENSG00000139626	0.47999	-0.162226	-0.218012	0.116403	-0.0434701	0.178784	-0.191782	372
ENSG00000134109	0.345894	-0.212322	-0.270086	0.183793	-0.089937	0.20194	-0.193055	378
ENSG00000174123	0.387972	-0.162783	-0.204715	0.00239599	0.0564365	-0.104948	-0.0148602	380
ENSG00000054967	0.443214	-0.179405	-0.278479	0.300857	0.12649	-0.159059	-0.154205	383
ENSG00000142512	0.345318	-0.155149	-0.236012	0.107923	-0.0455725	-0.0615393	-0.133182	383
ENSG00000140030	0.318783	-0.18728	-0.236754	0.0881364	-0.0832606	0.204372	-0.213676	388
ENSG00000112493	0.411444	-0.195524	-0.154823	0.148894	0.00207152	0.0174448	-0.164614	388
ENSG00000181847	0.448372	-0.141133	-0.232935	0.346927	-0.00625472	-0.110574	-0.17093	389
ENSG00000160255	0.395421	-0.181193	-0.207094	0.131625	-0.0481253	0.116448	-0.15657	392
ENSG00000137078	0.454733	-0.162629	-0.204515	0.0981904	-0.0333575	0.156498	-0.153919	395
ENSG00000139193	0.473585	-0.157836	-0.180913	0.10506	-0.0152243	0.106638	-0.14335	409
ENSG00000028137	0.412951	-0.204552	-0.248583	0.202087	-0.0483909	0.183709	-0.109161	414
ENSG00000174004	0.329065	-0.172077	-0.277639	0.164624	0.00777373	0.0494729	-0.160426	417
ENSG00000143643	0.351052	-0.0659663	-0.195109	-0.0379457	-0.074478	0.259208	-0.22036	424
ENSG00000173950	0.326679	-0.11036	-0.208957	0.16568	-0.0840113	0.10354	-0.247038	426
ENSG00000185504	0.34237	-0.220954	-0.273621	0.211401	0.0671759	0.125029	-0.204013	426
ENSG00000167286	0.376732	-0.153547	-0.196521	0.0122845	-0.0192167	0.259939	-0.202595	426
ENSG00000013725	0.486405	-0.17357	-0.185195	0.214651	0.0220899	0.0790001	-0.124678	426
ENSG00000151651	0.38748	-0.177989	-0.202616	0.184522	0.0371214	0.0794321	-0.161891	435
ENSG00000203896	0.426164	-0.164762	-0.210194	0.160773	0.0682879	0.0638987	-0.091547	439
ENSG00000089012	0.472716	-0.159703	-0.194935	0.111676	0.0600546	0.146538	-0.15529	440
ENSG00000177455	0.36611	-0.12392	-0.11795	0.10123	-0.0633116	-0.0715815	-0.0400501	443
ENSG00000172927	0.317972	-0.233609	-0.296492	0.254476	0.222083	0.131546	-0.225256	451
ENSG00000198821	0.463864	-0.141386	-0.178253	0.0968267	0.00538455	0.243893	-0.166695	452
ENSG00000109689	0.35266	0.027667	0.0409098	0.238467	-0.155174	-0.0462529	-0.169848	453
ENSG00000105329	0.375869	-0.203422	-0.224246	0.221888	0.0536187	0.0743795	-0.0740964	453
ENSG00000064687	0.428277	-0.180658	-0.234738	0.311244	0.0651428	0.139156	-0.179489	456
ENSG00000186810	0.323316	-0.157937	-0.185567	0.185082	-0.0265584	-0.0109016	-0.164658	461
ENSG00000197540	0.462533	-0.145557	-0.160253	0.163711	-0.0405917	0.174192	-0.132457	471
ENSG00000171310	0.385783	-0.167238	-0.234211	0.469563	0.026123	0.00705531	-0.100647	474
ENSG00000104921	0.321156	-0.122287	-0.14591	0.123963	-0.0997032	-0.0224292	-0.0917227	474
ENSG00000064547	0.34124	-0.218351	-0.189681	0.159062	0.0896214	0.102985	-0.140489	475
ENSG00000073169	0.31319	-0.16782	-0.189653	0.234745	0.0750216	-0.0527833	-0.204265	480
ENSG00000077984	0.398322	-0.148613	-0.186735	0.192608	0.0452287	0.0721019	-0.107905	482
ENSG00000186827	0.337278	-0.14273	-0.169698	0.216191	-0.0732917	-0.00373883	-0.106995	482
ENSG00000104907	0.326523	-0.0237321	-0.0821789	-0.112596	-0.092516	0.175195	-0.186654	483
ENSG00000187764	0.464048	-0.0563241	-0.0601362	-0.0456742	0.0221218	0.111277	-0.00642999	483
ENSG00000166507	0.324486	-0.044701	-0.162165	0.0386419	-0.108255	0.121125	-0.126489	486
ENSG00000183484	0.331309	-0.142354	-0.193373	0.29546	-0.0532446	-0.0444393	-0.113725	491
ENSG00000145649	0.387065	-0.153218	-0.195662	0.175363	0.0408444	0.167138	-0.146621	501
ENSG00000129925	0.339196	-0.249479	-0.330479	0.47401	0.187987	0.0973322	0.0238551	501
ENSG00000204301	0.412695	-0.202581	-0.173856	0.310695	0.199127	0.0096306	0.0407411	505
ENSG00000172543	0.386999	-0.136541	-0.165622	0.197301	0.0493217	0.0753931	-0.152146	510
ENSG00000100385	0.373677	-0.190941	-0.21741	0.45718	0.0650624	0.0785686	-0.0211558	513
ENSG00000177663	0.353704	-0.189381	-0.0561365	0.157997	0.102398	0.0703256	-0.0349571	514
ENSG00000180644	0.396773	-0.157168	-0.181239	0.158277	0.0889274	0.1738	-0.0614847	535
ENSG00000135925	0.348982	-0.0689953	-0.145351	0.20215	0.162145	-0.00712952	-0.156789	542
ENSG00000110448	0.34893	-0.119506	-0.171486	0.193213	0.0704053	0.0582642	-0.120304	542
ENSG00000198851	0.387478	-0.159952	-0.1662	0.31049	0.0877013	0.0604662	-0.0708028	544
ENSG00000100453	0.316891	-0.131115	-0.180272	0.186542	-0.003979	0.0770204	-0.110424	546
ENSG00000100678	0.329538	-0.100406	-0.164456	0.261277	0.0960999	-0.079213	-0.156658	554
ENSG00000136250	0.342008	-0.138272	-0.170587	0.181345	-0.01099	0.150911	-0.0640075	558
ENSG00000197471	0.316206	-0.147514	-0.173671	0.318477	0.0700501	-0.0981932	-0.0999737	563
ENSG00000100450	0.329647	-0.120047	-0.152959	0.151609	0.0335833	0.102672	-0.0981187	568
ENSG00000115523	0.356215	-0.122233	-0.156274	0.252391	0.0146924	0.106822	-0.067344	577
ENSG00000115607	0.341306	-0.129427	-0.169453	0.266999	0.0783332	0.0350558	-0.0788339	578
ENSG00000163701	0.316152	-0.0570424	-0.116007	0.195747	0.28096	0.00256292	-0.16145	587
ENSG00000153563	0.340274	-0.141617	-0.142091	0.254488	0.0173385	0.101951	-0.0146093	593
ENSG00000140691	0.314331	-0.0558596	-0.0730197	0.270893	0.115771	-0.0917945	-0.084852	616
ENSG00000146828	0.331283	-0.147693	-0.133435	0.53812	0.189624	-0.0506181	0.144696	620
ENSG00000132376	0.331587	-0.105988	0.0115608	0.404131	0.336668	-0.0967133	0.0858628	632
